# Supplementary material for: Consensus pan-genome assembly of the specialised wine bacterium Oenococcus oeni
Source: BMC Genomics. 2016 Apr 27;17:308. doi: 10.1186/s12864-016-2604-7 (PMC4847254; doi:10.1186/s12864-016-2604-7)
Supplement: Additional file 3: — Core-genome and fGI assemblies of ortholog clusters. A spreadsheet containing annotated and assembled ortholog clusters and their occurrence throughout all the strains analysed. The spreadsheet also contains a sheet including all the ortholog clusters filtered from the analysis. (XLSX 18748 kb) [file 12864_2016_2604_MOESM3_ESM.xlsx]

## Sheet: core-genome
							RAST annotation		BLAST top hit results									Percentage sequence length per strain
position	Cluster ID	strand	# genomes	Centroid peptide seq	Centroid name	KEGG ID	FIGfam ID	RAST title	qlen	subject GI	slen	mismatch	evalue	bit score	%ident	%cover	BLAST title	AWRIB821	AWRIB344	AWRIB216	AWRIB1118	AWRIB873	AWRIB217	AWRIB215	AWRIB863	AWRIB328	AWRIB461	AWRIB460	AWRIB446	AWRIB345	AWRIB331	AWRIB124	AWRIB326	AWRIB117	AWRIB424	AWRIB342	AWRIB335	AWRIB900	AWRIB346	AWRIB141	AWRIB203	AWRIB148	AWRIB949	AWRIB883	AWRIB465	AWRIB323	AWRIB132	AWRIB899	AWRIB150
1	CL_1881_	+	151	MKNSKNKQTLEQRLNKIRAGVLGSNDGILTVVGVLFSTAAATSNNFLILVAGFSDLLSCAFSMAAGEYASVSAQREIERAVIKIEQRKIDRDKNYARKTIARNYISWGVNRETAYFIADELIQKHEIESLVSAKYTLKIGEYVNPWGAAFSSLISAALGGLFPLLAMLLLPGHLKFAGTIVATTFAVALTGSLAAKLGEFHLRPAIIRNIVIGLITVAIHYYIGKLF	centroid_1881_orf00001_AWRIB1118_contig85_group85_747_64_len=684		FIG00886140	FIG00886141: hypothetical protein	227	gi|488907223|ref|WP_002818298.1|	227	0	1e-161	458	100	100	membrane protein [Oenococcus oeni]	54	0	60	89	89	80	21	89	89	0	0	89	60	89	60	100	0	89	0	60	60	0	89	0	60	60	89	60	89	0	89	89
2	CL_1728_	+	183	MNLAEKINVVRASVMGANDGIISVAGIVLGVFAATQGRTNDNWVIFVAGFSGTIAGMISMAAGEYVSVHGQRDAENAAIEKEEIANQESFNQQISLVKDFLIKDDISKELAQRAASEMMKTKPIETAVRVKHGFNISDKINPYHAALASFISFPIGATLPMLAILMVNRSYKVASTYFGVLLALIITGYLAARIGNNDRKKGITRNVLSGLFTMTATYLIGRLLHK	centroid_1728_orf02020_PSU1_contig1_group1_1711936_1711256_len=681		FIG00743457	FIG00743458: hypothetical protein	226	gi|488907224|ref|WP_002818299.1|	226	0	6e-162	459	100	100	membrane protein [Oenococcus oeni]	0	91	97	0	97	95	97	91	97	97	97	97	91	97	97	97	97	0	97	97	97	91	97	97	97	100	91	96	88	97	97	97
3	CL_1729_	+	197	MSEKPIDKVFNRILVGVDDSADAQLAFRYAVRRAVKDNATLIITSILENDEMNVYQALTKDYVHGERYELVEHLKKYRDIAAKAGVKDIKEIVDEGNAGETIVKNVIPAVKADLLIIGSLSKKGISKYFGSQAAYMAKYAPISVLIIR	centroid_1729_orf02021_PSU1_contig1_group1_1712455_1712009_len=447		FIG00017615	Universal stress protein family	148	gi|488909256|ref|WP_002820331.1|	148	0	9e-100	295	100	100	universal stress protein UspA [Oenococcus oeni]	91	100	91	91	100	100	91	100	91	91	100	91	91	91	91	100	100	100	91	100	91	100	100	100	91	91	91	91	91	91	91	100
4	CL_1730_	+	198	MSENAEGKTRRNHGLIHYANGPSLEEINGTVKVPKGRGFWRTLFAYSGPGALVAVGYMDPGNWSTSITGGQNFQYLLMSTILISSLIAMLLQYMAAKLGIVSQMDLAQAIRARTSKSLGIVLWIMTELAIMATDIAEVIGAAIALYLLFHIPLVIAVFITVFDVLLLLLLTKIGFRKIEAIVVALILVILFVFVYQVALSDPNWSGVIAGLVPSAKAFATSPHIGGQTPLTGSLGIIGATVMPHNLYLHSAISQTRKIDHNDEEDVARTVRFSSWDSNIQLTAAFFVNALLLIMGVAVFKSGAVKDPSFFGLFEALSDTSTLSNGILISVAKTGILSTLFAVALLASGQNSTITGTLTGQVIMEGFVHMKMPLWLRRLVTRLISVIPVLICVSMTSGQS…	centroid_1730_orf00003_AWRIB344_contig33_group74_2853_1255_len=1599		FIG00554286	Manganese transport protein MntH	532	gi|488906653|ref|WP_002817728.1|	532	0	0	1068	100	100	manganese transporter [Oenococcus oeni]	68	99	99	99	99	99	99	99	99	78	99	99	99	99	99	99	39	99	99	99	99	99	99	99	99	99	99	99	99	99	46	78
5	CL_1731_	+	199	MDQESFFQRGKSNNKYWFGISINLLFIVFEVICGVFAGSLALVTDAIHNLGDVLGLVIAFVAVILIKRKPTKHHTYGFYNTTILAAFTNSLILVASLAIVIWEAFLRLMNPEDHVDGWIVVIVALTGVAINGLTAYIFHRGSKRDLNEKANYWHFFADALISLCVVFAGFIINFTNWVILDPLVSIFAAVFILFESWRVLCHAFSLVTNGVPDNISENEVEKYLLSFPEIEKINDVHIWALSTTEVAISAHLQCNRPADYMKILDDATDGLRKKFDIDHVTLQLETSDKKHKESKI	centroid_1731_orf02023_PSU1_contig1_group1_1715262_1714372_len=891	K16264	FIG00000503	Cobalt-zinc-cadmium resistance protein CzcD	296	gi|488908588|ref|WP_002819663.1|	296	0	0	601	100	100	cobalt transporter [Oenococcus oeni]	100	100	23	100	41	100	100	100	100	100	100	100	92	100	100	100	100	100	100	100	100	100	100	100	100	100	100	100	100	100	21	100
6	CL_1732_	+	199	MLTDEIQNLFNNAKRIVFMTGAGVSTASGIPDYRSKGGLYTTSALDRPEYLLSHTCFQKDPERQYKFMKENMYFPDAKPNAIHRKMAEFVKAGKARVITQNVDGLHTKLDPSTIEFHGSLYRIYAPVDQKSANVDDYLKSMYRASDHAVLRPDITFYEEMPQHVQEAVETVSKADLLVIVGTSFQVYPFAGLIDYAPADADKIAINMERINTTAPIRQIIGDATKFFSELISH	centroid_1732_orf02024_PSU1_contig1_group1_1715973_1715272_len=702	K12410	FIG00008490	NAD-dependent protein deacetylase of SIR2 family	233	gi|488908589|ref|WP_002819664.1|	233	0	2e-172	486	100	100	NAD-dependent deacetylase [Oenococcus oeni]	100	100	100	100	100	100	100	100	100	100	100	100	100	100	100	100	100	100	100	100	100	100	100	100	100	100	100	100	100	100	100	100
7	CL_1733_	+	197	MHKIDRKIPNIMGTQHPDNAGVPFFKGDQSKNPFITAYKEVDDAFNNFAVLDTDEYMWDWEGKHADAAVIDRLYSEHYEYFKGHQLGRDKFLTFRLPNIWEEKGYSLMQAMTTMLSAEDFARDLSFEQRPLFEAILPMAQTSEQLIEIEDKFSKLAHFKSDEFTSGSNNTDHIEMIPLFEGFKTQLHSPEILKEYLQLYEQRTGQSLPYLRVFLAGSDSALSNGFMNSIIGNKLALTRLHEFSDQKDLPIFPIAGTGSTIFRGGLSPKWIKRYLQEFPGLKTATVQSAFRYDYPLKQVQSAIKELRSGLQNNQAVSMTDREQNVLINVAKKSADCYHETLDQLINDLQKIFDAFPKRRDRRQHVGILGYSRQVDGYKMPRAITFTGSLYSVGVPPEFIG…	centroid_1733_orf00006_AWRIB869_contig50_group173_6078_4555_len=1524	K01595	FIG00007102	Phosphoenolpyruvate carboxylase, archaeal (EC 4.1.1.31)	507	gi|488915350|ref|WP_002826425.1|	507	1	0	1050	99.8	100	phosphoenolpyruvate carboxylase [Oenococcus oeni]	100	100	100	100	100	100	100	100	100	100	100	100	100	100	100	100	100	100	100	100	100	100	86	100	100	100	100	100	100	100	100	100
8	CL_1734_	+	199	MTKFYEKNYQERLAEIVSDPSLAKSFQEQAVFEHEKLIENYLTDFSLPVGVLYRLQVDGKKYVVPMATEEASVVAAANNGSKYLGNIQTVYQTHSRFGQILVVGDFDQINTVYQANQKRFKEIADSAYPSIVKRNGGLQQIHFRQLDGNHFSFDLLIDTKDAMGANIVNTILESLADFLRARNISVIAAIISNLPTTSMTELKATVSGIDQSTAKKIADLSHFGLIDLHRAATDNKGFLNGASSVVLATGNDWRAFEAGAHAYAAVDGNYKSFTSWKINSKNQLTASVKLPVSLGIVGGTINGLKSAQAALRLLDVKTSGELAKVVLATGLVQNFAALKALVSEGIQKGHMKMQHRAEGDAHA	centroid_1734_orf02026_PSU1_contig1_group1_1718580_1717489_len=1092		FIG00001450	Hydroxymethylglutaryl-CoA reductase (EC 1.1.1.34)	363	gi|488908591|ref|WP_002819666.1|	363	0	0	743	100	100	3-hydroxy-3-methylglutaryl-CoA reductase [Oenococcus oeni]	99	99	99	99	99	99	99	99	99	99	99	99	99	99	99	99	99	99	99	99	99	99	99	99	99	99	99	99	99	99	99	99
9	CL_1735_	+	198	MTKEIYLTGDRPTGKLHIGHYVGSLKNRVEMQNSGNYDSFVMIADTQAFTDNARDPEKIRNSLTEVALDYLAVGLDPKKTTIFVQSQIKGLFELTEYYMNLVSVARLQRNPTVKAEIQQKGFGESVPVGFFTYPVSQAADITIFRAQKVPAGDDQEPMIEQARELVRSFNSAYHTDTLVEPEGVFPPNGLGRIPGIDGNAKMSKSLGNAIYLSDDEDAVAKKVKQMYTDPKHIRVEDPGHVEGNVVFTYLDIFDPDKKHVADLKDRYMHGGLGDMKLKKHLIDVLENELKPIRERRQMFAQDIPAVLQMLKNGSDHANEVAEATMTKVRRAIGVNYFDGLK	centroid_1735_orf02027_PSU1_contig1_group1_1719602_1718577_len=1026	K01867		Tryptophanyl-tRNA synthetase (EC 6.1.1.2)	341	gi|488906658|ref|WP_002817733.1|	341	0	0	702	100	100	tryptophanyl-tRNA synthase [Oenococcus oeni]	98	98	98	98	98	98	98	98	98	98	98	0	98	98	98	98	98	98	98	97	98	98	98	98	98	98	98	98	98	98	97	98
10	CL_1736_	+	197	MALNDASWYQARNAFDRHFDARHYYDIQDYANSLVGTKKAEKLVNDWQKKAAYGDTEKFKGNSQSNQLFLYLSTINPNFNNSTNSYRKMIKILPKTFAGFKKEVLQYYGDRKESSDSSLSASIYVSNNSVTSIGGSSASNYVLLPITAKSSKNAGPFNRDGFYAQAFKFNQSDGMSSVLLIILIGAIFFLIDQTHWINAYMLQRTKNGIQVALAKTFWLFFLPSVLAIFWAVFEYLTKILLIPGEFIKLHFSWLLQNEIIVLEFATILVAVGLLIDSFVGTIFGKFYTFFAAWFSVLLASAILAEFIRFLAYQYKWHFRIDNGLRSFLSKLSIYPIYLLTFFFIISIPLFILAMYFYKHYSLESDTKYVRFPKLKKPFFIFVALLAFWDFAFPMMLSLF…	centroid_1736_orf02029_PSU1_contig1_group1_1721111_1719774_len=1338				445	gi|488908592|ref|WP_002819667.1|	445	0	0	894	100	100	hypothetical protein [Oenococcus oeni]	94	94	83	94	94	94	94	94	94	94	94	94	94	94	94	94	94	94	94	94	94	94	94	14	15	94	94	26	94	94	43	94
11	CL_1737_	+	199	MLKIDNLTKTLENKKVISGISFSLKPSQIVGLIGRNGVGKTTLFRLISGEYVPDQGRVTSDESADARSEIFYLDSPDNFTNAFTANQLARIFKVSYPQLDIDWFKNLLKTNNLSLNKKLSGMSKGQRGLILAISAITSKSKYIFLDEPLDGLDLIIRDQVKQMLITAVSNSDTSVMIASHNLEELDFLADRIILLKNGKIEKDYLPGEELKTANVAKLQMVIEGELPKVVSECGHILEKRGHLYVVLFKDYNSKVASRIKRTKAQYIEQLPVNSDDIFRATFEEDYRLRQSAGKRTNK	centroid_1737_orf02030_PSU1_contig1_group1_1722097_1721201_len=897	K01990	FIG00744535	ABC transporter, ATP-binding protein	298	gi|488908593|ref|WP_002819668.1|	298	0	0	605	100	100	multidrug ABC transporter ATPase [Oenococcus oeni]	100	100	100	100	100	100	100	100	100	100	100	100	100	100	100	100	100	100	100	100	100	100	100	100	100	100	100	100	100	100	100	100
12	CL_1738_	+	199	MAITQKRPIYLQLVDRIKNEVATDVLSANDQLPSVRETALQEKINPNTVAKAYKELEAQKVIRTIPGKGTFITGNTASVKNSNQNRLLADLSQVIAELIKSGVKGERIKKIVNDILGGKNAEN	centroid_1738_orf00011_AWRIB821_contig37_group105_9395_9024_len=372	K07979	FIG00621925	Transcriptional regulator, GntR family	123	gi|488908595|ref|WP_002819670.1|	123	0	2e-80	244	100	100	GntR family transcriptional regulator [Oenococcus oeni]	100	100	100	100	100	100	60	100	100	100	100	100	100	100	100	100	100	100	100	100	100	100	100	100	100	100	100	100	100	100	100	100
13	CL_1739_	+	199	MQAIRQEFFKSFHRLNYLVYSLIIFFTPILAMIAYLLADPSHAEVDFVYHHGYFDAFIFIFMLVSFGSTLAEEFQFDTIKVIVSRGNSRMIIFFAKIIKLLFDYVLWYLLAVASYLLCWLIVFSGKDFGKSITVANKGLVFVSSGHGEITYIWENFVTYLLYIFLIGSIALMLSSLLKSNSIAIASAFIIWLGGSIVSSLLSAFLYKHFHLIKWNPFNVSTYIQLQVFDGSKAMAQLSHISQTGIISASIIWTLIFFTIAGVVFNRRNL	centroid_1739_orf02032_PSU1_contig1_group1_1723280_1722471_len=810	K01992	FIG00447744	FIG056164: rhomboid family serine protease	269	gi|488906660|ref|WP_002817735.1|	269	0	0	533	100	100	ABC transporter permease [Oenococcus oeni]	100	100	100	100	100	100	100	100	100	100	100	100	100	100	100	100	100	100	100	100	100	100	100	100	100	100	100	100	100	100	100	100
14	CL_1740_	+	199	MLEKTASLLSVKAVNKNFGNRKVLFDVSFNIKPGRIVGLIGPNGAGKTTIMKSIAGLTGYQGTIEIDGQKVSKTHTAPLKKVGSLIETPGIYPYMSGYSNLKLYAQGTSAENLGKIMEQTMITEFANRKAKKYSLGMKQRLGVAIAMLDNPELIILDEPMNGLDPQSVHSMRALLRSLADQGVSVLISSHILSELELVADDLVVVNHGHILFNGTKTDFFASQSHGKEGSTIVLQTGNDSKAEDLLKTSGFQTTTVTEDLQVLTDQKHNLNKLLQQLVMNKIEIKGIREEKQSLEDSFIDLINGGEE	centroid_1740_orf02033_PSU1_contig1_group1_1724203_1723280_len=924	K01990	FIG00001005	ABC-type multidrug transport system, ATPase component	307	gi|488908597|ref|WP_002819672.1|	307	0	0	620	100	100	multidrug ABC transporter ATPase [Oenococcus oeni]	100	100	100	100	100	100	17	100	100	100	100	100	100	100	100	100	100	100	100	100	100	100	100	100	100	100	100	100	100	100	100	100
15	CL_1741_	-	198	MIFPIFAVEASAQKPHYNITTDVTYPPFEFQKKNGTYTGIDVEIIRAIAKKEGFTMTLKPISFNSGAQMVLSGQMDGIIAAMTITSERKKVYDFSKPYYRTGIIWAVSKKSHITKLSQLKGKTVALKTGTASADYAKSLQKKYGFKITYFSDSNTMYNDVVVGNSAATFEDQSVMKYAIKNGLQLKIPSNKIGNAGYYGFAVKKGKNEALLKAFNRGLASIKKDGTYDKIVKKYLGESQKKISSNSASTENSSSIWYLLKQNWPSFVNGVIETIKLTVVGIILASIWGILMRVLGVAESKILRTFSNIIIYIFRGLPLLVLAFFIYIGLPHLLNVKIPASVAGILTLTLNEGAYTGAFVKGGFLSVDKGQMEAARSNGLSYWQAMRYVVMPQGMRITVP…	centroid_1741_orf00014_AWRIB821_contig37_group105_11337_12743_len=1407	K02029	FIG01225643	/ Glutamine transport system permease protein GlnP (TC 3.A.1.3.2)	468	gi|488909255|ref|WP_002820330.1|	468	0	0	943	100	100	glutamine ABC transporter substrate-binding protein [Oenococcus oeni]	96	96	96	96	96	96	96	96	96	96	96	94	96	96	53	59	96	61	96	93	96	96	96	96	100	61	96	96	96	96	96	96
16	CL_1742_	-	197	MKRILVLATGGTISSTPQKNGLAPGITIEQLSSFFDRADNEIEFIPTMDKDSTNIQPEDWLTIGRQILEHPKFDAYIITHGTDTMAYTASALSYLLNDLKKTIVLTGSQIPLSFEHTDAKRNIADALTVASKADFPGVYLVFDGQVIAGTRAVKVKSHSFDAFASINFPVVAKVENNQLEKKYNPTFNPAAFKTKFSLDTNVYLLKAFPGLSANFFDFVLKEKAGLIVESFGNGGLPDIGRDLVSGVKSLSNANLPVIITTQIMNEGQDISLYEVGQKVAAAGGITSGDMNTEAIVAKLMWAMAQTKDLSQIKKIIQTPIAHDLDRLLT	centroid_1742_orf00015_AWRIB821_contig37_group105_12753_13742_len=990	K01424			329	gi|488908600|ref|WP_002819675.1|	329	0	0	669	100	100	asparaginase [Oenococcus oeni]	100	100	100	100	100	100	100	100	100	100	100	100	100	100	100	100	100	100	100	100	100	100	100	100	100	0	100	100	100	100	100	75
17	CL_1743_	+	199	MIRVEQGEKKYQGDRSLLTNVNCNFHSGNLYALTGPSGIGKSTILDCLAKLNYFTSGDIWVDDINLDDIKPLGYFRNYLGYLFQNYALIEEDSVQRNLNISRRFPKQDLVSALDHFSLDESYLKRKFFTLSGGEAQRVALARLYLKNLKIVLADEPTDALDFQNTQIVVQSLRHLADMGKIVIVATHDRFVAGQADQVIDVSQYSPY	centroid_1743_orf00014_S14_contig10_group37_13349_12726_len=624		FIG00744535	ABC transporter, ATP-binding protein	207	gi|488908601|ref|WP_002819676.1|	207	0	2e-149	426	100	100	ABC transporter ATP-binding protein [Oenococcus oeni]	100	100	100	100	100	100	100	100	100	100	100	100	100	100	100	100	100	100	100	100	100	100	100	100	100	100	100	100	100	100	100	100
18	CL_1744_	+	198	LKKNKILTASGHRLSIPAQSENSYFLFPEKLKSQSDRLSKNYFDQLPMAQISKLYGRELNYKKIMIKNGQRAFTYNTEGIDFGFYDGYVKEPVILVLSTVSLGGDNEDADHYWDSLISKQGLVVSNYHALAEQAQKRHISRQIGGYLNIRSHALQAYQQVRQHLVLLLSVLAILILMLFINYILVNQIYFSNYDRKIAIRRLSGRYLARIHFLFTLVCLSVTVLEGMFAASIYNGYNNRALISGVIASMTIFQLLLLIIQALRADHRISQAIKGED	centroid_1744_orf02037_PSU1_contig1_group1_1728285_1727455_len=831				276	gi|488908602|ref|WP_002819677.1|	276	1	0	559	99.64	100	hypothetical protein [Oenococcus oeni]	41	41	41	34	41	41	41	41	41	41	41	41	41	41	41	41	41	41	41	41	41	41	41	41	41	41	41	41	41	41	41	41
19	CL_1745_	+	181	MFSYRVMGVMPLTVYFAVLLIFAEILVSVFAFLFHMASHSTNSLQNSIKGDGKSTLILVTSICFKAITELTIIVTLMLLLGQFAINSRMEKQLSNWQHLGNYYTPYFSPYALLDNEQDQEDKAAYRLVNWSEKHKGIMRVMGLTNQQAKPLTIMMMSILVMSLLLMPNI	centroid_1745_orf00018_AWRIB821_contig37_group105_15731_15222_len=510		FIG00885990	FIG00885991: hypothetical protein	169	gi|488906666|ref|WP_002817741.1|	172	0	3e-120	348	100	100	hypothetical protein [Oenococcus oeni]	42	42	42	42	42	42	42	42	42	42	40	42	42	42	42	40	23	40	42	40	42	42	40	42	42	40	40	40	40	40	13	40
20	CL_1746_	+	166	LARPYNITSLDAGTSINVVNHHLAKFANERKINIVKVFNVPTTENVPRTKFYVIGSTRKFSKSLISKQSIASKQEFETSDLRYPLYFFGNISSTAVAKELHRLGLHYKRDSGNWNTIIYNFLSDNYFAVFLILLLLILLVVFIVANFKRLRASNIAYLEGVSKFQDAWKYFIHDQIVFLITFVPGF	centroid_1746_orf00019_AWRIB821_contig37_group105_16306_15746_len=561		FIG00886305	FIG00886307: hypothetical protein	186	gi|488906667|ref|WP_002817742.1|	231	0	1e-130	378	100	100	hypothetical protein [Oenococcus oeni]	52	52	52	64	61	52	61	61	64	61	61	52	52	64	52	52	52	52	52	52	60	15	30	52	52	64	52	15	64	52	52	64
21	CL_1748_	-	159	MDNFAILKTILLILLILSVLLNKYYYREHKEQLIRYRIYLISAYGILIFLICNQVIMFDLLNSLMWALIIISLYYLSLKVYLKED	centroid_1748_orf02041_PSU1_contig1_group1_1731057_1731314_len=258				85	gi|488909959|ref|WP_002821034.1|	85	0	8e-49	160	100	100	hypothetical protein [Oenococcus oeni]	100	100	100	0	100	100	100	100	100	0	100	94	100	0	0	100	100	100	100	100	100	100	100	0	100	100	0	100	0	100	98	79
22	CL_1749_	+	185	LNYLIKTTDFNPWFFFAQKFKKISHLKQWFQGLWNLDKTKKPLNNLIWGI	centroid_1749_orf02042_PSU1_contig1_group1_1731499_1731347_len=153				50	gi|488909595|ref|WP_002820670.1|	50	1	4e-26	100	98	100	hypothetical protein [Oenococcus oeni]	94	94	94	94	94	94	94	94	94	94	94	94	94	94	94	94	94	94	94	94	94	94	94	0	94	94	94	94	94	94	94	94
23	CL_1750_	+	190	MAANAPAVDYDSTEYLELVDKWWRATNYLSGGMIFLKNNPLFSITKTPLKSEDVKFKPIGHWGTISGQTFIYAHENRLINKYGLNAFYVEGPGHGGQVMVTNSYLDGSYTEDYPEITQDLKGMSKLFKRFSFPGGIGSHATAQTPGSLHEGGELGYSLSHGIGAILDNPDQVGFVTVGDGEAETGPAMTAWHGIKFINPKTDGAVLPILDLNGWKISNPTIFSRMSDEQIAKFFEGLGWSPRFLENDEIHDFMTYHKKAAKLFDQAIEDIKQIQKDARENNKYQDGTIPAWPVIIARLPKGWGGPKFDEDGNPIENSFRAHQVPLNFSAEHMEELPQFEEWMNSYKPEELFNEDGSLKAEISAIAPKGSKRMAANPLANAGVDNSDLKLPDWKEYSTGV…	centroid_1750_orf00023_IOEBC28_contig52_group89_19486_17033_len=2454	K01621			817	gi|488906668|ref|WP_002817743.1|	817	0	0	1692	100	100	phosphoketolase [Oenococcus oeni]	28	29	100	100	100	100	100	100	100	100	62	36	100	12	100	100	100	100	100	100	100	100	100	32	100	100	100	28	100	100	18	100
24	CL_1751_	-	199	MSKRTKIKKTQVEQLLDKNKIPYQSLELNVLNQSSTEIKKNLSKAGIPRESLIYKTLASNGDKSGPVIAVLPVTKHLDEKKLAAVSGNKRTEMIPLKELQKTTGYIHGANNPVGIWHNHHGKFPIYFDKTSLSDELIYVSAGELNRSDLINAKQVAELIGASFADLLAD	centroid_1751_orf02045_PSU1_contig1_group1_1734121_1734630_len=510	K03976	FIG01312420	Transcriptional regulator	169	gi|488906669|ref|WP_002817744.1|	169	0	3e-118	343	100	100	prolyl-tRNA synthetase [Oenococcus oeni]	99	99	99	99	99	99	99	99	99	99	99	99	99	99	92	99	99	99	99	99	99	99	99	99	99	99	99	99	99	99	99	99
25	CL_1752_	-	199	LINFFQQTIEYFLIMLGIAILIPAFFAWLISYLINRAGSEIISRFGTGFYLFISSIGVIVHELSHLLLALFFGHHIENFHLLQVPKNGQVGFVTHSSNPKNLWQAFGNLLIGFAPMIGNSLAIYYLTLWLQPEIFSFRVTFNWSLLVWFLISFSLALGIGLSHEDFQNSLQGLWPALLILLILAFLFEIINKISINQLLSFSEKETTLFGLALIIALTELIIAKIISAI	centroid_1752_orf00003_AWRIB821_contig75_group106_1351_2040_len=690		FIG00885904	FIG00885905: hypothetical protein	229	gi|662010720|gb|KEP85447.1|	231	0	6e-154	439	100	100	membrane protein [Oenococcus oeni IOEB_0205]	99	100	99	99	99	99	99	99	99	99	99	99	99	99	99	99	100	100	100	99	99	99	99	99	99	99	99	99	99	99	99	100
26	CL_1753_	-	199	MDIIEDLKWRGSIKQTTDESGLANLLKHKKISLYVGVDPTAKSIHIGNLIPLTILKRFQNAGHRPVIVVGGGTGMIGDPSGKASERKLLPKDVFDENVSRITKQMTRLFGKDGFEIVNNYDWLSKLDLISFLRDYGKLFSINVMLKRDVVASRLQAGISFTEFTYQILQAIDFYTLFKEKAVQLQVGGADQYGNISSGVELIHKLVGPDTEAFGLTVPLLLKSDGTKFGKSAGGAIWLDPEFLSPYEFYQFFYNQTDADVVKLLKIFTFLNREEIEELADKVKNEPEKREAQRRLAEEVTKFVHGQTAVEEAEKISRILFNGDVENLTASQVAVAFSGVPTIEVADQKTDVVELLVKDKVIEKSRRQAREDLKNGAITINGEKISNVNGVIDPTEKFDG…	centroid_1753_orf00004_AWRIB821_contig75_group106_2274_3527_len=1254	K01866	FIG00346039	Tyrosyl-tRNA synthetase (EC 6.1.1.1)	417	gi|488909598|ref|WP_002820673.1|	417	0	0	842	100	100	tyrosyl-tRNA synthetase [Oenococcus oeni]	100	100	100	100	43	100	100	100	100	100	100	100	100	100	100	100	100	100	100	100	100	100	100	100	100	100	100	100	100	100	100	100
27	CL_1754_	-	199	MDHKSQKKVIQRKRSRFILSFVLGLFICIFAKFWFNWEISLLIAWDSGALILIALIYLAFQPDDGQHTKQITLKEGVRYPILDILIIVACLASLVIGIIIFTYSKGNPIEIIFCIVSIFCSWNLIHILYAVHYSEMYYKKNIGKKEGGVDFNNKELPNFWDFIYLSYTIGMTYQVSDTNFSTTEFRKVALGQALISFLFSTVLISTMVNSLASIMR	centroid_1754_orf02048_PSU1_contig1_group1_1736953_1737603_len=651		FIG00885662	FIG00885664: hypothetical protein	216	gi|488910398|ref|WP_002821473.1|	216	0	1e-154	440	100	100	hypothetical protein [Oenococcus oeni]	83	83	83	83	83	83	83	83	83	83	83	83	83	83	83	83	83	83	83	83	83	83	83	83	83	83	83	83	83	83	83	83
28	CL_1755_	+	196	MTSKKGSDLLVNVLTDWGIKEVYGLPGDSVDTTVDALRRQKDKIKFIQVRHEEVASLAASASAKYTGKIGVCLSIGGPGAIHLLNGLYDAKMDHVPVLALLGQVTSQSLNEGYFQEVNTPKLFDDVAVFNRTISSVDNLAEIVDQAIRSAYENKGVAVLTIPDDIPDQELKTIYHSSAKAFSLAKPSINEEQINKASELIKNSQKPIALIGLGAKESGEEVTSFLEKNNIPFVQTLPAKGTISDDHPNSLGNVGKLGTKPAYEAMKNADLLILLGSNYPYLPYLPNKGQAKCIQVDLKAENLGKRYSVTTAIQADVYDVVHALNKKGVLRDNKSFLQACQKNMDNWNKWMQEKRELDTTPISPESMVAYIDQTAPDDLVYSIDVGTSTSWAARFLHVKR…	centroid_1755_orf00006_AWRIB821_contig75_group106_6175_4439_len=1737		FIG00001377	Pyruvate oxidase [ubiquinone, cytochrome] (EC 1.2.2.2)	578	gi|488909600|ref|WP_002820675.1|	578	0	0	1185	100	100	pyruvate oxidase [Oenococcus oeni]	100	100	100	100	100	100	100	100	100	100	100	100	100	100	98	100	100	100	100	100	100	100	100	100	100	100	100	100	100	100	100	100
29	CL_1756_	+	199	MPWNEKDYPVSMKNMKKVVRDKAIEIANALKEEKYSDQRAISIATEQAEKWYRDHHKGKEENPFLKSKRDQE	centroid_1756_orf02050_PSU1_contig1_group1_1739976_1739758_len=219				72	gi|488906674|ref|WP_002817749.1|	72	0	2e-44	148	100	100	hypothetical protein [Oenococcus oeni]	97	97	97	97	97	97	97	97	97	97	97	97	97	97	97	97	97	97	97	97	97	97	97	100	97	97	97	97	97	97	97	97
30	CL_1757_	+	199	MVSKFCQLSVNDVDVVTKLYIKVFSQYPWHEDNKYDDISNYIIHLLQMNTNRCYLYKDDNELVGVALGFVKPWYKGVEYQLDNFFISSDHQHQGFGSDFLKEIKRAMHKIGVENIILETNKDTPAEHFYFKNGFTSVTDPHSLSLVCETKK	centroid_1757_orf00008_AWRIB821_contig75_group106_7326_6871_len=456		FIG00885896	FIG00885898: hypothetical protein	151	gi|488909601|ref|WP_002820676.1|	151	0	1e-107	315	100	100	acetyltransferase [Oenococcus oeni]	100	100	100	100	100	100	100	100	100	100	100	100	100	100	100	100	100	100	100	100	100	100	100	100	100	100	100	100	100	100	100	100
31	CL_1758_	+	199	MNFFQAIILAIGQGVSELFPISSVAHSVIIPYLFGWKLSPFFLKTNFLEFVVMMHIGTTISLIVYFRKDWKKILKSLFNKKTSKRNLALIVIGTIPAIILGAIFEQTITNAFSDVIVASIFLIFNGLLLFFGEQTKKRGNKSIEDLKGWQALVIGCFQSLALIPGFSRSGSSITAGFWMGLSNEESARFSMLLSTPMVAGAATLEIPKLIKNHVPGLLSLSLIGGIVAGLAAFLSIYILMHWFNHKKNNTMLPFAIYCIVIGIGVLASKAI	centroid_1758_orf00009_AWRIB821_contig75_group106_8224_7409_len=816	K06153	FIG00000555	Undecaprenyl-diphosphatase (EC 3.6.1.27)	271	gi|488909602|ref|WP_002820677.1|	271	0	0	537	100	100	UDP-diphosphatase [Oenococcus oeni]	100	100	100	100	100	30	100	100	100	100	100	100	100	100	100	100	100	100	100	100	100	100	100	100	100	100	100	100	100	100	100	100
32	CL_1759_	+	199	MVAIPGLEDTFPQKINAVYTFTDLNQTVNDISKYLNVPINFVALVNMGGLIKMVDKVGGVKVKSPLSFAYNPYTAHDTGNDLYKFIKGSTSYYHTTNGVDWTKHKTMFGNAALAFARMRYDDPLGDYGRMLRQRLVMQALLNKAKNPTIFLSNSFFESLSKNVKTNLTLNDLLLIAKNYKKAKEHIKSYSIYGTSDWEDGVSFQVVSKTNQQRGTNIIRRSLGLSKATTGSSLMGKTQEINVPEDVTDILGQ	centroid_1759_orf02053_PSU1_contig1_group1_1742369_1741611_len=759		FIG00003844	Cell envelope-associated transcriptional attenuator LytR-CpsA-Psr, subfamily F2 (as in PMID19099556)	252	gi|490268398|ref|WP_004164923.1|	252	0	0	519	100	100	hypothetical protein [Oenococcus oeni]	72	72	72	72	72	72	72	72	72	72	72	72	72	72	72	72	72	72	72	72	72	72	72	72	72	72	72	72	72	72	72	72
33	CL_1761_	-	199	MNLKQLRYFVTICEEGQITAAAKRLHIKQPLLSYEIKQLELELETSLFIRGPRGISLTDAGKVLKPYAEQITELSDVAKTKVKYLDKGISGSLSIGSISSSINKLPNQRLLKLKKYYPNIAINVIEGNTYKLLGYLEKGLIDLAILRTPFSSKGVIGYYFDKEPMVAVSAKNNQKDTVGLPDKYLKIDDLSNKPLIIYRRFKELIENTFRNLGFNPLIVVRCDDARTALDGAKVGFGTAIVPKSAILQVENEGEKDIEFREIKEKALETQLAIMWRRDDSFNPLTENFLKMFIGK	centroid_1761_orf02055_PSU1_contig1_group1_1742826_1743713_len=888		FIG01304134	Transcriptional regulator, LysR family	295	gi|488910401|ref|WP_002821476.1|	295	0	0	595	100	100	LysR family transcriptional regulator [Oenococcus oeni]	85	85	85	85	85	85	85	85	85	85	85	85	85	85	85	85	85	85	85	85	85	85	46	85	85	85	85	85	85	85	85	85
34	CL_1762_	+	199	MSTDLVLFIFVILASLFVFRKRAFAFLLYAFSVIAITIFLIVLMAYKNGIYFFGIIGILFLVFSLIFVNKLDKIASKTILYSSLVVYPICFLILKINEHIFQVQGFDPLMLQYLDGYSFKFDLNYYKLTTIIIMFLSVCISLDIGISYIVSLEEVDRDLQTNKLSLLKQLEKNISEKILGININTLIFSFVAGNISYLIFLNDFKYNISSILNSKIICFEITQITFSLISSIAFISISKKIFEKIYIKNLKGEGFDSS	centroid_1762_orf02056_PSU1_contig1_group1_1744553_1743777_len=777		FIG00885926	FIG00885928: hypothetical protein	258	gi|488909604|ref|WP_002820679.1|	258	0	2e-173	491	100	100	membrane protein [Oenococcus oeni]	59	100	39	98	100	100	100	100	100	100	98	100	69	93	100	98	100	100	65	100	100	98	100	72	100	100	100	81	100	100	27	100
35	CL_1763_	-	199	MTTINTRSDPLTKKGKIDLIELAYDKKGLLRARRDSDNNYRYYDETEVDQLQRIMFLRLFDLPLDQIKKILDKSEAEQYQALSNQRQHIIVERDRLSSLLVNLDKTLATMKGASKMKDTEKFAAFKTKTINDNETQYGKEIRKKYSNSTIDNSNQKFNSLSEIDMTHLQELKNQILAALKSLVGTQNLDQPAAKQLFELHKEFLLMTWPKEQYSPEAHKGLAAMYVSDPRFTKYYEEGTGEKDAAETLKAIIDYYA	centroid_1763_orf02059_PSU1_contig1_group1_1745170_1745940_len=771		FIG00482799	transcriptional regulator, MerR family	256	gi|488909607|ref|WP_002820682.1|	256	0	0	523	100	100	MerR family transcriptional regulator [Oenococcus oeni]	100	100	100	100	100	100	100	100	100	100	100	100	100	100	100	100	100	100	100	100	100	100	100	100	100	100	100	100	100	100	100	100
36	CL_1765_	+	199	LQTKEKKEFFLMKEYLTRSNISYFSIGSGTPIIFLHGLSLDKQSTCLFFEPLSNVGQYQRIYLDLPGMGNSDPISPSTSDNVLETLIEAIEEIIGARRFILYGHSYGGYLAQAIAFHLKDQTLGVFLTYPVITADHSKRLTGKHINILEEDINPVENKEYFADFLSMNVIINNQAWHDYQNLIIPGLQKEDKTFIDQLQNNYSFTFEEKLKNINYQFPFKIMVGRNDQVVGYQEQLKLINHNENGEIVLLNRTGHNLMIDQREAVGFHFDLFLDELNSNN	centroid_1765_orf00005_AWRIB821_contig15_group107_3121_2279_len=843		FIG00940200	Alpha/beta superfamily hydrolase	280	gi|488906694|ref|WP_002817769.1|	280	3	0	567	98.93	100	alpha/beta hydrolase [Oenococcus oeni]	100	100	100	100	100	100	100	100	100	100	100	96	100	100	100	100	100	100	100	96	100	100	100	96	100	100	100	96	100	100	100	100
37	CL_1766_	-	199	LDRFFELNRLDIKIYNTNMKKTNKKELLKSFAYSLFGLILTPLIASFCIEKLKLSLPLSIIVALLIVFLIALLVPRQSNRDNKNR	centroid_1766_orf00006_AWRIB821_contig15_group107_3189_3446_len=258				85	gi|488909609|ref|WP_002820684.1|	85	1	3e-50	164	98.82	100	hypothetical protein [Oenococcus oeni]	100	100	100	100	100	100	100	100	100	100	100	100	100	100	100	100	100	100	100	100	100	100	100	100	100	100	100	100	100	100	100	100
38	CL_1767_	-	194	VIYTILFVLLIIAIFAGTALTKSSLIWNADGISQHYPALVYWRKILRAWIFYHRSLPSWNWHIGLGQGTIQTFSYYNLGDIFTYPSIFVSQAHLGIYYSIMILVRLYFVGFSFLWAAKRFIPTAKKNSLLIASFTYIFTGYSAYAIFTHPFFLNPLIILPLLAYGLYECLLKNKGWLLALAVAWTIFNNFYFAVLLAFGTFVFWLSLLLSNKRFRVVKNNTKMVISVLIGLLSGSILFLPSFLQLLNSSRTKVPFANGLSFYPLKYYLSLPGVLLTDQNTSYWFKGGFLAISVIAALWTVRRFKKYKSLGYVLIFSSLILLSPIFAAIINDGTSPNNRWSFMLSLPLALATIVFLENLDSVDKKDLHILAILGFVIAISLFIKAGFAFKLVSVLAFYAG…	centroid_1767_orf02062_PSU1_contig1_group1_1747867_1750680_len=2814		FIG00885417	FIG00885418: hypothetical protein	937	gi|488909610|ref|WP_002820685.1|	937	1	0	1862	99.89	100	glycosyl transferase [Oenococcus oeni]	97	97	97	97	97	45	97	97	97	97	97	97	97	97	97	97	97	22	97	6	88	47	97	97	97	97	97	97	97	97	0	50
39	CL_1768_	+	196	MNILKNAHRLPVLDWNLNFFGGHSQKVDDTWIVPLNKHQAFELIFVVNGQEIVNFEHDSYLLNSGDFVLIPPGFIHTVSALKNLTYFCFHFDIDDPSFVVGLIQNSPIYFPKDSSVNQEITPIIEDMNKMISSKVYSFEDKMNLQIYLSKMLLKFNSLINKQPTVIGSSQSKYAKTISEMIKNEFNDHVLYFATRFLNGPDNQKIQVPEMPTIKHIMEATGISVGYGNRVFRSVYCLSPCDYLSKLKLKWAQQMLAKPQYNIDEIALVLGYSDSTHFSRQFKRWTGVSPKKYR	centroid_1768_orf00009_AWRIB821_contig15_group107_7535_6654_len=882		FIG00628273	transcriptional regulator, AraC family	293	gi|488909611|ref|WP_002820686.1|	293	0	0	608	100	100	AraC family transcriptional regulator [Oenococcus oeni]	100	100	100	100	100	100	100	100	100	100	100	100	100	100	100	100	100	100	100	100	100	100	59	100	100	100	100	100	100	100	100	100
40	CL_1769_	-	198	MDKILYGTAYYYEYLPTDRLAKDIEMMKKAHLNIVRIGESTWGTYEKQSGVFDFSPLDKVLDAMGKAGISVIVGTPTYAIPTWLAREHPEIMVQQKEERLPYGARQIMDITSPAYLFYGERIIRKMLEHINEHPAIIGYQVDNETKSYGTSSSNVQAGFVKYIKKEFNNDIEKFNREFGLDYWSNRINSWEDFPSMDGTINGSLGTEFAKYQRQLVTDYLKWQVNIVNEYKKSKQFVTHNFDFEWRDYSYGIQPDVNHFDAAETLDFVGTDIYHPSQSKLTGTEISFAGDLIRSIKHKSYLVLETQAQAFKDRVPYPGQLRLSAYSHIASGANMIEYWHWHSTHNSFETYWKGILSHDSQSNPIYEEIQKTGSELENISSSLVNLNIHADVCILVSNQS…	centroid_1769_orf00010_AWRIB821_contig15_group107_7656_9671_len=2016	K12308	FIG00001548	Beta-galactosidase (EC 3.2.1.23)	671	gi|488909612|ref|WP_002820687.1|	671	0	0	1386	100	100	beta-galactosidase [Oenococcus oeni]	100	100	100	100	68	100	100	100	100	100	100	100	68	100	100	100	100	100	100	100	100	100	100	100	100	100	100	100	100	100	98	100
41	CL_1770_	-	199	MNNIEIKISKTSRIRFSISFFIFALLWMSGLEIVAAVLLPQHLTNLMGATAATALFGILNAVTAAASLIANLMFGNFSDRTRSVFGRRTPWIVGGISLLLMGVLNNSWAIGISYCICMFGLNMMIAPVIATLSDRIPNDMRGTMSAFMSAGTTVGASLGTLIGARFISIQIPGFITAGVLMGVAGIFTVIVWPKEKSSKDMPPVKKGFGDILASFRPPVKGARDFWLAFVGRSLLLFSYYMILNYQLYILENYIGQGKEAAAATISVMSVITMIVGLIGSIGSGAISDWIGRRKLPVIVASILLAVGYFLPWIMKSASSMMLFVRFCRSWLRCLRRSRSGAKRRCSAVQRRSR	centroid_1770_orf00011_AWRIB821_contig15_group107_9674_10735_len=1062		FIG00773196	Glycoside-Pentoside-Hexuronide (GPH):Cation symporter family protein	353	gi|488909613|ref|WP_002820688.1|	353	0	0	701	100	100	major facilitator transporter [Oenococcus oeni]	85	85	85	85	13	85	86	85	85	85	86	86	85	85	86	85	86	85	86	86	85	86	86	86	86	86	85	85	85	85	86	86
42	CL_1771_	-	199	MTRWIESTPSEYLKIKSPEQVGTSKSSDLQLTGKELQKLRGFGGCFNELGYLPLKQLDKKKQEEIYRDLFSPDELNLSFNRTPIGANDFAETWYSYDETDGDYDLKNFSIDHDKETLIPYIKNAQKYQPDLELFASPWSPPTWMKYPKVYNSGRIVMTPENLQAYANYFVKYIESYEKQGIHIKRICPQNQVFADQKFPSCLWNSEDLRIFIRDYLGPTFKKENLDTEIFLGTLNGPEDMSFSATGIKLDNYNRYVDNILFDNKARNCIKGVGYQWAGQHAIERTHESWPEIELIQTESECGFGENSWEYAEYIFRLFNHYFTAGATAYTYWNIILADSISTWGWQQNSLFSIDSKDNNKVTRNPEYYVMRHYSHYVKPGARVLESTGHFNSMGIAFRN…	centroid_1771_orf00013_AWRIB821_contig15_group107_10960_12297_len=1338		FIG00886092	O-Glycosyl hydrolase family 30	445	gi|488908609|ref|WP_002819684.1|	445	0	0	931	100	100	hypothetical protein [Oenococcus oeni]	100	100	100	100	100	100	75	100	100	100	100	100	100	100	100	100	100	100	100	100	100	100	100	100	100	100	100	100	100	100	100	100
43	CL_1772_	+	199	MNLKIFLELVEIKAKTASIFPFLLAALYSYYRFGYLNFTNMLIFFVAMLLFNMAVDANDNYQDYKRAKRNKTNDFISKTNVIGVNHLNIHMIGWLVFALIFVSALLGIWLTIRTNWIILVMGLFCFAVGYLYAGGPWPLSSLPIAEFFAGFTMGYMIFLINVFLNLYSKMTFNWSIAIEALLPAGLISFAISALLLANNICDEEEDKTLKRHTIVYYLGRSKSLILYDSFYVIGFLLLLFSVILKLQPIASLLTFAIVPLIWHNLVIFHKKQVKKETFILSIKNLLFISVAQTLTVAIGVFLHF	centroid_1772_orf00069_S13_contig00009_group56_57906_56992_len=915		FIG00111547	Putative prenyltransferase, contains 1,4-dihydroxy-2-naphthoate octaprenyltransferase domain	304	gi|488906700|ref|WP_002817775.1|	304	0	0	605	100	100	1,4-dihydroxy-2-naphthoate prenyltransferase [Oenococcus oeni]	100	100	100	100	100	100	100	100	100	100	100	100	100	100	100	100	100	100	100	90	100	100	100	100	100	100	100	100	100	100	100	100
44	CL_1773_	-	199	MTEFFGETYSYKQDIEKVKEILAQQHFNVEPYREKTEVLIQNNGKMIRALITILFGRYTLTVNQKNYDQETIFSIDQCAAAIELLHLATLVHDDVIDNAEKRRGLTTLQNFFGNKNTIYLGDILFTKYFYLLTSLAPSKEFIAYHSSAMEKVLTGELIQDALKFHKQTTLAEYYQAIKGKTATLFSLSAVSGVWLGKKNKQFDEDNLEFKNAFNFGYNLGMAFQMLDDLKDLNPLVKNGKPKFEDLKAGIYTLPIILTLKDKSFQKILSKGESNPFIIENYFIENPDYLKRCKDIIDHFLNEAQKALEFLIDSPESDQLNSLLTNLRLNLENYNI	centroid_1773_orf00001_AWRIB869_contig51_group176_241_1248_len=1008		FIG00002487	Heptaprenyl diphosphate synthase component II (EC 2.5.1.30)	335	gi|488906701|ref|WP_002817776.1|	335	0	0	681	100	100	geranylgeranyl pyrophosphate synthase [Oenococcus oeni]	100	100	100	100	100	100	100	88	100	100	100	100	100	100	100	100	100	100	100	100	100	100	100	100	100	100	100	100	100	100	100	100
45	CL_1774_	+	199	MSIFQFLWFIVIAILFAGFLFFEGFDFGVGMATRFLANNDRERQTVLGAIAPHWDGNEVWLITAGGAMFASFPLWYASLFSGYYILLFLTLIALIFRGVSFEFVTHAENSFQRSLWLWSNFFGSLFSPFFLGMMFTSLIQGVPMDAQGNVWAGFNVVVNIFSVIGGLAVTYLSLIHGLHFLSLRTKNSLHNRAINMADKLYWLLYPILILFVVFSIFKTDFYEKHFFSSLLIVLIVVLLTLWGHLSIHFNHNGRAFFASGFSLVLIIAFIFNGLFPRVMISNNSKYDLLIKTASASKLTLEIMTGILVVLLPIVLIYFFWSYWVQRNRRSDSLSD	centroid_1774_orf02071_PSU1_contig1_group1_1759620_1758613_len=1008	K00426	FIG00000390	Cytochrome d ubiquinol oxidase subunit II (EC 1.10.3.-)	335	gi|488910408|ref|WP_002821483.1|	335	0	0	659	100	100	cytochrome C oxidase assembly protein [Oenococcus oeni]	100	100	100	100	100	100	100	96	100	100	100	100	100	100	100	100	100	100	100	100	100	100	100	100	100	100	87	100	100	100	100	100
46	CL_1775_	+	199	MPVLLMSVLSLSRFQFAMTTLFHFLYVPLSIGTSLVVAIMETTYVFTKKEIYLKMTKFWSKVFLLSFAVGVVTGIIQEFQFGMNWSNYSRFMGDIFGAPLAIEALLAFFLESVMLGVWMFTWDTFKPSIHVIFIWLTWFASALSALWILAANAFMQHPVGFMINIKTGRARLTNFWSVLENPQLWREFPHVLFGAFTTGAMVIAGMAAFGLIWKQNHEFHMKSLRIALLVALLSSVATIAAGDLQTRYIMNDQPMKFAATEAIYKDTSSPASWRLVALVDTKDKKVTESVDVPYLLSILSYHKLSGSVKGMDEINKELHAKYDKKFGKDMNYYVPVKTLFWSFRVMSGGGVFIVLICLLGLFFSRRKKNTLLKKKWLLWGLGFSTFLPFIVNSCGWLIT…	centroid_1775_orf02072_PSU1_contig1_group1_1761062_1759620_len=1443	K00425	FIG00096593	Cytochrome d ubiquinol oxidase subunit I (EC 1.10.3.-)	480	gi|488906703|ref|WP_002817778.1|	480	0	0	979	100	100	cytochrome D ubiquinol oxidase subunit I [Oenococcus oeni]	100	100	100	100	100	100	100	100	100	100	100	100	100	100	100	100	100	100	100	100	100	100	100	42	100	66	100	100	100	100	100	100
47	CL_1776_	+	197	MKTIVVLGAGYAGLRVVRELVDHKANAKIVLINKNSYHYESTQLHEVAIGSKSPNDISLNIRDVIGNQVDFIEDEVVKIDRQNKKVELKSKSTVSYDYLVTCLGFESETFGIKGADEFGLPIIDIDTALVAKKRLEETLARFQSSHDENDLHIAVCGAGFTSIEYIGELLHRLPDFVKRFNLPAEKIKIYCIEAAPKVLPMFDPKLVDYAVNYLKNQGVEFYTETSITEVKKGAVISKDKAFNANTIIWTTGVKGSHVINDSGYTQKRNRVAVQNDLSSSDDPNEFIIGDVSAVPSPDGRFYPTTGQISVAQATLAASNIIAKLNNQKTSPFTYHSLGTVCSLGPTNGVAELSFMGHWKLKGHKVAPLKRIVNDRTVFELAGFKAMMSSK	centroid_1776_orf00018_AWRIB821_contig15_group107_18162_16990_len=1173	K03885	FIG00008708	NADH dehydrogenase (EC 1.6.99.3)	390	gi|488908611|ref|WP_002819686.1|	390	0	0	805	100	100	pyridine nucleotide-disulfide oxidoreductase [Oenococcus oeni]	100	100	100	100	100	100	100	100	100	100	100	100	100	100	100	100	100	100	100	100	100	100	100	100	100	100	100	100	100	100	100	100
48	CL_1777_	+	199	MFNLKANLSTVLVTSIAAISFSAVSASADTTYTVKSGDTLSKIAKNFNTSVDSLAQENKISNVNLIYTGDQLTVDGTEATQTSTSSQSSQAAVETTTPATTSGGSSALLRREIESGNNYSTFTGNGYLGAYQFSASTWAAGVAAVGGSTSDFSAAHQDAVANWYANSRYGGWQNVPTTGGW	centroid_1777_orf00074_S25_contig00002_group26_63973_63428_len=546		FIG01335248	Aggregation promoting factor	181	gi|488908612|ref|WP_002819687.1|	181	0	1e-122	356	100	100	peptidoglycan-binding protein [Oenococcus oeni]	88	88	88	88	88	88	85	88	88	88	88	88	88	88	82	88	88	88	88	88	88	88	88	88	88	88	88	88	88	88	88	88
49	CL_1778_	+	199	MTDFLKTDYDHLPEANNYDALPTGTYEVIIKDIVEKQATTGNSGIRFQLEVRRGLDQEEDLDNTNGKYAGRVFFTAVWNSEKNPEYRFTTLNAIAVAAGASNKRVYTNFDEFKE	centroid_1778_orf02075_PSU1_contig1_group1_1763966_1763622_len=345		FIG00885511	FIG00885512: hypothetical protein	114	gi|488909615|ref|WP_002820690.1|	114	0	2e-77	236	100	100	hypothetical protein [Oenococcus oeni]	73	73	73	73	73	73	73	73	73	73	73	73	73	73	73	73	73	73	73	73	73	73	73	73	73	73	73	73	66	73	73	73
50	CL_1779_	-	199	MARKLTKSRLAVKTVLIFVWILLSIYSTSILVGKLAQEYFLKEENVNIFSNSFTNNSSNTTTSLELNIISESLFFILLFLGNRLFFHVKIKIATRRFAWGLIYVLPLGIFLIGNVIQALNTLINKQIDQNEIILALVFSVIVGIAEEFAFRGLILGNLLTYHKKSLFYYFSAILIQGFFFGGLHLVNLDRQTFSVTFTQIIYASAIGIIFGVVYEKSGSIVITILAHALIDGLAFIADPTAVMKKSLETLPSSTYVVMAGILLFIIAYEALTILLANKAKMDKIWQ	centroid_1779_orf02076_PSU1_contig1_group1_1764056_1764916_len=861		FIG00885538	immunity protein PlnI, membrane-bound protease CAAX family	286	gi|488908614|ref|WP_002819689.1|	286	0	0	561	100	100	CAAX amino terminal protease [Oenococcus oeni]	100	95	100	100	95	95	89	95	95	100	100	95	100	95	95	100	100	100	95	95	95	100	100	21	95	95	100	95	95	95	100	100
51	CL_1780_	-	199	MSFTLLIVYISIGILAGVFGAVLGLGGGMIVTPILVLGFNLPIHYAIAASIIAVIGTSSGASVAYLKDDLLNIRVAMFLEIFTTIGALIGAVLVGIFKASWLNAFFGFLLLYQGFAMWQKMHSKKADTLALKDDTAARKLNLDSSYYDKLQGKEVTYHIQKVPFGALIMFGAGFASGLLGIGSGTFKVFAMDTVMQMPLKPSSATSNFMMGVTAAASALIYFFNGTIQPLIVAPIAIGIIFGSTLGSKVMPYLPNKLLRGIFIPVVVLAGVQLVIKALGINLY	centroid_1780_orf02078_PSU1_contig1_group1_1765196_1766047_len=852	K07090	FIG00886101	FIG00886103: hypothetical protein	283	gi|488908615|ref|WP_002819690.1|	283	0	0	551	100	100	permease [Oenococcus oeni]	99	99	99	99	99	99	71	99	99	99	99	95	99	99	99	99	99	99	99	99	99	99	99	94	99	99	99	99	99	99	95	99
52	CL_1781_	-	199	MKNENRQEIKNESNIEEGIGWILRIGVAIAVIIMFVGVLLFFINQNTGYGKTIPVNLVLLIKGLEELKAGAWIMIGIFILILTPTIRVFASIFAFLIVKDYLYTAITGLVFCILLFAAFIGLKG	centroid_1781_orf02079_PSU1_contig1_group1_1766047_1766421_len=375		FIG00885791	FIG00885793: hypothetical protein	124	gi|488908616|ref|WP_002819691.1|	124	0	2e-78	238	100	100	hypothetical protein [Oenococcus oeni]	100	100	100	100	100	100	100	100	100	100	100	100	100	100	100	100	100	100	100	100	100	100	100	100	100	100	100	100	100	100	100	100
53	CL_1782_	-	199	MSKIKLITIDIDGTLLSSGQQVPKENIQAIRQAVNQGIKIVIASGRPLSGILPWLKIIGVPKADDQFVIAFNGGVIQTTSGKLIAKNAIDYNGYKTLQNFADKQNAYFQVESLDGSHTISRLIPKEAQMENYLINSALQIHDQMPEKVEFIKPMINGSQQELDRLISIVPKKIEKNFNVVRGAWYNLEFMSKKASKGSALAILIDHLGISSDATMAIGDQGNDLSMFKVSNLAVAMGNAANEIKSKADFVTKTNNQAGVGFAISKFAIN	centroid_1782_orf02080_PSU1_contig1_group1_1766433_1767242_len=810		FIG00629467	Predicted hydrolase of the HAD superfamily	269	gi|488906709|ref|WP_002817784.1|	269	0	0	542	100	100	haloacid dehalogenase [Oenococcus oeni]	100	100	100	100	100	100	100	100	100	100	100	100	100	100	62	100	100	100	100	100	100	100	100	100	100	100	100	100	100	100	100	100
54	CL_1783_	-	199	MAYKVDFKNVSTIGLESSSVAEALAGLRANEARYFWNKYKHHFITIPAAENPEIIAWIKKILAERDLHFSYKALEVSQFEVEGIKFAYAFYENGLVVNIMYSLTDRKKRAVGFKLADGITIPPEFEGKFKFARQKSKLAGTIRGSFFVIKNEY	centroid_1783_orf00026_AWRIB821_contig15_group107_23802_24263_len=462		FIG00886007	FIG00886008: hypothetical protein	153	gi|488908618|ref|WP_002819693.1|	153	0	6e-106	311	100	100	phage tail protein [Oenococcus oeni]	100	100	100	100	100	100	100	100	100	100	89	93	78	100	100	100	100	100	83	100	100	100	100	100	100	100	100	88	100	100	100	95
55	CL_1785_	-	199	MIEIAIACFVKVFPNNKFLFSRIGSIKGILLAAVYGSGGESITPFKTFIPWIGAIWFLLAFFWGSLIFNQIMKLSFKKYDLLSKFAIFSVLTLVGYYLSKIVTLPMSFNSALGSMLFFFAGYLIRRYKKLFDQLPLYAYLIFLASWTYVATLGLFSIENMAAPNIFLNLISSVADCLFLIKLSMIIDSWLVKKDKYKFRQEILLIGSGSLAILCFHLIDLDNISVWTILLKKLNDTVPYWFAIMIGNIYLIIFAYLVVKIIPFVPLLKSCFFPRKSIKK	centroid_1785_orf02083_PSU1_contig1_group1_1768936_1769775_len=840		FIG00886279	FIG00886281: hypothetical protein	279	gi|399904069|gb|EJN91531.1|	295	0	0	547	100	100	O-acetyltransferase family protein [Oenococcus oeni AWRIB304]	77	82	77	77	77	77	77	77	77	82	77	77	82	77	53	82	77	82	77	77	77	77	77	77	82	77	77	77	77	82	77	82
56	CL_1786_	+	199	MQKIYAATMINTGGRSGESHSPNHSFELNIEQPGSKVSGTNPEELFAAGYSACFNSALDYIKKSDGINGSSTVKVRVSLYNQSQNEIPDVVLGVEIKGVIEGISLDKAQALLNKAHETCPYSRAVKGNIEVSVEAVDQI	centroid_1786_orf02084_PSU1_contig1_group1_1770237_1769818_len=420		FIG00138617	Organic hydroperoxide resistance protein	139	gi|488908634|ref|WP_002819709.1|	139	0	5e-96	285	100	100	osmotically inducible protein C [Oenococcus oeni]	48	48	48	48	48	48	48	42	48	48	48	100	100	100	100	100	100	100	100	100	100	100	100	100	100	100	100	100	100	48	48	48
57	CL_1787_	+	199	MKENEEGISKKLLASILAIGIMSFCGVVVETAMNITFPTLIKEFNVSTATVQWMTTIYLLVVAIIMPLSAFFKKRFKVRSLFVMANLLFIFGVFLDAIAPNFLFLLLGRFIQGIGTGIALPLMFNIILEQVPSNKIGMMIGIGTLITAIAPAIGPTFGGIVVATIGWRFIFIFLLPILFVSLILGLITIRQVSSIERDSFDFLSFFGIVLLFGGFIIGFSNVGTSKLFGLAVLGAWLVGFLGFGLLFWRSKNISQPLINFDVFRNLNFTGHAISLFLLQLISLGLALILPNYIQVVNGKSAFISGLILFPAAALGAVLAPLGGKILDNFGAKKPLMFGAFLTFVSSLLFLIFSLHLTDNLILFIYIFYMASVGLTLGNLISNGLKQLPNKLNADGNAIL…	centroid_1787_orf02085_PSU1_contig1_group1_1771810_1770395_len=1416		FIG01210157	transport protein	471	gi|488908635|ref|WP_002819710.1|	471	0	0	902	100	100	MFS transporter [Oenococcus oeni]	100	100	100	100	100	100	100	100	100	100	100	100	100	100	100	100	100	100	100	100	100	100	100	100	100	100	100	100	100	100	100	100
58	CL_1788_	+	199	LSRDLGRLLKIASNQMSTRFDIFAKKYDLTGTQMTIIDYLSRNKNKEVLQRDLESEFSIKSSTATVLLQRMEIKKLLYRKVSGKDSRQKCLKLTKKANKLETIILSYMDSDQSQMTSGLNKEEVVFLEKILKRMIESD	centroid_1788_orf02088_PSU1_contig1_group1_1772251_1771835_len=417		FIG00554610	Transcriptional regulator, MarR family	138	gi|488908636|ref|WP_002819711.1|	138	1	9e-91	271	99.28	100	transcriptional regulator [Oenococcus oeni]	100	100	100	100	64	100	100	100	100	100	100	100	100	95	100	100	100	100	100	100	100	100	71	100	100	100	100	100	100	100	100	100
59	CL_1789_	+	197	MDEHVNYENTVEKLKERKIELSDIAEITYYFQLKYLPGLTKEIALHSVKRVLQKREVQHVVWVALELDRLTEEDKLKEPINGVIKEDFGLFGVDELLGNAIAASFGSIGFTGYGYVDNVKPGIIGKLDRLGKTNDHITTTFADDIIGGIAAAAGSRLAQRYPNGFVDSIESDDEIE	centroid_1789_orf02089_PSU1_contig1_group1_1773349_1772819_len=531		FIG01350066	Low temperature requirement C protein	176	gi|488906715|ref|WP_002817790.1|	184	0	6e-123	356	100	100	phosphatidylglycerophosphatase [Oenococcus oeni]	100	100	100	100	100	100	100	91	100	100	97	100	100	100	100	100	100	100	100	100	100	100	100	100	100	100	100	100	100	100	100	100
60	CL_1790_	+	198	MKKNLFEIKLMIPPIILALLIVQFNFQKINWFVSSTIILIYLILSFLFSFFEHLEYTRLSAVFYALIFGYFLPLIIFYSNYRKSPFEFYLLMFLSLLPVVISIYDYQLAIIISNNKENRDSDSRGLRRDLIFFSSDYGVTFFAVAGAILFGFLPWTSFLIFFSLFSVFNNILKFVARPFLKSTAILALQNYFIISFSLIIGILLGIIIKV	centroid_1790_orf00009_AWRIB821_contig46_group109_6036_5404_len=633		FIG00885694	FIG00885696: hypothetical protein	210	gi|488908640|ref|WP_002819715.1|	210	0	2e-139	400	100	100	hypothetical protein [Oenococcus oeni]	96	96	68	96	68	96	96	96	96	96	96	50	92	96	96	96	96	96	96	95	96	96	96	70	68	96	96	96	96	96	96	96
61	CL_1791_	+	199	MNVYDALKIRFVKIDKDQTILEIPITDAILQPAGIIHGGINAFMAEATASIAAKENVSEDKTVLGLSVNTNQIRSVSLKTGNALQAVAIPEHRGRTTQVWSVKTYVDGIGKATTVSTVTLYIKDK	centroid_1791_orf02091_PSU1_contig1_group1_1774421_1774044_len=378		FIG00885476	FIG00885478: hypothetical protein	125	gi|488908641|ref|WP_002819716.1|	125	0	6e-84	253	100	100	aromatic compound catabolic protein [Oenococcus oeni]	100	100	100	100	100	100	82	82	100	100	100	100	100	100	100	100	82	82	100	100	100	100	100	100	100	100	100	100	100	100	100	100
62	CL_1792_	-	199	MEIKANKLTDTYTLNNNVQIPVIGFGTWQSADGEEAYNAVKWALEAGYRHIDTAAAYGNEESVGQAIKDSGVKREDLFVTTKLWNYQRDNYENSLRGFHDSITRLGLDYVDLYLIHWPEPIEYRDHWQSLNADSWRAMEKIYKDGKTRAIGVSNFREKHIDELMKTAEIAPMVNQIFLNPGDQEKDLVTYNKNHNILTEAYSPLGTGNLLDNPELKKLADKHGVDVAQILIRWNLEKGYLPLPKSTHQKYIESNKKVFSFQLDYDDHKTLDALDGQGKQHTDPHEHNFQKVVPFLNN	centroid_1792_orf02092_PSU1_contig1_group1_1774568_1775461_len=894		FIG01239241	oxidoreductase of aldo/keto reductase family, subgroup 1	297	gi|488912571|ref|WP_002823646.1|	297	0	0	615	100	100	2,5-diketo-D-gluconic acid reductase [Oenococcus oeni]	100	100	100	100	100	100	100	100	100	100	100	100	100	100	100	100	100	100	100	100	100	100	100	100	100	100	100	100	100	100	100	100
63	CL_1793_	-	199	MKIAIIGAGPRGIAVADRLVARSEKEKVNVEIKMYDPYPIGGKVWNPMNKLNHSLITNTVVSQVSFFIDDSIENPGPIRQGPSFYEWIQQIAPEYLKGSSVGKTYLDKLDLKENDFAPRGLLGLYQQWFFENIRKQTGKNSSLAYEQTEIKAITPVNQQYKIDFSGTSEKFDFVFMALGYGENKYNDEERTFAEFAKRNKLSYFGPANPSETNLDDIPATQAVIIRGLGLTFFDYMIMLTENRGGKFVQDGEQLKYIASGREPIIFAGSRSGLPLHARGRNQKGPSEEYKPRFFTKNNLKNLKNHTGNLDYNSFFKLFDKEIQYKHYENLIKDPDYSNIIHKRTNRFLRELRRNPASNYEKIAEEYHMPKNQIWNWDRILNSAYKADLHQSFKNWYIKY…	centroid_1793_orf00003_AWRIB821_contig24_group1_1646_3517_len=1872		FIG01959165	Nitrogen regulatory protein P-II	623	gi|488908643|ref|WP_002819718.1|	623	0	0	1280	100	100	oxidoreductase [Oenococcus oeni]	97	97	97	97	97	97	97	97	97	97	97	68	97	97	97	97	97	97	97	65	97	97	97	97	97	97	97	97	97	97	52	97
64	CL_1794_	+	199	MNKHLKYFLKIWLIPAIAGIAIAVFLRGNFFSFVRISGQSMSPNLVNNQIVLLEKKANVSRGTVIVSKTNNLQKQNTGVQDIALRVVALPGDKVNYKKGQLYVNGKKVNQSYISSQVKTETGMSIDTGWSINSLSLSKNWPKSQRNIKKVQKNSYFVLADNRIDPVDSRQYGLIKKRQIEGVVKVFFWETKTKINNINHFSRNFFE	centroid_1794_orf00004_AWRIB821_contig24_group1_4177_3557_len=621		FIG00000015	Signal peptidase I (EC 3.4.21.89)	206	gi|488908644|ref|WP_002819719.1|	206	0	1e-144	413	100	100	signal peptidase [Oenococcus oeni]	100	100	100	100	100	100	100	100	100	100	100	100	100	100	100	100	100	100	100	100	100	100	100	100	100	100	100	100	100	100	100	100
65	CL_1795_	+	199	MERIKSIFSWIIPIAVGLLLALLIQAFLLVPVTVNGDSMLNNLKNGERIWVFKTEKVHRGSVIVFDAKKEDPGIQAGEKDYVKRVIGVPGDKIEAKNGDIYVNGKEISQKYISSYNRTTGTSNWTLKTLSSGNSPFVSGKSHWIDGKAITVPAGNYFVLGDNRSKSEDSRYFGFVKKIHVLGVAKVFPWASRHQEINDVWKNFFVK	centroid_1795_orf00006_AWRIB821_contig24_group1_4794_4174_len=621	K03100	FIG00000015	Signal peptidase I (EC 3.4.21.89)	206	gi|488908645|ref|WP_002819720.1|	206	0	8e-146	416	100	100	signal peptidase [Oenococcus oeni]	100	100	100	100	100	100	100	100	100	100	100	100	100	100	100	100	100	100	100	100	100	100	100	100	87	100	100	100	100	100	100	100
66	CL_1796_	+	199	MEKKKTSFIKKVGWPSIIIAIAALIAIVAFAFVPNNASTVYKGFLGSITGFFANSILGVSKLCGNSYGFGIVIFTLLIRFLILPLMVYSISSSKNMAKVAPLVKKVQAKYKGKRDRDSMTKLQEETSSIYKEAGVNPYASLLPVLIQLPVLWALFQSVSSTPALKTGSFFWLQLGSPDPYFVLPILAALFTFISSWMSTASMGKDQPGFAKAMPYIFPFIILFSALAVSSALSLYWVATNAFQVVQTFFLQNPFKARAEEKAKELAELERKKAIKKTLRKAHKRRK	centroid_1796_orf00007_AWRIB821_contig24_group1_5657_4797_len=861	K03217	FIG00130900	Inner membrane protein translocase component YidC, short form OxaI-like	286	gi|488908646|ref|WP_002819721.1|	286	0	0	570	100	100	membrane protein [Oenococcus oeni]	100	100	100	100	100	100	100	100	100	100	100	100	100	100	100	100	100	100	100	100	100	100	100	100	100	100	100	100	100	100	100	100
67	CL_1797_	+	197	MGTKKPFRIKKTSDFQRVFAKHKSFANRYFVVYSDTQPKEVDVSHWRIGLSVSKKIGKAHERVWVKRRISESFNNISLFIPNNLDIVIVARPLVKGQKQKIIQDQLMHVLDLAGILNGKEKN	centroid_1797_orf02098_PSU1_contig1_group1_1779904_1779536_len=369	K03536	FIG00092649	Ribonuclease P protein component (EC 3.1.26.5)	122	gi|488906723|ref|WP_002817798.1|	122	0	2e-82	248	100	100	ribonuclease P [Oenococcus oeni]	100	100	100	100	100	100	100	100	100	100	100	100	100	100	100	100	100	100	100	100	100	100	100	100	100	100	100	100	100	100	100	100
68	CL_1_	-	196	MKDSYFDLNTFWKGIQGRFAANMGETAYENWIKPVRAVKVDLANRTVELQAPNDIVMQAWDNGNYTAKFMEYAYDVAHDFFKPELKVIKVVANPVNNQKSNQSNSDFVATDYQLNQNFTFDTWVIGDANELATSAAMAVSEQPGRQYNPLLIYGSSGLGKTHLMEAIGNRLKELQPDAIVRYITTDDFMNDWVNAISKKTTADFTSTYENVDLLLVDDIQMLQGKDRFQEEFFNIFNKITKSQKQIVMTSDVLPKDIPGLNARLVSRFMQGVAYDIQKPDFPTRLAILKNKSEEVGISIDNQTLTLIAEQIDTNVRELEGAFNTLTLMARAGRPINVSNAQKILEHLNITRQKVITLPDIQKTVADDYNVSINDLIGKKRNSDIVLPRQVAMYLIRTLT…	centroid_1_orf00001_PSU1_contig1_group1_1_1353_len=1353	K02313	FIG00000441	Chromosomal replication initiator protein DnaA	450	gi|488906855|ref|WP_002817930.1|	450	0	0	926	100	100	chromosomal replication initiator protein DnaA [Oenococcus oeni]	97	97	97	97	97	97	97	97	97	97	97	97	97	97	97	97	97	97	97	97	97	97	97	97	97	97	97	97	97	97	97	97
69	CL_2_	-	199	MKFSVKRNELTNKLNIVSRAISGKVIIPILTGIKISVSNNEMTLIGSNSEISIKTVLTADKDKKNLVIEEPGEIIANANFFSNIIKHLSSDKVEISTEGSQIAIVGGSSDFTVAGQSADNYPQLPRLDDANTINIPSSELIDIIGETIRAVSIQDSRPLLTGIHFTIGDNQIKAVSTDSHRLSQRITKIGNDSQADVVVPSKALIELRALLENIDNLNLQFDRSQLLVDLGETTFYSRLLEGQYPATDRLIPSDSTTSFTIDAAQLAPSLDRASLVAHQSGNIVAEFSISQDKLVLSTAQSEVGKVLEELSIDNFKGEDLKISFNPDFVRDALSSIGESKLDFSFTTNLRPFVIRPNGASDNNKVQLITPVRTF	centroid_2_orf00002_PSU1_contig1_group1_1528_2652_len=1125	K02338	FIG00066425	DNA polymerase III beta subunit (EC 2.7.7.7)	374	gi|696236641|ref|WP_032816382.1|	374	1	0	740	99.73	100	DNA polymerase III subunit beta [Oenococcus oeni]	95	95	95	95	95	95	28	95	95	95	95	95	95	95	95	95	95	95	95	95	95	95	26	95	43	30	95	95	95	95	95	95
70	CL_3_	-	199	LQKVQINTEFITLGQLLKIEDIVSSGGSAKFFLKENANSFFVNGESENRRGRKLYPGDLVKILKIGEYEIVSQ	centroid_3_orf00003_PSU1_contig1_group1_2779_3000_len=222		FIG00002958	FIG002958: hypothetical protein	73	gi|488906726|ref|WP_002817801.1|	73	1	9e-43	144	98.63	100	hypothetical protein [Oenococcus oeni]	100	100	100	100	100	100	100	100	100	100	100	100	100	100	100	100	100	100	100	100	100	100	100	100	100	100	100	100	100	100	100	100
71	CL_4_	-	198	LFLNSLKLKDFRNYKSLQVDFSNSINVLIGDNAQGKTNLLEAIYILSMARSHRDNNDRDLINWSSDFSDITGEVQSKMGKFPLEVRITRTGKKVFVNHLTENRLSDYIGNLHTVLFAPEDLDLVKGSPGVRRKFIDSEFGQMSANYLFNLLQYRSVLKNRNAYLKNIKWIGNNPKIDEDYLKVLNDQLIDFGSEIIFQRFVLVKELEKYSYQIHKAISRNEKLTIKYASFSGIDDQSTKEEISKIFNNQLLKNKTRELFLKSTSVGPHHDDLKFSINGKEVGSFASQGQQRTTALSVRLAEIEMMKYETGEYPILLLDDVLSELDGDRQTQLLNFIQDKVQTFLTTTSLSDVERDLIKDPKIYQVKGGTLVNG	centroid_4_orf00004_PSU1_contig1_group1_2987_4108_len=1122	K03629	FIG00000412	DNA recombination and repair protein RecF	373	gi|488906857|ref|WP_002817932.1|	373	1	0	754	99.73	100	recombinase RecF [Oenococcus oeni]	100	100	100	100	100	100	100	100	100	100	100	100	100	100	100	100	100	100	100	100	100	100	100	46	100	100	100	100	100	100	41	100
72	CL_5_	-	195	MVDLKKNNQVAPSDNNSYGGSSIQILEGLEAVRKRPGMYIGSTASSGLHHLVWEIIDNGIDEALAGFAHHVTLTIEKDNSITITDDGRGVPVEIQPKTGRPAMEAVFTILHAGGKFDSKSYKVSGGLHGVGASVVNALSKEMDVRVYRDNKIYYMDFERGHIKTEMKLLDEPMRLKRGTIVHFAPDPDIFRETIVFDYRTLASRIRELAFLNKGLRLSITDKRVDPVKNESFMYEGGIAEYVKFLNKNKQPLFPEPVYVEGEENGIQVEVALQYTDAVAETLMSFANNIHTHEGGTHETGFKMALTRIINDYAKKKGILKDSDDPLSGEDVREGITAIVSIKHPDPQFEGQTKTKLGNTDAQQVVNHQFSTIFNRFMMENPETARAIANKGLIASKARA…	centroid_5_orf00014_AWRIB821_contig24_group1_10720_12678_len=1959	K02470	FIG00028203	DNA gyrase subunit B (EC 5.99.1.3)	652	gi|488906858|ref|WP_002817933.1|	652	0	0	1340	100	100	DNA gyrase subunit B [Oenococcus oeni]	100	100	100	100	100	100	100	100	100	100	100	100	100	100	100	100	100	100	100	100	100	100	100	100	100	100	100	0	100	100	100	100
73	CL_6_	-	198	MADEENNNFTPDSRIKDTDLNKTMRTSFLSYAMSVIVARALPDVRDGLKPVHRRILFGMNELGVTPDKPHKKSARIVGDVMGKFHPHGDSAIYESLVRMAQPFSYRYPLVDGHGNFGSVDGDPAAAMRYTEARLSKIALEMLRDINKGTVDFQPSYDGDNREPVVLPSRFPNLLVNGAQGIAVGMATNIPTHNLREVIAAIHVLMANPDATVADLMEALPGPDFPTGAIVMGKSGIRRAYETGRGSVTVRSKVDIETSSSGHERISVSELPYMVNKAKLIERIRELVLEKKLEGITAIRDESDQNGLRIAIDVGRDANANVVLNNLYKQTLLQTSFSFNMIAINHGKPETMSLKQILVAYLEHQREIIRRRTEFDLKKAQDRAHILEGLRIALDHIDAI…	centroid_6_orf00015_AWRIB821_contig24_group1_12687_15287_len=2601	K02469	FIG00000080	DNA gyrase subunit A (EC 5.99.1.3)	866	gi|488906860|ref|WP_002817935.1|	866	0	0	1756	100	100	DNA gyrase subunit A [Oenococcus oeni]	100	100	100	100	100	100	100	100	100	100	100	100	100	100	84	100	100	100	100	100	100	100	100	100	100	34	81	100	100	100	100	100
74	CL_7_	-	199	MYSKLITAVFVVFYAVLVWAVFSMHNMLAMQMMAIGMFAEAVISLIFLYRKDKK	centroid_7_orf00007_PSU1_contig1_group1_8838_9002_len=165		FIG00885953	FIG00885959: hypothetical protein	54	gi|399965005|gb|EJN99632.1|	54	0	1e-28	107	100	100	hypothetical protein AWRIB419_1367 [Oenococcus oeni AWRIB419]	90	90	90	90	90	90	90	90	90	90	90	90	90	90	90	90	90	90	90	90	90	90	90	90	90	90	90	90	90	90	90	90
75	CL_8_	+	199	MRLLQAKIIADLHVQPVINAKDEIDRTIAFLKNYLIANPQYKSYVLAISGGQDSTLTGKLARIAINQLRQETGNDQYEFIAVRQPYGEQADEEDAQTALKFVAPDQTITTNIKEATDALTKTLRVSGLAVDDMSRGSIKPKMRMIAQYAVAREHDGVVLGTDHAAEAFAGFFTKYGDGGTDLDPLWRLDKSQGQQMLKALNAPESLYNKVPSADLEDKRPQLPDEVALGVKYKDIDKYLEGREVSEEAAKQIEKLYLTTKHKRHLPVTIYDTWWY	centroid_8_orf00017_AWRIB821_contig24_group1_16499_15672_len=828	K01916	FIG00000590	NAD synthetase (EC 6.3.1.5)	275	gi|488906863|ref|WP_002817938.1|	275	0	0	565	100	100	NAD synthetase [Oenococcus oeni]	100	100	100	100	100	100	100	100	100	100	100	100	100	100	100	100	100	100	100	100	100	100	100	100	100	100	100	100	100	100	100	100
76	CL_9_	-	197	MELIKNYFFDEGAYDYHDGAYKHLIRPKTKTHKLTIPKVLKADKIEGNTTYYTIHAQEGETNILDGKATHTWGYNGSLLGPLIRYQSGRHYHLTLVNDLPEVTTWHWHGLNIPGPIEDGGPHAPVLPGKSREIEFDVNQPTMTAWLHPHPCPHTAEQVWKGLAAPVAVVNPLDDLPQLPHTWGVDDIPLIFQDRTFHDSQWDYQADYDMDGTLGDTALVNGTVNAEFTVTRPCLRLRVLNGANRRELRLNSDQNIVMTQIASDGGFLPHAVEMTKIMLTNAERAEILLDFSDYKKGDRIVLKADDVPILTLKVGEFTEDNRRQLPKTLKQIERDFTGSPSHQVIMEGMDDSVRINGKLYDMTRIDDRQEIGKNEIWDVSNTNDSMPGMGMIHPFHMHGT…	centroid_9_orf00018_AWRIB821_contig24_group1_16730_18196_len=1467		FIG00002922	Blue copper oxidase CueO precursor	488	gi|488906864|ref|WP_002817939.1|	488	0	0	1017	100	100	multicopper oxidase [Oenococcus oeni]	100	100	100	100	100	100	100	100	100	22	100	100	38	100	100	100	100	100	100	100	100	100	83	91	100	63	100	100	100	100	100	100
77	CL_10_	-	198	MANYELTYIVRPDLDKDAKAALVTRFDSILSDNGAKIDKSEDWDTRRFAYEINNYRQGTYHIVTFSSEDEKAVNEFDRLAKISGDILRHMIVAVDLEKLADAHAKQAAATQRAAERRAQREAERNAAQAQSSASNQARTAATTSGK	centroid_10_orf00010_PSU1_contig1_group1_11696_12136_len=441	K02990	FIG00000170	SSU ribosomal protein S6p	146	gi|488906734|ref|WP_002817809.1|	146	0	7e-100	295	100	100	30S ribosomal protein S6 [Oenococcus oeni]	97	97	97	97	97	97	97	97	97	97	97	97	97	97	97	97	97	97	97	97	97	97	97	97	97	97	97	97	97	97	97	97
78	CL_11_	-	199	MINRVVLVGRLTRDVELRYTGNGDAVGSFTIAVERNFTNRAGEREADFISCVIWRKPAENFANFTGKGAMVGVEGRIQTRTYDNNQGQKVYVTEVVVDNFQLLETRAQSEARRSQNGSAGNTGNTAPQSQSNFNIPNQQSNPFDSQFNNNASSASTNSQTSSSSSPFNTDTGNDSLDISDDDLPF	centroid_11_orf00011_PSU1_contig1_group1_12145_12702_len=558	K03111	FIG00077620	Single-stranded DNA-binding protein	185	gi|488906865|ref|WP_002817940.1|	185	0	1e-129	374	100	100	single-stranded DNA-binding protein [Oenococcus oeni]	100	100	100	100	100	100	100	100	100	100	100	100	100	100	100	100	100	100	100	100	100	100	100	100	100	100	100	100	100	100	100	100
79	CL_12_	-	198	MAEEHSNQRSQTFNGERTNRPSRKPRGDGERRGRRQGGRRRVDYLAVNHIDYVDYKDTELLQRFIADNGKILPRRITGTSSKNQRKIATAIKRARIMALLPFVANN	centroid_12_orf00012_PSU1_contig1_group1_12725_13045_len=321	K02963	FIG00000127	SSU ribosomal protein S18p @ SSU ribosomal protein S18p, zinc-independent	106	gi|488906866|ref|WP_002817941.1|	106	0	3e-70	216	100	100	30S ribosomal protein S18 [Oenococcus oeni]	91	91	91	91	91	91	91	91	91	91	91	91	91	91	91	91	91	91	91	91	91	91	91	91	91	91	91	91	91	91	91	91
80	CL_13_	-	199	MKKYHTLPSFIKNYRVIYLIAVFSILAIFGFVFSLHFGPIVAVAWVIVVALASILIYSLINSLGVDFQTYMTKLNGRVSISQASALDQMPIGVMLLSSHGEIEWVNENLLNIIGDRTVLGKKLKDVDADLYELVQSNKDSGETEIDWRDGKFSLQIQQNGQVIYLLDLTDVSRYELLYEKGRLFYGLISVDNYEEIIQDATDSESSRLIAFISGRLDNWAKKYHLFLRRMSADRYLFFGRLPELKSLEDDRFSILDTVREESLKQNMPLSLSVGIAFGVSDLNDLAELAHRNLDLALGRGGDQVVIRDNDNPAIYFGGTSNPMAKRTRVRARMIDQALSDLFNNADSVFISGHKNADMDSLGAALGIWRMSRLHDLTAYIIIDDQNLQRDVKLVIGKIN…	centroid_13_orf00013_PSU1_contig1_group1_13148_15205_len=2058		FIG00011537	Phosphoesterase, DHH family protein	685	gi|488906867|ref|WP_002817942.1|	685	0	0	1387	100	100	signal peptide protein [Oenococcus oeni]	100	100	100	100	100	100	100	100	100	100	100	100	100	100	100	100	16	10	100	100	100	100	100	100	100	48	100	100	100	100	100	13
81	CL_14_	-	195	MKVIFLQDVKNQGKRGQIKEVPDGYANNFLIKNKKAVYASPENISKLNGQQNLEAKKAAEILEEAKQLKNKLASTKTIVQFSEHVGPDGRLNGSVTAKEIADQLAKQFNLTVDKRKLQLPQPIKTIGLHEVPAKLHTQVSAMIKVNVSELN	centroid_14_orf00014_PSU1_contig1_group1_15219_15674_len=456	K02939	FIG00000205	LSU ribosomal protein L9p	151	gi|488906414|ref|WP_002817489.1|	151	0	1e-102	302	100	100	50S ribosomal protein L9 [Oenococcus oeni]	100	100	100	100	100	100	100	100	100	100	100	100	100	100	100	100	100	0	100	100	100	100	100	100	100	100	100	100	100	100	100	0
82	CL_15_	-	198	MEDSIINNHIPQEVQTEKALLSAFFYTSGLSEQQDVLDRMLGIITADDFYDVKNKKFFQAINELLNDDKIVEPLTVSDQMKADKSLDSVGGEGYISEVLSSDGTIANVENYAKAVHEKATQRRLIDLFNQGNGLAHDPASQSQDLIADIRSKLDSIEDQSENTDFIELKKSLSNTIDNLNTAARSNSILREGALPSDYPYLDKLTKGWQQNNLVILAARPAVGKTAFALNLAINAAKSKEIGKKTVVIFNMEMDDQSLSTRILAANARVPMDKLMTGRNLTQSSNGQVDPNADWTRIMLANERLSRLNIHLDTTPGIRINEIRAKLRNLQSQLQREDPDGGIGLVIIDYLQLIESDVTESRQQAVAAISRSLKKLAGELNVPIIALSQLSRGVEGRTTK…	centroid_15_orf00015_PSU1_contig1_group1_15680_17137_len=1458	K02314	FIG00061313	Replicative DNA helicase (EC 3.6.1.-)	485	gi|488906415|ref|WP_002817490.1|	488	0	0	984	100	100	replicative DNA helicase [Oenococcus oeni]	99	99	99	99	100	99	100	99	99	99	99	99	99	99	99	99	99	23	99	99	99	99	99	100	100	99	99	92	100	99	99	99
83	CL_16_	-	199	LSDLKTLGNKIVSFSDNETRVLIFLGFSLDSNKNKTSDKSMGEKLLSKISELVKENPETIYKKQAIFISNLPTDCAEALESFKAEVDMPIYVSFQSGDLYSSSNETGERTNISNLRRVDYEKEIKIGSFTVNFFHSDQKIINSSVIKISDSNGHVFVYFGALGYSESSPEKIDHWIQKLANRRADLLLLEGADFSFDNPKEKKLSQKEKDLIDNFADKLGSNHLVAINPDLQHILVLSALEKAARNFGRPIVWEKNYSNALKKFFSDSKPLTLGRDIDLPEIIAYPEDYVLQNSYDNLDNLKDFYKPIYLQIDGQPLDDHDSSYKIRRNKLNDLSAEFLDLGIFGQTGRTKLIKIVKQINAKLTIPFDSPNFEDEVALLKAEGLTAKLPEKNQDIEFQ	centroid_16_orf00041_AWRIB344_contig12_group1_35456_36652_len=1197		FIG01679300	FIG00886196: hypothetical protein	398	gi|488906416|ref|WP_002817491.1|	405	0	0	802	100	100	hydrolase [Oenococcus oeni]	98	98	98	98	60	98	98	98	98	98	98	19	98	98	14	98	98	98	98	97	98	98	98	98	98	98	98	98	98	98	76	98
84	CL_17_	+	198	LMLKNNLKKLLFPIISLFVVLLLIASSFTSIVDLYRPPIKDSVMKSQIPKNKKVTVNLSQTEFKEQAEEAINSWNSDLHRKLFIITQNQHPTIIIADLSNEQINKLSKDADYGEHILGVTTGGAIYMNAGFLSKSNNQGLIVPVFEHELGHVIGLKHINGDALMNSSIQTTSFITRYDIKVAKYILKKIH	centroid_17_orf00026_AWRIB821_contig24_group1_25704_25132_len=573		FIG00885704	FIG00885705: hypothetical protein	190	gi|488906417|ref|WP_002817492.1|	190	1	3e-133	383	99.47	100	peptidase [Oenococcus oeni]	100	99	100	100	100	100	72	100	100	100	100	100	100	100	100	100	99	99	99	100	100	100	100	100	100	100	100	100	100	100	100	99
85	CL_18_	+	199	MFKKIKKIKESYRNLSSWILNQGLRLPQSNEGIEDRKIFESLNDQTDVNQRFSRLLNIFKNVIQRRLYMPILIFVIFLFFLPTLFPSLQLIANLLLWISISLIVIAFFFLYLYLADVWSFSHPDKVYDFKTRFRLKDESYERSLAVVTSGKWYEKIIYSSFLRGFIQWISSGSFQWIALIIIMLPNNFQNSFTQTISNLFFFAIIINIFSNPRIIQYRRNHNLPAYSYLPLSKYFSWVSLSVDFLFVLWAAAQIADILHEFFG	centroid_18_orf00027_AWRIB821_contig24_group1_26492_25701_len=792		FIG01963607	FIG028593: membrane protein	263	gi|488906870|ref|WP_002817945.1|	263	0	0	520	100	100	membrane protein [Oenococcus oeni]	100	100	100	100	100	100	100	100	72	100	100	100	100	100	100	100	100	100	100	100	100	100	100	100	100	100	100	100	100	100	100	100
86	CL_19_	-	199	MRIVLQKVSSAQVSVGEKILGEIGVGFVLLVGIENTDGKEEVDYLARKISHLRVFADQNDKMNLSITDVKGSILSISQFTLYADTKKGNRPSFINAGDPEHAKTVYQAFNQALMNHNLKVATGEFGAHMEVKLENDGPVTIIFDTDHK	centroid_19_orf00020_PSU1_contig1_group1_19958_20404_len=447	K07560	FIG00000473	D-tyrosyl-tRNA(Tyr) deacylase (EC 3.6.1.n1)	148	gi|488906871|ref|WP_002817946.1|	148	0	5e-103	303	100	100	D-tyrosyl-tRNA(Tyr) deacylase [Oenococcus oeni]	96	99	96	96	96	99	96	96	96	96	96	96	96	96	98	96	99	96	96	90	96	96	96	96	99	96	96	96	96	96	84	99
87	CL_20_	+	198	MPNIVVSHLTKKYPKAVKETLSDLNFTIANGEFWAIIGPSGCGKSTFLRMLAGLEPISGGTISVDNKVINKLPPQQRKMAMVFQDYALYPHMNVYGNMAFNLKMKKKTKKEIETKIKKAANALGLNDLLNRKPAELSGGQRQRVALGRAMVRDPDFFLMDEPLSNLDAKLRVDMRSLIIKLHHQLKTTTIYVTHDQAEAMTMADRILLLNDGGIQQVGTPFELYNAPVNLFVAQFIGSPSMNILKGKLDSGKFSINQSDLDLSHILPDKLKNYQGSILIGFRPESIKNIQVEKETKNKKISNNLNLQGKLNFIEYLGGHSLLSLDMFGQTIIIQTEKNFSRNTDKNFQISIPNNKLFYFDPKSGKNLSLMEEK	centroid_20_orf00030_AWRIB821_contig24_group1_28164_27043_len=1122	K10112	FIG00007025	Multiple sugar ABC transporter, ATP-binding protein	373	gi|488906872|ref|WP_002817947.1|	373	0	0	761	100	100	sugar ABC transporter ATPase [Oenococcus oeni]	99	99	99	99	99	99	99	99	99	99	99	65	99	99	99	99	99	99	99	99	99	99	99	99	99	99	99	99	99	99	99	99
88	CL_21_	-	199	MRVRKLFILFAALACVIIFAIYKLRQSSSSSQSVTTINFFNQKPEVAAGYQKLAKLYEKEHPNVKVKITTVGNGSGASSLQAKFVSGDAPDVVMLGGLPDVDRYRKHLISLNSMSIQKKIVPSLKTGAEIGSTLYGIPVDIEGYGWSYNKQIFKKAGIDPNSIHNYATFKKAVEKLNSEKKKLGLTAVFGFNGGDTTTIASYAAQFLSQHFKNNLTKAYYSEHLNWKYSKQMRAYTNLIKKYNVQPILSVKYDPSVQDLFFNEKVAMIPQGNWIIPTLDEADSSFVKDKLGMLPFYVGNNKQIMTGSSWYIGITDQHPAKEKAAKKFVTWLYTSPESQNITVNEMRLVPATINYPLSKLPDPISKLVYVDGTSKNAFVPVHKEFPNGFTQEAIGPNMQR…	centroid_21_orf00022_PSU1_contig1_group1_21659_22945_len=1287	K10117	FIG00007137	Multiple sugar ABC transporter, substrate-binding protein	428	gi|488906873|ref|WP_002817948.1|	428	0	0	883	100	100	sugar ABC transporter substrate-binding protein [Oenococcus oeni]	100	100	100	100	100	100	100	100	100	100	100	100	100	100	100	100	100	100	100	100	100	100	100	100	100	100	100	100	100	100	100	100
89	CL_22_	-	198	MFTRKYNYWLFIAPTLILLAVIIVIPFIIGIFYSFTNSNGLTASWIGLKNYQLLLSDDNFLESCWLTILFSLLSVVGINVIGLGFALLVTRSDNYFNRLLRTIFFVPNLIGGILLGFIWQFIFIQIFQAFGESLDWSWLKGWLSTPATGLWGLVILFWWQMSGYIMLIYISFLNNIPKNTIESAELDGANNQQIFWHIKLPQLAPAFTISLFLTLANSFKIYEQNLALTNGGPYRSTELISMNIYNTAFVNYQQGYAQAEGIVLFIFVMLVSFAQLYFSRKRES	centroid_22_orf00023_PSU1_contig1_group1_22946_23800_len=855	K10118	FIG00007586	Multiple sugar ABC transporter, membrane-spanning permease protein MsmF	284	gi|488906422|ref|WP_002817497.1|	284	0	0	560	100	100	ABC transporter permease [Oenococcus oeni]	100	100	100	100	100	100	100	100	100	100	100	100	100	100	100	100	100	100	100	100	100	100	100	100	100	100	100	100	100	100	100	100
90	CL_23_	-	199	MKIRPTKFLITLFALIAGVVWIYPFVIIVLNSVKTKNGIFANPIGFNSFTTKNYYQAFQQLDFIHSFWNSLIITVGSVFLITIFSSMAAYALARTNSRLNSSIYYLCAGTMLIPFQSIMIPLVSIFGKIDFLDRTSLILMNTGLALSLSVVLFYGAFLGVPRSIDEAAILDGASTIKAFFMIILPNVKSMTGTVIILNAMKIWNDYLLPSLVINKDGMYTLPLKMYYFFGETNSQWQLALAGLVLAIIPVIILFVLLQKQIMQSAIEGAVK	centroid_23_orf00024_PSU1_contig1_group1_23800_24615_len=816	K10119	FIG00007039	Multiple sugar ABC transporter, membrane-spanning permease protein MsmG	271	gi|488906423|ref|WP_002817498.1|	271	0	0	538	100	100	sugar ABC transporter permease [Oenococcus oeni]	100	100	100	100	100	100	100	100	100	100	100	100	100	100	100	100	100	100	100	100	100	100	100	100	100	100	100	100	90	100	100	100
91	CL_24_	+	199	MASALTKEKISSLRDQFKQNKEASILTRTVTKNGIHAASYDNTAATRLNRTFSIELDTGKVTNQKHSGRCWEFSMLNTLRHTFAKKYHVKDFQLSQNYLFFWDKIERANIFYQNIERTAQKPINDREVEFFLDTPGQDGGQWAMAAGLIEKYGLMPASTMPESYNTNKTDEFAEVMDKKLRKDALAIRKLVANGATKEKIEASENEMLAEVYRIAAYSFGEPPKKFDLEYRDDNKKYHREAKLTAKEFYKKYFNKNFDNYVVVTNSPDKPLNKLYSLPCENNIIKGRTIEFLNVDMKLLADLSIQQLKDGETVWFGNDVLQQLDRQAGFLDSILYRTEELFSINTKMTKAERLLTGEGQVSHAMTLTGVDLIDKQPTKWKVENSWGDKIGKDGYFVMSQ…	centroid_24_orf00027_PSU1_contig1_group1_25999_24683_len=1317		FIG00001732	Aminopeptidase C (EC 3.4.22.40)	438	gi|488906874|ref|WP_002817949.1|	438	0	0	912	100	100	aminopeptidase [Oenococcus oeni]	100	100	100	100	100	100	100	100	100	100	100	100	100	100	100	100	100	100	100	37	100	100	100	100	100	100	88	100	100	100	100	100
92	CL_25_	+	199	MKNVLITAELPQVANSILQQAGLNVEIFTGDKLITKKELLDKVKDKDFLITSLSTDVDEDVINAAPKLKLIANFGAGFNNIDINSARAKEISVTNTPFVSTTSVAEVTAGLIISLSHRLVEGDNLMHDQGFNGWSPLFFLGHELSKKTLGIIGMGQIGKALAKRMQDFDMKIVYTQRHHLKEDEEKELHAVFLEKDELIKQSDVISLHLPLTKNTHHLLGAKEFATMKKTSFLINAARGPLIDENALLQSLKEKQLAGAALDVYEHEPKVDDQFKQMKNVILTPHIGNATIEARNAMAEVVAKNVVSVLNGEKPKYIVN	centroid_25_orf00028_PSU1_contig1_group1_27091_26132_len=960		FIG00133864	Glyoxylate reductase (EC 1.1.1.79) / Glyoxylate reductase (EC 1.1.1.26) / Hydroxypyruvate reductase (EC 1.1.1.81)	319	gi|488906875|ref|WP_002817950.1|	319	0	0	645	100	100	2-hydroxyacid dehydrogenase [Oenococcus oeni]	100	100	100	100	100	100	100	100	100	100	100	100	100	100	100	100	100	100	100	100	100	100	100	78	100	79	100	100	100	100	60	100
93	CL_26_	+	199	MEKVNLEDKFKQFNDYWSPKIVGDLGKYQIKLAKFHDQFVWYHHNNEDEFFLIIKGSVTIHLKENNQEKQYELKEGEFFIVPKGVEHMPVANGVAEVLLFEPATTLNTGNVKDEKTVSNLKRI	centroid_26_orf00029_PSU1_contig1_group1_27524_27153_len=372		FIG00886119	cupin domain, putative	123	gi|488906876|ref|WP_002817951.1|	123	0	3e-83	251	100	100	mannose-6-phosphate isomerase [Oenococcus oeni]	96	96	96	96	96	96	96	96	96	96	96	96	96	96	95	96	96	96	96	96	96	96	96	96	96	96	96	96	96	96	96	96
94	CL_27_	-	199	LIRQIERGRANPSLSVLTIIANTLNVPLYTLFINDVDTDSLISRKKDRKIIYRQDSAHTVQDILTPDFMRTHIKLLMMDLKPHSVTTKSYYVHEDKEELAVVMSGTTQVEMNAKEYSLQEGDVVRIPPYVKHRFLNRSNLIAHVLFVLTPKI	centroid_27_orf00039_AWRIB821_contig24_group1_34378_34836_len=459		FIG00003460	Transcriptional regulator, MerR family	152	gi|696228008|ref|WP_032808217.1|	191	0	1e-105	311	100	100	DNA-binding protein [Oenococcus oeni]	80	80	80	80	80	80	80	80	80	80	80	80	80	80	81	80	80	80	80	80	80	80	80	80	80	80	80	80	80	80	80	80
95	CL_28_	-	199	MDNEKYRIEKDTLGEVKIPASALWGPQTERSRQNFKIGQRMPFEIIESLLQIKKAAAVVNEKNGEISKEKSNLIVEVIDQLLVGKYQDDFPLVVYQTGSGTQTNMNVNEVIVHLAAEINPKVLLQANDDVNHSQSSNDTFPTAMAIAAYDAVKKLLSVLEHLENSLNDKALEFKNIVKIGRTHLQDATPITFGQEISGWSSQIKHNFDYLQNNKKTLLELPIGGTAVGTGLNTVKDFDRQMVEQLSVQKGISYLVAPNKFQGLAAHSAINFIHGIFKTLAADLVKIGNDIRFLASGPRSGYGEINIPANEPGSSIMPGKINPTQIEALTMVAARVMGNDTTIDFSSSQGNFEMNVYKPIIIQSFLESAKLLTEAIGSVDKNLIQGITVNQKRMKDLVDN…	centroid_28_orf00040_AWRIB821_contig24_group1_34914_36290_len=1377	K01679	FIG00000340	Fumarate hydratase class II (EC 4.2.1.2)	458	gi|488906878|ref|WP_002817953.1|	458	0	0	939	100	100	fumarate hydratase [Oenococcus oeni]	100	100	100	100	100	100	100	100	100	100	100	16	100	100	100	100	100	100	100	100	100	100	100	100	90	100	100	100	100	100	100	100
96	CL_29_	+	199	MIKINNLTKKYKDKLVLDKVNLQIPSNKISFFVGKNGSGKTTLMDILAGLNKINHGSIQIDNKDASIPYSKSLRKKIFSLPVENISVEYLTAKENLLYYSELFKLKLSDRKIKDILQSYNLFEETDFSVTFSTGMKKRLDLAILDIIAPEIILLDEPSLGLDVYHVDFLRKQILNYKKLGKTVIVTSHDMALSEKIADMIYLFSEKKIIAYNAKDVNSEEIVLESYKDHD	centroid_29_orf00032_PSU1_contig1_group1_30464_29772_len=693		FIG00744535	ABC transporter, ATP-binding protein	230	gi|488906879|ref|WP_002817954.1|	230	0	2e-159	452	100	100	multidrug ABC transporter ATPase [Oenococcus oeni]	56	56	56	56	56	56	56	56	56	56	56	56	56	56	55	56	56	56	56	56	56	56	56	56	56	56	56	56	56	56	56	56
97	CL_30_	+	195	MIVNKKTFWIFAIAVLILYSIVYVNFPNPFGQLIQEMSSKEEITKTFFNSVFATYNNVILQFAFKVLTLIVNIWIVITTTRLIANLESSIRRETKVDFKIINDFAYNLAFVTLITFAVLAITTIFLGKALPMISLNNYTLLLAIMLLGKIFIACIPLIKKCKLYLTACLGIITSASLIFSGALLK	centroid_30_orf00033_PSU1_contig1_group1_31018_30461_len=558		FIG00886359	FIG00886363: hypothetical protein	185	gi|488906880|ref|WP_002817955.1|	185	0	2e-124	360	100	100	hypothetical protein [Oenococcus oeni]	100	100	100	100	94	100	100	100	100	100	100	100	100	100	100	100	100	100	100	100	100	100	70	100	100	100	100	100	100	100	100	100
98	CL_31_	+	163	MANIDFLLDKIVTKPFVLSIMLSTAIVSIFTLVGLNITGIKINLKIQVLSIKEIFMHNMLIMVILMISILTIGVVSNILLAYNFLIFGIKIRALLEQYGFGMLIHKVLLHGVFEIPEILLASAFGSYLLIQKITNKKIIFDNELLKLAIKTFFVCLMLSIVSAYIESNLSIK	centroid_31_orf00034_PSU1_contig1_group1_31548_31030_len=519		FIG01963607	FIG028593: membrane protein	172	gi|488906881|ref|WP_002817956.1|	172	0	8e-112	327	100	100	hypothetical protein [Oenococcus oeni]	93	93	93	93	93	93	93	93	93	93	93	48	80	93	48	93	82	93	93	93	93	93	93	93	48	93	93	93	93	48	48	93
99	CL_32_	+	191	MISIVLFTYLLLGYAISIFANSFIENHYDSICLILLFFGLIGFGSSDKDLTKFLKNISCRFKGIPIKYQQIIFIKSVKYEVFTFISFITLLTIISFPLLLTKINMRIILSIIAAWVLFLITNKSSQVLSFVFYTKWIKLIKNIGEIISETIIIFYFLNIFRVKISININRIFNWKLFKISNLELLIYSVAGILLYLLLYKTLVIVSIRYNTKNDEVFLKKGVNPSNIFYKKFLREMINSGEFHFVSNLLIFPLAWLMIKLLLLLSIISMESLNLQSTFIILTLSQAILFANFIFLNLSSDRKIIKGIIQTGYDLRKYLLRKAFVSILLSIANILISVVTMLSLSLIDLKIAAYCAFLLFINGISLALTVQIFSNISIRYKGQERFENSMAFPVTISVLF…	centroid_32_orf00035_PSU1_contig1_group1_32893_31520_len=1374				457	gi|488906882|ref|WP_002817957.1|	457	0	0	873	100	100	hypothetical protein [Oenococcus oeni]	55	55	43	41	93	52	55	57	95	51	66	55	0	29	95	54	95	62	25	0	49	54	25	22	15	31	76	43	95	44	53	53
100	CL_33_	+	171	MKKINFCLFLLTGTFGISTGTAAAIYTALIRCGTNLSVGRLIALAGITGGTTLIVSAIVGLGGVYILQKLRAGKRACTAW	centroid_33_orf00036_PSU1_contig1_group1_33258_33016_len=243				80	gi|488906883|ref|WP_002817958.1|	80	0	2e-45	152	100	100	hypothetical protein [Oenococcus oeni]	98	98	98	98	98	98	98	98	98	98	98	98	98	98	98	98	98	98	98	82	90	98	98	98	98	98	98	98	98	98	64	98
101	CL_34_	+	199	MKKIIFVQTISILLILILLILSLINIFKVPYSKFVSVLLVIAGVMMGIVALLIDKRYK	centroid_34_orf00038_PSU1_contig1_group1_33688_33512_len=177				58	gi|488906884|ref|WP_002817959.1|	58	0	3e-16	75.5	100	100	hypothetical protein [Oenococcus oeni]	100	100	100	100	100	100	100	100	100	100	100	100	100	100	100	100	100	100	100	100	100	100	100	100	100	100	100	100	100	100	100	100
102	CL_35_	+	197	MDKQNVVIGKSDVVSTPLGLGTNAVGGTNLFPNLQDNTGVEIVKTGLDNGIKLLDTAFAYGMGHSEELIGQAIKDYKRDQIVIASKAAQDTSTGDVTINNSPDFLKKAVDDSLMRLKTDYIDIFYIHFPDEKTPKNEAVATLNELKKAGKIRAIGVSNFSLAQIKEANQDNYVDVVENEYSLLHRDAEKDVFPYLHDHKISFVPFFPLASGLLTGKYSKTVTFPEDDIRHDNPDFKGDRFAKIVDKVSSIKSIADSHDATVAQTILAWYIANPEISVVIPGAKKASQVESNAKALDVRLSDSEYKQIDDTFKEF	centroid_35_orf00039_PSU1_contig1_group1_34760_33816_len=945		FIG00011879	Oxidoreductase ion channel	314	gi|488906885|ref|WP_002817960.1|	314	0	0	637	100	100	oxidoreductase ion channel protein IolS [Oenococcus oeni]	100	100	100	100	100	100	100	100	100	100	100	100	100	100	100	100	100	100	100	100	100	100	100	100	100	100	100	100	100	100	100	100
103	CL_36_	-	167	LFFGLVAKQIKFFYLLLFLLLLDFNFFDNLFFAFSIISTEAVFIFLFFFFFIFISLINVNYTN	centroid_36_orf00040_PSU1_contig1_group1_34846_35037_len=192				63	gi|488909619|ref|WP_002820694.1|	63	1	6e-29	108	98.41	100	hypothetical protein [Oenococcus oeni]	94	94	94	94	94	94	94	94	94	94	94	94	94	94	94	94	94	94	94	85	94	94	94	94	0	94	94	94	94	94	94	94
104	CL_37_	-	199	MDLSKLTTEARNKRTMNLDRMTIHEFATIMNQEDQSVPLSVANSLATIENAIDSITKHFKQGGRLFYIGAGTSGRLGVLDAVECVPTFGIEAEMVQGLIAGGPSAMTLAVEGAEDDDKLASSDLKKRALTAADVVVGIAASGRTPYVIGGLDYADSLGAATISLACNQNSEISKHAQIAIEVPVGPEILTGSTRLKAGTAQKLVLNMLSTGAMVGIGKVYKNLMVDVRPTNEKLLIRSKRIICQATNCDEATAAEVFEKADRNVKLAIVMILTNLPKKEANEQLRKADGFISKTIPE	centroid_37_orf00001_AWRIB821_contig67_group3_343_1236_len=894	K07106	FIG00001103	N-acetylmuramic acid 6-phosphate etherase	297	gi|488909620|ref|WP_002820695.1|	297	0	0	604	100	100	N-acetylmuramic acid-6-phosphate etherase [Oenococcus oeni]	100	100	100	100	100	100	69	100	100	100	100	100	100	100	100	100	100	100	100	100	100	100	100	100	100	100	100	100	100	100	100	100
105	CL_38_	+	199	LLENLNSWLILFPAGILAGILSSVTGLASLVSYPALLAIGVPPVFANVTNTAALVLTGLGSSTSSQKELKNHKKELLKILPLTIIGSIFGSFILLIEPASSFTHIVPFFILFAGLLLLFPANKERKEIENQTLKKVNGKNSVILKKIAYVIAVFLVGAYGGYFGAAAGVIMLAIFSITSKSGFPVYNALKNVSLGFSNLVATIIYAFRSHIYWLLVIPLGAGLFLGGYIGPKIVRMFPEKIIKAAVALGAIILAASLFIQAY	centroid_38_orf00002_AWRIB821_contig67_group3_2050_1262_len=789	K07090	FIG01343837	Predicted permease	262	gi|488906889|ref|WP_002817964.1|	262	1	1e-176	499	99.62	100	permease [Oenococcus oeni]	100	100	100	100	100	100	100	100	100	100	100	100	100	100	100	100	100	100	100	100	100	100	100	100	100	100	100	100	100	100	100	100
106	CL_39_	+	199	MSKKQWFKDTVVYQVYPMSFQDSDNDGIGDLPGITKRLDYIKKLGADVIWLNPIYESPNKDNGYDIANYRAINPEYGSMNDFDDLLNKAHQLNLKIMMDLVVNHTSDQHHWFQESKKTKDNPFSDFYIWRDPVDGHEPNNWLAAFGGSAWTYVPERKQYYLHLFATGQPDLNWENPDVRQAVFDIERFWLDKGVDGFRMDVINLISKPKGLPDVPEPATAGKTMDFVADGHRLNEFLSQMNSEVLSKYDTITVGEMPGSTTEDAIKYTGLNSHELNMVFQFEHVGLSPNPDVRLGKWNDQPVKLTELKASLNRWQTGLDGKGWNSLYWNNHDQPRAVSRFGNDDPKYRVLSAKMLATTLHLMQGTPYVYQGEELGMTNAHFTKLNQYEDIESINFYHEL…	centroid_39_orf00043_PSU1_contig1_group1_39124_37454_len=1671	K01182	FIG00086220	Oligo-1,6-glucosidase (EC 3.2.1.10)	556	gi|488906893|ref|WP_002817968.1|	556	0	0	1150	100	100	oligo-1,6-glucosidase [Oenococcus oeni]	100	100	100	100	100	100	100	100	100	100	100	50	100	100	100	100	100	100	100	100	100	100	100	100	100	100	100	60	100	100	97	100
107	CL_40_	+	199	MNLSHASDSKISADIPLVNKKEKPLIKNTDKEEKHHLPKLRLSTIFAMTFGFFGINMAFSLQSSQLGRIFQTIGANPNNLGFFFILPPLAGMVIQPLIGKYSDRTWNRFGRRMPYLLIGAPAAAIVLILLPNAGSFGFGYASVAALCFGAVATLFMDLTSNICMQPFKMIIGDMVNEDQKDLAWSWQQSFSNLGGVLAAVIPFVLTLVGISNTAPKGEVPLTVKIAFYSAAIILLVTSLLTIIKVHEYDPKTYAQYHEIDLQAQKKSPSLVKLLKDAPRAFWETSVVEFFSWFAILYLWTYATGAISLNVWHTSNASSAGYQAAGNWYGVLTCIMSIAAVIWGIVVQARTKPTSRKFWYSFGLLAGAVGYFMIYFIHNKWLMIIPFCLIGISYLVINTQ…	centroid_40_orf00004_AWRIB821_contig67_group3_5523_4108_len=1416	K16211	FIG00515631	sugar transporter	471	gi|488906894|ref|WP_002817969.1|	471	0	0	963	100	100	major facilitator transporter [Oenococcus oeni]	99	99	99	99	99	99	99	99	99	99	99	99	99	99	99	99	99	99	99	16	99	99	99	27	99	99	99	99	99	99	99	99
108	CL_41_	-	199	MSVTIKDVAKAAGVSTATVSRVLSGKDFFYSEKTEKKVKKAIRDLGYRKNTAAVELVTMKSKVIAVILPDTKTTFSNSIIEGIQNEAFKIDLSVIILYIGNNDREKQKRALTTVIERSVNGILLLSSQLEKENQELLNSSNIPYVYVSIAVQSENIRFIASDDFQIGYQAANFLINKGHKKIGLAALEPNTFIGRQRINGYLRALNEHSLPSNENWIFSGNYSYDDGVQAMKYYGSDTELTAIIGASDLVAIGIINQAKKIGFKVPQQLSVMSIDGTDAVNIVDPNLTSVTQSFYTMGVESMKMLLNPELKSKYTETKIEERQSTGNI	centroid_41_orf00045_PSU1_contig1_group1_40764_41750_len=987		FIG00048507	Catabolite control protein A	328	gi|488906896|ref|WP_002817971.1|	328	0	0	664	100	100	LacI family transcriptional regulator [Oenococcus oeni]	100	100	59	100	100	100	100	100	100	100	100	71	100	100	100	100	100	100	100	100	100	100	100	100	100	100	100	100	100	100	59	100
109	CL_42_	+	198	MNNTDLPQVINQFVEYTNSENSKDFINLFAEEAILNDWGRIFKGRDSISEWNKNENIGKKSRFQILDSHETAVNNWMVQIKVNGNGFNGTGPMEFKISDNHILSIRILPN	centroid_42_orf00046_PSU1_contig1_group1_42328_41996_len=333				110	gi|488906897|ref|WP_002817972.1|	110	0	1e-72	223	100	100	ketosteroid isomerase [Oenococcus oeni]	100	100	100	100	100	100	100	100	100	100	100	100	100	100	100	100	100	100	100	100	100	100	100	100	100	100	100	100	100	100	100	100
110	CL_43_	+	198	MELKNKKIVVTGGTSGIGLAFAKKLAAIDNQIIIGSRSKEKITEVVKDNKNISGYQVDVSDQESVERFYKQTISEFKNIDIVINSAGIMRHYNLLDEKTTSQKLQAEIQTNLIGTINIDKIFLPILRKQAESMIVNISSGLANLSSAAHPIYSATKAGVHMFTDALREQLHFAGEDHIHIVELVPPLVAETNLEKDVNSQNTPLNIKLSDLINEAIQGIEENSIRINAGMAKEMRKMGQTDPDKNEREMATMMIPMYFPDGLK	centroid_43_orf00047_PSU1_contig1_group1_43129_42338_len=792	K14189	FIG01307571	oxidoreductase	263	gi|488906899|ref|WP_002817974.1|	263	0	0	535	100	100	oxidoreductase [Oenococcus oeni]	100	100	100	100	100	100	100	100	100	100	100	100	100	100	100	100	100	100	100	100	100	100	100	100	100	100	100	100	100	100	100	100
111	CL_44_	-	198	MNKLSKKNILDEATQLIKQKGIDSVSLTDIARVLGTSHAALYKYFPNKNALLSALAQEWLDALLIKLFPFNKSPYNTKADIVHDWLWTLFTQKILAYQKDPEMFKLYTEYIDSNPKLLQEHMNALINSLLAATGWENRDKALAVIEAFILFSAPKLAFLWNEQSEQQFENIWALVAESLND	centroid_44_orf00049_PSU1_contig1_group1_43232_43777_len=546				181	gi|488906900|ref|WP_002817975.1|	181	0	1e-125	363	100	100	transcriptional regulator [Oenococcus oeni]	100	100	100	100	100	100	100	100	100	100	100	100	100	100	100	100	100	100	100	100	100	100	100	100	100	100	100	100	100	100	100	100
112	CL_45_	+	198	MLKEGFMVFSEIISSKRRELGMTQDQVAELLYVSRQALSNWEKGKNYPDLDTLVELSKIYDLSLDVLIKGDKKVMKKVQEDSQDLRKQKKLRVLDISLAAVIVILILVPVLLNFFGDRNILNGHLMSGLMSILIMYIMIASLWHYHLAYPGPISKQAPILIPKSFGIGLTINPQSPIGLAIWIILLVIIVIAFMPMIF	centroid_45_orf00051_PSU1_contig1_group1_44512_43916_len=597				198	gi|488906902|ref|WP_002817977.1|	198	0	9e-137	393	100	100	XRE family transcriptional regulator [Oenococcus oeni]	100	100	100	100	100	100	100	100	100	100	100	100	100	100	100	100	100	100	100	89	100	100	100	100	100	100	100	100	100	100	100	100
113	CL_46_	+	198	MINFGIIGAGNIANRFADSLSHFKDANLYAVACRGIEKAAAFQRKHPCQLIYDDYDELLSNKDIDIVYIAVPHGFHYLWISKALKKGKAVLCEKPATLNAEQMKSVQKLAEAKNIFFMEAMKSRFTPAYQEIKTIINNGEIGKIISIDSSFCREISKKTATYHFQPIQGGCLLDIGIYNVALTEDFAKTLPKVEVLENKMDISGVESYTKAKLLFPNLSATIECAFDRNKQTEATIKGEKGQIEIKNFHRAESFIVKTSSGTKNYHIAYEQDDFHGEIAHVIQCYGKNKTESNNMPISDSVNCALIIEKIKNQIPELAV	centroid_46_orf00052_PSU1_contig1_group1_45656_44697_len=960		FIG00885448	FIG00885449: hypothetical protein	319	gi|488910434|ref|WP_002821509.1|	319	0	0	659	100	100	oxidoreductase [Oenococcus oeni]	47	47	47	47	47	47	47	47	47	47	47	47	47	47	47	47	47	47	47	47	47	47	47	47	47	47	47	47	47	47	47	47
114	CL_47_	+	179	MRLFKLQSMVLIAIAFVLGCSEYIIVGILDNLAKQFQIGISQVGYLVTGFALVYAISTPLITLAIGKKSLYKALLILLSIFIVGNLLTAVANSYIILAVSRLITATSSGACIAVALAFANFIAPIKKRGWLVSWVFSGFSIASVFGVPFGTWISKNYGWRYSFYAIILVSIIILFFSILLLPKNIHQQASKNFKEQLRIFGDRRIQIGMFLPMFNLAGIYVFYTYLQPILSHILLVKENFLTLTLFLYGLMALISNQLSGKISSSSGLKKMPEIYIGQFLLLVLFPFLAVVPFIGMIVVMLLGVSMYLLNSPIQIFFLTVAEADYPQSLILASSLNSIFANFGIALGSATGGIVTEYFSLNKIAPIGSLYVLIALVLTLILERIGKLSTHKFNMI	centroid_47_orf00011_AWRIB216_contig53_group6_5826_4639_len=1188		FIG01313751	Arabinose efflux permease	395	gi|488909950|ref|WP_002821025.1|	395	0	0	768	100	100	MFS transporter [Oenococcus oeni]	98	98	99	99	99	99	99	99	99	98	99	98	98	98	89	99	98	98	98	98	99	98	99	98	98	99	99	98	98	98	99	98
115	CL_73_	-	168	MKKIRIQCALLTALSFLMGLSQFIIVGILNNLSNSFHTSIDHVGVLVTLFAIVYAIMTPIINLSVGHAPLYKVLIILFSIFAIGNMLTAVANNFNILLLSRLLTALASGPSMSIAITLAAAITPPQKRSWIVSWVFSGFSIASVFGVPIGTWISDNLNWRFLFWIIFILSIILIAILYRLLPHNLRQKKGHGFLRQLAIFKNTHIILGILIPIFNFSAVYIVYTYLKPLLINKLGFSTNNVITILFLYGLCGLISNQISGHINNRKWTKTLVSFLSVQAGSLFILFLTSNFKWLSLIAILFMALTMSVQNSPVELYYMEIAEQKYPQSLVLASSFDSIFSNVGVAIGSAAGGYTVNTLGLGYLGLIGGIFSVLAISVLLILNKVYFQ	centroid_73_orf00082_PSU1_contig1_group1_69494_70657_len=1164		FIG01313751	Arabinose efflux permease	387	gi|488906906|ref|WP_002817981.1|	387	0	0	754	100	100	MFS transporter [Oenococcus oeni]	100	100	100	100	100	100	18	100	100	100	100	98	100	100	48	100	100	78	100	99	100	100	100	18	100	100	100	100	100	100	58	100
116	CL_74_	-	170	MSTINKVAIVTGSAGGLGKAIALRLAHNGFSVMIHDINKDALTKTLQEFKDKGYDSDAFVGDVSKKSDQEKLVQTTVEKFGRLDVFVNNAGIEAVTPFIDIEEDELKKCFDINVFGTVFGTQAAAKQFIKQHSKGKIINACSIAGQESYTMLGTYSATKHAVRAFTQVAAKELAKHQITVNAYCPGVAKTKMWDRIDEEMVKSDPSLKPGDAFKKYSSEIALGRYEKPDDVANLVDFLASSKSDYITGQAILVDGGLVYR	centroid_74_orf00083_PSU1_contig1_group1_70772_71554_len=783	K03366	FIG00106599	2,3-butanediol dehydrogenase, S-alcohol forming, (S)-acetoin-specific (EC 1.1.1.76)	260	gi|488906907|ref|WP_002817982.1|	260	0	0	533	100	100	diacetyl reductase [(S)-acetoin forming] [Oenococcus oeni]	99	99	99	99	99	99	99	99	99	99	99	99	99	99	99	94	99	99	99	97	99	99	99	99	99	99	99	99	99	99	99	99
117	CL_75_	+	170	MTKYHDLKNKVIVIAGGIKNLGALTAKTFALESVNLVLHYHQAKDSDTANKLKDELEDQGAKVALYQSDLSNEEEVAKLFDFAEKEFGKVDIAINTVGKVLKKPIVETSEAEFDAMDTINNKVAYFFIKQAAKHMNPNGHIITIATSLLAAYTGFYSTYAGNKAPVEHYTRAASKELMKQQISVNAIAPGPMDTSFFYGQETKESTAFHKSQAMGNQLTKIEDIAPIIKFLTTDGWWINGQTIFANGGYTTR	centroid_75_orf00084_PSU1_contig1_group1_72542_71784_len=759		FIG01350638	COG1028: Dehydrogenases with different specificities (related to short-chain alcohol dehydrogenases)	252	gi|488906908|ref|WP_002817983.1|	252	0	0	517	100	100	short-chain dehydrogenase [Oenococcus oeni]	100	100	100	100	100	100	100	100	100	100	100	100	100	100	100	100	100	100	100	100	100	100	100	100	100	100	100	100	100	100	100	100
118	CL_76_	-	171	MKTMQTPTNFTIGQVAQIKTISTYTLRYYDDQGLLPKVFRDKNGNRIFTNEELKWLDMIKCLKNTGMSLEKIKTFVDDTYQGSRTLQARILLLNTQAKKIKDNIEEQQTYLNKINQKIKTLKN	centroid_76_orf00020_AWRIB821_contig67_group3_15594_15965_len=372		FIG00920370	Predicted transcriptional regulator	123	gi|488906909|ref|WP_002817984.1|	123	0	3e-82	248	100	100	transcriptional regulator [Oenococcus oeni]	95	52	95	52	95	52	95	52	52	95	52	52	95	52	52	95	95	52	52	95	52	52	95	52	95	95	52	52	52	95	52	52
119	CL_77_	+	170	MTTFNELIQQNCFSTDQEAKDRAAIELEHQYSCEVNCIEIDPSVQFAHHGRGSIIIAAKICSGVVISQNVTIGSNQKFNRLTNQWENLGSPVLGPNVIVADGAKILGPIIIGANSVIGAGAIITKDVPSDSIAYGVNKIKARDPHFDLVFHNPMPQRDQLIQASQEVIERYNHHLDN	centroid_77_orf00021_AWRIB821_contig67_group3_16767_16234_len=534	K00640	FIG00886077	serine O-acetyltransferase( EC:2.3.1.30 )	177	gi|488906910|ref|WP_002817985.1|	177	0	2e-126	365	100	100	serine acetyltransferase [Oenococcus oeni]	99	99	99	99	99	99	99	99	99	99	99	99	99	99	99	99	99	99	99	99	99	99	99	99	99	99	99	99	99	99	99	99
120	CL_78_	+	168	MQSIVQTNFTGIDGLIIRNEPRPALTDNGVLIAMETLPVVPSDWHKETDPNATAEQALQLPRVIGIGGVGTVIEVGHNRDQKLLHQRVLVMHPKGSYQEFILNTNSDWLFPLPINVSNAEAATLTAGPGVALALTEFIKQNPSDHLVITGANSVIGLILCQLLGSTYPGLTPIVSPDSQAYFNQSLPGYPVYSIEHLQLFHGRTLIIDIAGSEPLLQQLIAAVPRASIASIALQTSNLNVPFTFVHEDFNHQIYCHLIKTVASHKLWLPIGRIFSFAETKKAQHYAKDHHSRGRVLVNLN	centroid_78_orf00087_PSU1_contig1_group1_74927_74025_len=903		FIG01599291	NADPH:quinone reductase related Zn-dependent oxidoreductase	300	gi|488906911|ref|WP_002817986.1|	300	0	0	614	100	100	NADPH:quinone reductase [Oenococcus oeni]	100	100	0	100	100	100	100	100	100	100	100	100	100	70	100	100	100	100	100	100	100	100	100	100	100	100	100	64	100	100	82	100
121	CL_79_	+	168	MDVQVQFMAELSQLIDKLSFLSRDQLKIALKGYKPAEVHTIEFIGEHSETNVTAIASALYVTRGAVSKITKRLISRGLIVRYQKPDNQKEVYFKLTAQGQEVFEIHKKFTNYFMQRDEPIFRDSPDAVATTLAFLHQYNAFLDQKITIKK	centroid_79_orf00023_AWRIB821_contig67_group3_18245_17793_len=453		FIG00554610	Transcriptional regulator, MarR family	150	gi|488906912|ref|WP_002817987.1|	150	0	5e-105	308	100	100	MarR family transcriptional regulator [Oenococcus oeni]	86	86	33	97	97	97	86	86	86	86	86	86	97	86	86	86	86	86	86	86	86	86	86	86	86	86	86	86	86	86	86	86
122	CL_80_	-	171	LLSVKNEKLSVFNTVWSLVLAVLNIFIYSQDKKGIFMVLFLVFVFVFLFKQAYYFIRLAYIVIRYAPNKAPDPPDDYKETLQLDLGWFSPVSIILLLIAYLISFNWCALLILLVTIALNIYIFYSSIKE	centroid_80_orf00090_PSU1_contig1_group1_76428_76817_len=390				129	gi|488906914|ref|WP_002817989.1|	129	1	8e-83	250	99.22	100	hypothetical protein [Oenococcus oeni]	100	100	100	100	100	100	100	100	100	100	100	100	100	100	54	100	100	100	100	100	100	100	82	100	100	100	100	100	100	100	100	95
123	CL_81_	-	163	MDIIFTTLIVLYALQSPFSNLAKTQIIIIILIISITSLVWGTYHDLKKAGFIEKNK	centroid_81_orf00091_PSU1_contig1_group1_77372_77542_len=171				56	gi|488906916|ref|WP_002817991.1|	56	0	6e-30	110	100	100	hypothetical protein [Oenococcus oeni]	100	100	100	100	100	100	100	100	100	100	100	100	100	100	100	100	100	100	100	100	100	100	100	100	100	100	100	100	100	100	100	100
124	CL_82_	-	163	MTTRITQFTAAEKSIIITVIIVVLTIETIFMVYRFLKKDGFIVNKASGSN	centroid_82_orf00092_PSU1_contig1_group1_78031_78183_len=153				50	gi|488906917|ref|WP_002817992.1|	50	0	5e-25	97.8	100	100	hypothetical protein [Oenococcus oeni]	65	65	65	73	100	73	73	65	73	73	73	73	73	65	73	73	73	65	73	73	73	73	73	73	89	73	65	73	100	73	65	65
125	CL_84_	+	183	MKLWRNVSLGITVLFVVGALFIWFRKADAAGVKNTFAYQVIGLSIWVILFLVILIGMLIWHHLLKK	centroid_84_orf00094_PSU1_contig1_group1_80143_79943_len=201				66	gi|488906922|ref|WP_002817997.1|	66	0	4e-36	127	100	100	hypothetical protein [Oenococcus oeni]	100	100	100	100	100	100	100	100	100	100	100	100	100	100	100	100	100	100	100	100	100	100	100	100	100	100	100	100	100	100	100	100
126	CL_87_	+	184	MFLGGLVLSRLNFKTQSLKVAYFSLSIFSLIVSLSGLPNLIALPKDAYTILFIAINIVLGLLLVFSNTPVDVYMQQHIPEKMQGRVFSIDETVSSILMPAGTIVFGILFDQFNTFVVFTFGGLVMLVLSCWVLIIVSRRKEATVPIGG	centroid_87_orf00030_AWRIB821_contig67_group3_23560_23114_len=447	K08217	FIG01227247	permease, putative	148	gi|488906923|ref|WP_002817998.1|	148	0	2e-98	291	100	100	hypothetical protein [Oenococcus oeni]	35	35	35	35	35	35	35	35	35	35	35	35	35	35	35	35	35	35	35	35	35	35	35	35	35	35	35	35	35	35	35	48
127	CL_88_	+	174	MFAYIEVGFETVALIAIIFLKFLKNSKISDAEDLQVADTESHIVSNFIEGLRFLWENKLYLVFSGSSGAINFFFATINIGLPFFWLINLI	centroid_88_orf00031_AWRIB821_contig67_group3_23877_23605_len=273				90	gi|696230223|ref|WP_032810317.1|	151	0	2e-55	180	100	100	hypothetical protein [Oenococcus oeni]	61	64	61	61	61	61	61	61	61	61	61	100	61	64	61	61	61	64	64	61	100	61	61	61	61	64	100	61	61	64	100	0
128	CL_89_	+	177	MLRVNNNLSRILIAKFFGTFGSEMLSFAIGLYILWRTVSTLGMGISLVTGPIVSLCITPFVGYAVDTYSHKKIMIASQLGTIVFLLLFALFFIEFPNIYFVELGGIDYVACSF	centroid_89_orf00004_AWRIB446_contig184_group16_3116_2775_len=342		FIG00885847	permease, major facilitator superfamily	113	gi|488906925|ref|WP_002818000.1|	113	0	2e-73	225	100	100	hypothetical protein [Oenococcus oeni]	44	44	44	44	44	44	44	44	44	44	44	44	44	44	44	44	38	44	44	44	44	44	44	44	44	44	44	44	44	44	44	44
129	CL_90_	-	183	LYLSSKAEVIIKKIIGLYPESTLSIGTFYQEKLSWRVYGKNCRLNKEKLQNYEIGSLTKVFTAFYFIELFKEKVVTSQTKINEVVSDLPTKNYPTIGELLTHQSGYGYLIPLKLSDLIGIIKHKGICRYNPYESNMCADNVRKILIEKKIPTHRRRVYSNFGYAVLGLILSELEAKNYEECINAFSKKKLGLNHTNFGNTDLLPGYFRNKNYGNWQWLDCENNLGKATGGLRSNVVDMLKFSSKILAESTFLKQTESFSLMGMFKSRDGIWMKIGQTGTQLSVMMIDIENSSSAVVLVNCLNKYSVSLARELLLRAFEE	centroid_90_orf00033_AWRIB821_contig67_group3_24542_25501_len=960		FIG00886328	Beta-lactamase class C related penicillin binding protein	319	gi|488906926|ref|WP_002818001.1|	319	1	0	652	99.69	100	beta-lactamase [Oenococcus oeni]	100	100	100	100	100	100	100	100	100	100	100	100	100	100	100	100	100	100	100	100	100	100	100	100	100	100	100	100	100	100	100	100
130	CL_91_	-	174	MTTVILAEKPSQARSYVEAFKNSTKKEGYFSVSDPVLVNETFITYGFGHLVELATPEKYDQKYKRWSFSNLPIFPDKYKFIVPRDKKTQFKIVKDLLMKADTIIIATDSDREGENIAWSIMNQAKINLKSKTIKRLWINSLEKDAILNGFKNLKDAWNYYPAYQEAQTRQISDWLVGMNGSPLYTLLLRQSGVRGVYSIGRVQTPTLYMVYQRDQEIKNFKPEPYFEISAEILANRQKFVAKLDPYQRFKDEGSLTSFMEAKDLRIGFREALIKDVLQETKKTASPRLFSLSSLQSAINKRYHASASDVLKAVQALYEAKLLTYPRTDCNYITDQEFNYLFSNLTGYLSLVSNQVSLNNTEANKRYVNGKKVQEHHAIIMTKIIPNKAKLAALPKLQQQ…	centroid_91_orf00143_AWRIB318_contig11_group2_121478_119310_len=2169	K03169	FIG00000578	DNA topoisomerase III (EC 5.99.1.2)	722	gi|488909948|ref|WP_002821023.1|	722	0	0	1484	100	100	DNA topoisomerase [Oenococcus oeni]	96	96	96	96	96	96	96	96	96	96	0	0	96	96	22	96	35	21	96	96	96	96	34	96	96	96	96	96	96	96	96	96
131	CL_92_	-	181	MLIKNMPDVPNGFDVITNSHDGLNFDGITRFFKNGGLFITEQVGATNNYSLSSFLTDNYIPAHPENVMVNVISKLVERGFQILKSNSFYPKIWFYDVGAFVYYAKIISWEFPDFQC	centroid_92_orf00036_AWRIB821_contig67_group3_28206_28556_len=351		FIG00033705	Biotin synthesis protein BioC	116	gi|488906930|ref|WP_002818005.1|	116	0	4e-79	240	100	100	hypothetical protein [Oenococcus oeni]	91	91	91	91	91	91	88	91	88	91	91	88	88	91	91	91	91	88	91	88	91	91	91	88	91	88	91	91	91	91	88	91
132	CL_93_	-	183	LLIKVYTDQSIQSVATKKCLSNHHVDFKEIKAIGNKKVFDYLRKVKAKMLPYVETENDSWSGYRPDRLRKMIENKS	centroid_93_orf00103_PSU1_contig1_group1_86964_87194_len=231		FIG00885866	Glutaredoxin or related protein	76	gi|488906931|ref|WP_002818006.1|	76	1	5e-48	157	98.68	100	glutaredoxin [Oenococcus oeni]	75	100	100	100	100	100	100	100	100	100	100	100	100	75	100	75	100	100	100	100	100	100	100	100	100	100	100	100	100	100	100	100
133	CL_94_	+	183	MTKQRRRGKELEKDIYIATRGIIDETGFRTLTFERVAKKAATSKPVIYRRWKTPFGLALAALQDKIRRDNHGKVDEIVLTGQSLREDLFQVLHRFLVSVDVIGKSFFREILAEPNCYNDSLAKIINGNSSVDINAINRILKRALKRGEHVKKNLPEAIKLLPFDWLRYRVFVQESIDEKALELLVDDIILPIYLEDK	centroid_94_orf00104_PSU1_contig1_group1_87934_87341_len=594		FIG00885564	FIG00885565: hypothetical protein	197	gi|488906932|ref|WP_002818007.1|	197	0	5e-139	398	100	100	TetR family transcriptional regulator [Oenococcus oeni]	100	100	100	100	100	100	100	100	100	100	100	100	100	100	100	100	100	100	100	100	100	100	100	100	100	100	100	100	100	100	100	100
134	CL_95_	-	177	MNQKEGIIDKTTMTTAWVLVFGALAPLLDSTMINIAVHSLVRNLHSSVSTIQWAVTGYVLATAIAVTFSSWLLNQFDGKKVFLAGEIIFAFGSVLSALAINAQFLIGARLIQGFAGGIIMPLLTTLLVQTAGQKVMGQMMATVGLPIIIGPLVGPIIGGIIIKYLSWQWIFWVNVPVAVISILLILWKMPSYPAQNKSAKMDFVGIVFLAGATTSMIYGIVKAARKASFANKDTLLFIGLGLALALLYVFWAMRIKDKAVLPLNLFKYRSFNGSVLGLLIAGTVLNGAMLALPLFFQEVRGMSVMMAGLALIPQGAGMLVSRTLTGKLTDKFGAKYVVLTSLIITFIGTIPFYWFNHETSYWIIALVLFVRGIGAGGILMPLMADSYTGMQGALIPAAS…	centroid_95_orf00105_PSU1_contig1_group1_88042_89523_len=1482		FIG00885716	FIG00885717: hypothetical protein	493	gi|488906933|ref|WP_002818008.1|	493	0	0	977	100	100	major facilitator transporter [Oenococcus oeni]	32	100	100	100	100	100	100	100	100	100	100	100	97	100	100	100	100	100	100	66	100	100	100	100	100	100	100	70	100	0	29	22
135	CL_96_	-	173	LSESVNQYDITEVVRAVKSARTKFDYVLVDFPFGNRHNSLASLINLTVYIKTPLDLLLARQILRDYSTSKLTDILDWLKTYIRIARPIFLANEQFVSSSADLILDGSSSLPSKVDFVLKTLQRDKF	centroid_96_orf00106_PSU1_contig1_group1_90200_90580_len=381		FIG00629156	conserved hypothetical protein	126	gi|488909622|ref|WP_002820697.1|	126	1	1e-82	249	99.21	100	hypothetical protein [Oenococcus oeni]	0	69	69	69	69	69	48	69	69	48	48	48	69	48	48	62	69	69	69	69	69	69	69	69	0	69	69	69	69	69	0	69
136	CL_97_	+	180	MSLGESLKSARNAVGLTQDQVAKKMYVTRQTVSRWEQGKTLPNIYVLRELKQLYGLSLDNLSLQTKRNEEFRKMKKINWLALFGAIIFNLCLFSSVLITAAGLLLSIWTISISFIFSPIILLIVNLLGLQSFSLIQTSLSIVFFIIGIFLYPFAKKVSYYLIDFLIKYLRFNQRAIYK	centroid_97_orf00107_PSU1_contig1_group1_91875_91339_len=537		FIG00555656	Predicted transcriptional regulators	178	gi|488906935|ref|WP_002818010.1|	178	0	3e-121	352	100	100	XRE family transcriptional regulator [Oenococcus oeni]	100	100	100	100	100	100	100	100	100	100	100	72	100	100	100	100	100	100	100	100	100	100	100	100	69	100	100	100	100	100	100	100
137	CL_98_	-	180	MSKNVIRIDYSYNEIVEFGKSKNKKLYLFPGILKFDKRIMDQNNYSFRKGHYQGITILVKKDIKDPFLKQFFGEGKLFGSFNQSEDYFFLKSDFIKNFFDSLLIPDISDSLLFLRLKAIELLLYLSSERATKDIISKQKISIEKIGILRDIQIYLDNNLDRKISLTFLSNNFHISESKLEYLFKDTYGITIHDYFLIQKIDYACQMLKNTNNKITDIANEVGYENASKFSAVFKNRKLLTPREYRYLNKIIN	centroid_98_orf00108_PSU1_contig1_group1_92470_93228_len=759				252	gi|488906936|ref|WP_002818011.1|	252	0	5e-176	497	100	100	AraC family transcriptional regulator [Oenococcus oeni]	82	90	74	82	59	93	82	83	82	96	94	80	52	82	82	82	82	82	82	95	82	82	49	79	31	82	82	94	82	80	63	82
138	CL_99_	-	180	MKNKLFIATLISYLGIYITMPVLSAISTKAHMLPGQIGVMISLGAIAMLVFAPVWGKLSDKLGRKTVIVAGLMGMGVMFILYTALFRLSISQSKTITILVILLMAVRFLLGIFMTTAPTAANAYMADISYPENRAKDMSSLGLATGLAMVLGPIIGGILSSIGTLYLPFYISIIMLILFGFIFITILPKKDQEKNNSKEIDNIKAALEDKKSFFTFKLFGWLIAGCSIMFAVVGLQILTSLYLHNDLAQTVTQSAKTASLLFVILGISLMISQFLQIKLLKWTAQKMMLFAIPLIIIGLLLIAAADNLVLIILSYIIIGAGSGLRMSSLSAGASLSVSQQNQGAAAGAVAMTQGIAGIVSPLFGSFIYEINIKFPFIFFSIFAVLTYILFVFSNKENNY…	centroid_99_orf00002_AWRIB821_contig83_group6_1127_2356_len=1230	K08153	FIG01740711	FIG00886340: hypothetical protein	409	gi|488914762|ref|WP_002825837.1|	409	1	0	801	99.76	100	MFS transporter permease [Oenococcus oeni]	97	97	97	97	97	97	97	97	97	97	97	97	97	97	97	97	97	92	97	93	97	97	97	98	97	98	97	97	97	97	97	97
139	CL_100_	-	179	MKRIAIKNWPKLPNDLIPIAIDRNSVDYVQASSNCFITGKPKLILMARTENEAAASIKYASRVRKETGIDVPFSFRSGGHGISMASVNNDGIILDISKLKKVEIVDINKGLVKVQAGAVWGDVAEFLNRFHLVISSGDFGDTGVGGLSTSGGIGLLVRSFGLTIDHILAAKVITADGEIRSVDKDNEPDLFWAIRGGSSQIGLVTELLFQADKIEPENQYQCPITVQNIDFIIDDLESFVHKWGKWIDEAPLKITSNLMFTSFDNNQILVKMNNFWVGMPNQIANDAFKKASKLAIVKKYDQKVVDYGKAC	centroid_100_orf00003_AWRIB821_contig83_group6_2353_3288_len=936		FIG01867580	dehydrogenase, FAD/FMN-containing	311	gi|488906938|ref|WP_002818013.1|	311	0	0	632	100	100	hypothetical protein [Oenococcus oeni]	65	65	65	65	22	65	65	65	65	65	65	65	65	65	65	65	65	65	65	65	65	65	65	65	65	65	65	65	65	65	65	65
140	CL_101_	-	162	LITGKLVKAPHNPHKGQQPVYVKNVLLNNFIPHLGTKISDIVHNQKTIGVELRSIGGYLNTVDANQTAWADRSAVIFIAFWSKSKNNKNINRIFDSLQKVDVGVYGAYSSDLSMKESYRIWPSETAQKLKNIMSIYDHKHLFNQGHYLYD	centroid_101_orf00113_PSU1_contig1_group1_95466_95918_len=453				150	gi|696228542|ref|WP_032808739.1|	334	0	4e-101	305	100	98	FAD-binding protein, partial [Oenococcus oeni]	45	45	45	45	45	45	45	45	45	45	45	45	45	45	45	45	45	45	45	45	45	45	45	45	45	45	45	45	45	45	45	45
141	CL_102_	-	194	MQPDLLVFGGDLISGPIPLETLDLIYDLKSKYRTASVLGNNDQDIIDSYENKKLSLSNKAQEQIKWVTRLLNEKQILDLKDMPININVGKYFFCHAIADDNRTIFTQKTRISNIKQLFLEVISPFIICGHTHLQFKLKIGSQQIINAGSVGMPFSDKKGAQWLWIENNNFQFRRTLFDEDIAIKNMKNSDFPFVNQFIEEYVKNTVKVRTGYKILRRLEENNRLRK	centroid_102_orf00114_PSU1_contig1_group1_96044_96724_len=681		FIG00885719	FIG00885721: hypothetical protein	226	gi|488906940|ref|WP_002818015.1|	226	0	1e-163	463	100	100	phosphoesterase [Oenococcus oeni]	99	73	99	99	99	99	99	99	99	99	99	99	74	95	99	99	99	99	99	99	99	99	99	99	39	72	99	99	99	99	99	99
142	CL_103_	-	199	MSKILVVDDEKPISDVIKFNLQKEGYDVVTAFDGREALEVFASENPDLVLLDQMLPEIEGTEVLRQIRSNSSTPVIIVTAKDSEIDKVVGLEMGADDYVTKPFSNRELVARVKANLRRQDATLPGVDASGDHSQKEIKVADLIIRPDAYTVTKNGIDLDLTHREFDLLHYLARRPGQVLTREALLTEVWGFDYFGDVRTVDVTVRRLREKVEDSPSRPEILMTKRGVGYFIKPDSVH	centroid_103_orf00115_PSU1_contig1_group1_97963_98676_len=714	K07668	FIG00001637	Two-component response regulator SA14-24	237	gi|488906476|ref|WP_002817551.1|	244	0	6e-169	478	100	100	PhoP family transcriptional regulator [Oenococcus oeni]	100	100	100	100	100	100	100	100	100	100	100	100	100	100	100	100	100	100	100	100	100	100	100	100	100	100	100	100	100	100	100	100
143	CL_104_	-	197	VHFKIALIFTVITLITLGLVGAFFVNQYSSQLIQSFDDRVTVPSTIKSQLISDLQNSNKKAANQDINQALSTLGGSTDQDYVYVVDKSGVIRGSLTVEMKQLVGQQIDSSISGKKVQSNIYHALSSSKDYVRRFRSESLGRRYETLTIPLESKPGDRSSTVGVFVYTASMESIYESIANITNMFVGALFIPLLMAIMIGFLMVHLLTRPITELAEQTEQITKGNYSIKNSIKSKDEIGILATQINDLSDTIASETATSNMESDRLNSLLSNMTDGVLAITRDGTITVINQAALDLLHIPRTDKAVGKNISDLLKLVDKKITLRKLFQSIRGFVVEPDGPDGVTLNVVASLVRRQSGFISGAVVVLRDVTRQLKLENDQKNFVSNVSHELRTPLTSVNSY…	centroid_104_orf00002_AWRIB821_contig38_group7_2022_3881_len=1860	K07652	FIG00122441	Two-component sensor kinase SA14-24	619	gi|488909947|ref|WP_002821022.1|	633	0	0	1255	100	100	histidine kinase [Oenococcus oeni]	98	98	98	98	98	98	98	98	98	98	98	98	98	98	98	98	98	98	19	98	98	98	50	98	98	98	98	98	98	98	98	53
144	CL_105_	-	199	VTEEQDQGKTQKDIQGKKPKKNRPIGRIIATALLAGLLGGGVAVGAGYIYTQTTDFIGKSTGALSDGKTTIKAPTISGKSNATKVYNNLKGAVVSVINQQATSSSSTIYGDSSKKSSSSTSSSSTLQTASEGSGVIYKDADGYAYIVTNYHVISGAKRIQVVLYDGTKVVAKKVGSDAMTDLAVLRISGSDVKTVAQFGNSNQIKTGQTVLAIGSPLGTDYASSVTEGIISASKRLVSNTSESGKTNYGDSIAIQTDAAINPGNSGGPLVNTSGQVIGINSQKLTETDEGESVEGMGFAIPSNTVVSIINKLIKYGKVVRPALGVEVVDLSEVSSDVVKKTLKLPSKVKTGIVIAGFSSDKSPAKKAGIKKYDVIVAVNGEKVSNLADMRDIIYKLKVG…	centroid_105_orf00008_AWRIB512_contig60_group21_7662_8939_len=1278	K04771	FIG00083017	Serine protease, DegP/HtrA, do-like (EC 3.4.21.-)	425	gi|488910164|ref|WP_002821239.1|	425	1	0	825	99.76	100	serine protease [Oenococcus oeni]	100	100	100	100	100	100	100	100	100	100	100	100	100	100	100	100	100	100	100	100	100	100	100	100	100	100	100	100	100	100	100	100
145	CL_106_	-	199	MLNIRILVVGKIKEKYFRNALDQYLKRLSRFTKIEIIEVKDEATPEKASKSENLEILQTEGGRLLDKINNRDFVIALAIEGKLITSPDLADMIREIPLDGYSTIDFVIGGSLGLSNEIKNRANAKISFGRITLPHQLARVLLTEQIYRSFMINEGSPYHK	centroid_106_orf00118_PSU1_contig1_group1_102093_102575_len=483	K00783	FIG01280345	LSU m3Psi1915 methyltransferase RlmH	160	gi|488906945|ref|WP_002818020.1|	160	0	7e-110	321	100	100	50S rRNA methyltransferase [Oenococcus oeni]	100	96	96	100	100	100	100	100	100	96	96	89	96	100	100	96	96	96	96	91	100	96	96	100	100	100	100	100	100	96	100	96
146	CL_107_	+	198	MMSEYSWNMMNPFNWIWSLVAFVIQIAVIIFIILILVRIWKRYQKSGKINFKNLGSSLNTSHAQEILDDKFARAEISEVEYLKRKRALNLKASEISDSDIKNAEKDEEKNVRSTRSNRNSNKNKPS	centroid_107_orf00005_AWRIB821_contig38_group7_6258_5878_len=381		FIG01963607	FIG028593: membrane protein	126	gi|488906947|ref|WP_002818022.1|	126	0	3e-83	251	100	100	hypothetical protein [Oenococcus oeni]	100	100	100	100	100	100	100	100	100	100	100	100	100	100	100	100	100	100	100	100	100	100	100	100	100	100	100	100	100	100	100	100
147	CL_108_	+	198	MSNKNLTGKSPYNSFAGPRPVAHNQQKKNQLQRTAQLQQWAKGVEGVELPKAVKINGK	centroid_108_orf00121_PSU1_contig1_group1_103217_103041_len=177				58	gi|488906948|ref|WP_002818023.1|	58	0	4e-33	118	100	100	hypothetical protein [Oenococcus oeni]	100	100	100	100	100	100	100	100	100	100	100	100	100	100	100	100	100	100	100	100	100	100	100	100	100	100	100	100	100	100	100	100
148	CL_109_	-	199	MEFLKKNRLLYWTIEFLLLAMLILVLSTLSFIFEPIGIFIRTIFLPLIVAGFLYYLLHPVVVFLEKHFHFKHLLAVAITFFVFIVILISVFVIFVPQLIAQISNMLGSLPKFVDDMRNMTDSWVKSKWFKQLYQDVKISNIQKQISKYSSTFLEMSLSSLGNIASFLTTFTINIITIPIMLFYMLADGDKFIPFINRFIFPSRSKEVNDLAARMNNTISRYIDGQFIEGIFVMFFITGGYLIIRQPFAPLLGIFAGLCVLIPYLGPFISIIPSLLIALTVSGQQVLAVLVVVLIVSQLDGNLIYPNVIGRNLKIHPLTIIIILLSAGNIWGLIGIILGVPIYAVLRTLCIFFYNLYQLRKGKDLSVEHLLAEERSNRKKKKDNLSSEKREENNK	centroid_109_orf00008_AWRIB821_contig38_group7_6595_7779_len=1185		FIG01343837	Predicted permease	394	gi|488906949|ref|WP_002818024.1|	394	0	0	783	100	100	membrane protein [Oenococcus oeni]	99	99	99	99	99	99	99	99	99	99	99	99	99	99	99	99	99	99	99	99	99	99	99	99	99	99	99	99	99	99	99	99
149	CL_110_	-	199	MNPDEFVTTLNNQSLPISNRKMVLFQTYLEFLLEYSKKVNLTAIKEPKDIWLKHFYDSLTPLLYLPDMNKKASLIDIGSGAGFPGVPLKIVNQKFQLTLLDSLQKRIAFLDQLIDKLNLKNVETVHGRAEDFAHNLNYREKYDFAIARAVSNTNTLLELLLPFVKVGGKIILMKTVHVESEIYGASKALEELGGRVSQSFSFELPNDDPRVLITIDKISSTKKRYPRKAGVPEKSPIGGKHD	centroid_110_orf00123_PSU1_contig1_group1_104494_105222_len=729	K03501	FIG00000521	rRNA small subunit 7-methylguanosine (m7G) methyltransferase GidB	242	gi|488906950|ref|WP_002818025.1|	242	0	3e-174	491	100	100	16S rRNA methyltransferase [Oenococcus oeni]	100	100	100	100	100	100	100	100	100	100	100	100	100	100	100	100	100	100	100	100	100	100	100	100	100	100	100	100	100	100	100	100
150	CL_111_	-	199	MTKVIALANQKGGVGKTTTALNLAAGLLRRDQKVLLIDLDPQSNATSGAGITKEEIVFNSYDVLISNRAVKSAIIHRADNFDILPSSTELAGAEIELTKKKDRQKILKRKIAKEKEKYDFVLIDNPPALGLLSLNSLMAADSVLIPVQAEYFALEGLAQLMKTINLVKEHGNSGLTIEGILMTMTTHTKISRQVVSEVEKHFSEDTYHVTIPRNVRLTEAPSFGQSIFDFAGFSSGARAYNKLVKEIISKNGEEQS	centroid_111_orf00125_PSU1_contig1_group1_105215_105985_len=771	K03496	FIG01304329	Chromosome (plasmid) partitioning protein ParA	256	gi|488905567|ref|WP_002816642.1|	267	0	0	520	100	100	sporulation initiation inhibitor Soj [Oenococcus oeni]	100	100	100	100	100	100	100	100	100	100	100	100	100	100	100	100	100	100	100	100	100	100	100	100	100	100	100	100	100	100	100	100
151	CL_112_	-	199	MAKNKVNQIEIIHTAGDYHLHEQKVNDYLKYSSGHVVASFVGTPNAAHHHEPGHFYTVIEYELEVSADGK	centroid_112_orf00126_PSU1_contig1_group1_105966_106178_len=213		FIG00886135	FIG00886136: hypothetical protein	70	gi|488905572|ref|WP_002816647.1|	70	0	1e-42	144	100	100	hypothetical protein [Oenococcus oeni]	100	100	100	100	100	100	100	100	100	100	100	100	100	100	100	100	100	100	100	100	100	100	100	100	100	100	100	100	100	100	100	100
152	CL_113_	-	199	MANKRGLGRGIDALFSDEEDKKEAQVVEKVAPKKDDRNSVSTISLSSLKVNPYQPRKTFDEASLSELAESLKQSGVIQPLIVRAHGKNYQIVAGERRFRAAKLAKLTEVPVIVKDLSDSAMMELAIIENLQREDLNPIEEAQGINSYMKELALTQAQVAEKLGKSRAGVANTLRLLNLPTEVQQLMIDGKLSMGHARALLGLDSQPDMLLLAHRIVKEGLSVRQVEELVRKSANPEKKSSNQGSKSTNIYAEEVEHQLEDKFSTKVSLSKKKIEINFANEDELDRILTLLGVNLD	centroid_113_orf00127_PSU1_contig1_group1_106168_107055_len=888	K03497			295	gi|488906954|ref|WP_002818029.1|	295	0	0	590	100	100	DNA-binding protein [Oenococcus oeni]	100	100	100	100	100	100	100	100	100	100	100	100	100	100	100	100	100	100	100	100	100	100	100	100	100	100	100	100	100	100	100	100
153	CL_114_	-	199	MSLTAGIVGLPNVGKSTLFNAITKAGAEMANYPFATIEPNVGVVEVPDSRLARIQEIEPADKVVPTTFEFTDIAGIVKGASKGEGLGNKFLENIRQTDAIIEVVRAFEDSEITHVTGKVDPIADIETINTELIIADMEQIDKRYSKIEKAAVNSKDKAAIAEYNVLKKIKPVLEAGKPVRSLQFDEEEKKIVHNLFFLTDKPMLYVANISEGDMADPASSQFYQAISDYAAKDGAEVIGLAAKTEEEISEMDQADKADFLEMAGVSEPGLNKLIRAAYHLLGLRTFFTAGGKETRAWTFKSGMKAPQVAGIIHSDFERGFIRAETISFPDLDKLGSVAAVKAAGKLRSEGKEYLVQDGDIINFRFNV	centroid_114_orf00128_PSU1_contig1_group1_107298_108401_len=1104	K06942	FIG00049915	GTP-binding and nucleic acid-binding protein YchF	367	gi|488905575|ref|WP_002816650.1|	367	0	0	740	100	100	GTP-binding protein YchF [Oenococcus oeni]	100	100	100	100	43	100	100	100	100	100	100	100	100	100	100	100	100	100	100	100	100	100	100	100	100	100	100	100	100	100	100	100
154	CL_115_	-	199	MTNSELSKRNQEFIFHLTKLLNNSKSFNDEKTNSTLITVREKLLAGQKTGKTARQLFGTPSEFYQDLIDPKGAANRRRKLAQQGHKVNNPASTAARPRITQQLFDYGFGIEFIDTSWTLLIMFSALYAITGAIGSSKQSQSIGLITIFLFSLISGAAYVFVLRILTPDPSKKERIPIWQRLLYSLLILVSWLVLFTGVTSLIPVKFNPVLNSLWLFAIAVVAGVSYYFWNKKSSLPRGILIIGSLATNSSVQYRQKYPKIKKAKGKR	centroid_115_orf00129_PSU1_contig1_group1_108475_109278_len=804				267	gi|488905576|ref|WP_002816651.1|	267	0	0	538	100	100	membrane protein [Oenococcus oeni]	100	100	100	100	100	100	100	100	100	100	100	100	100	100	100	100	100	100	100	100	100	100	100	100	100	100	100	100	100	100	100	31
155	CL_116_	-	199	MTKILVVDDDKEIAELLEIYIRNEGNEPVLAYSGEEALSRLNTNPDIALMILDVMMPGMNGFDVVKAVRKDTNIPILIVSAKTGDMDKIQGLITGADDYVTKPFNPLEVMARVRSLLRRSSNEVKDEIPEVIDAGALTINKDSHEVKTSDGEIVQLTALEFGILYLLASHPNRVFSADEIFERVWQTESVVSAKTVMVHVSHLRDKIKEATNGDEVIQTVWGVGYKVEIN	centroid_116_orf00130_PSU1_contig1_group1_109278_109970_len=693		FIG00751934	DNA-binding response regulator, OmpR family	230	gi|488905577|ref|WP_002816652.1|	230	0	2e-164	466	100	100	PhoB family transcriptional regulator [Oenococcus oeni]	100	100	100	100	100	100	100	100	100	100	100	100	100	100	100	100	100	100	100	100	100	100	100	100	100	100	100	100	100	100	100	86
156	CL_117_	-	198	VKLTAKEILHLSFYGAAAAIVLLFLDWSVFSFFTAILSGNFRISRGGFYSLARITFNSHNFTFKNQQWWGFVAILLIGIVLWIFLLLREYQQLQLKRLSNEITRINNTNDNDQIKMTSIDPMVTNLVSQINQMTQAKQEILDTELDNEKKQQELVTNVSHDLRTPLTSIIGYLGLIESNPKLPEEQMRKHVSTAYSKAQQLVSMVEDLFSYSQTQTNGENMNFQPMEISEFFDQLIVQFSLDAHKHNITMSSLTNPGQIKIVADPEKLARLFMNLINNAFKYGKSAMTFIKLTAVKKDDRVEIRVQNDGEQIPKSSLNKLFDRFYRVDQSGNKDISGTGLGLAISQGIVKQHHGAIRVESNTQLTSFIIELPLDASLGMPRD	centroid_117_orf00023_AWRIB461_contig27_group6_17632_18780_len=1149		FIG00000846	Osmosensitive K+ channel histidine kinase KdpD (EC 2.7.3.-)	382	gi|488906958|ref|WP_002818033.1|	382	1	0	781	99.74	100	histidine kinase [Oenococcus oeni]	100	100	100	100	100	100	100	100	100	100	100	100	100	100	15	100	100	100	100	100	100	100	100	100	100	100	100	100	100	100	63	100
157	CL_118_	-	198	VIRKQFRPFNFLIIFALLFLLVSFLIAVFVNNKATRIKLPTIDGRPIQLKTKAASALVVNFKSGQVIAEKNPNKKLAIASTSKLLTAYLVLKAIHEGKLSWNKKIKANQEIYQLSKNPDLMNVTLYKNGSYTIRQLMNSTLLISTNATGILLGDAVSGNQTKFAELMNKTAASFGIPKSEFKFYNAVGISNSYLGSGKLKGVSDQAENLASSKALATIAYRLFTDYPEVIKIIQQPELNFYDSNKKTSFKSATTLNTFNSEISKMKMKFIAAKNGASKKAGSVMLGLTDKLGNNQQYLSIVMNGSSYDDPLPTWNLTAKIVQQAAKEGRNVVLKKGSSITGADKLTLQKTELYQVPLKTASKLVFWLQKGSKAVSADPFPYDKKLSEIKSGQVFYGRIN…	centroid_118_orf00132_PSU1_contig1_group1_111111_112433_len=1323	K07258	FIG00561498	D-alanyl-D-alanine carboxypeptidase (EC 3.4.16.4)	440	gi|488906959|ref|WP_002818034.1|	440	1	0	882	99.77	100	D-alanyl-D-alanine carboxypeptidase [Oenococcus oeni]	100	100	100	100	100	100	100	100	100	100	100	100	100	100	86	100	100	100	100	100	100	100	100	100	100	100	100	100	100	100	100	100
158	CL_119_	-	199	MAKLVFIRHGQSEWNALNLFNGWVDTKLSEEGIRQAKEAGELLAEKGIQFDQAYTSVLTRAIQTLHIALEEIDQLWIPEEKSWRLNERHYGALQGLNKKASAEKWGDEQVHIWRRSYDTLPPLQDEIQKSITVNGKTYPALDRRYAELDPKTLPLGENLKVTLERVMPFWEDKIAPDLRAGKNVIIAAHGNSLRALSKYIENISDADIMGLEIANGQPIIYDFDENLKFTNKELLSK	centroid_119_orf00001_AWRIB151_contig124_group19_54_767_len=714	K01834	FIG00005840	Phosphoglycerate mutase (EC 5.4.2.1)	237	gi|488905578|ref|WP_002816653.1|	237	0	1e-171	484	100	100	phosphoglyceromutase [Oenococcus oeni]	100	100	100	100	100	100	100	100	100	100	100	100	100	100	100	100	100	100	100	100	100	100	100	100	100	100	100	100	100	100	100	83
159	CL_120_	+	197	MKFTAALHRIIIGKKEVDETSNPKTKENPREEIKNPVVDEKESSPISINHVDSDEQAIDSFTFGRAPQQAQQAQQAQQAQQAQQAQQAQQAQQAQQAQQAQQAQQAQQAQQAQQAQQAEDNFSLTKKTTSTDNFKEIDNTTNDSEVPDSLSELAEQFSNLDSNQKKMVESLANKLKESTDLGSETFSSTPVAPRESFSEIPSFEKTSSAATEPENNLFETPSSKIPSSATRSPVIPSFSAPSSEASSFAPAPSTSESSEVPSSEAALPKIDKQSFFKSSQAPSSQSNEINADETSKNNTSVQASHIPEILTDDNLTENPDNEPIKIKKQLPDSVAQMFARFASQNASLEANESLYAEQIASKGKQAPATDEKIDEVRLRVLNSIENPNSIQQISNSIVD…	centroid_120_orf00028_AWRIB460_contig5_group7_22121_20901_len=1221		FIG00886238	FIG00886240: hypothetical protein	406	gi|696244095|ref|WP_032823060.1|	406	1	0	787	99.75	100	hypothetical protein [Oenococcus oeni]	79	29	78	16	95	97	82	16	28	27	94	92	56	81	25	84	21	81	92	0	92	28	83	89	91	92	92	92	91	96	99	16
160	CL_121_	+	199	MSNHKKSQARNITLIGVVAALYILVGMIPPFNLRGGAVQIRPGEGFNNLAIFNKRYIIAQTIGVFIFNLFFGLGIIDAIVGGLQTLVMTWVVYTVTQKIKNVPLKFVASTLIVSLFMFWIAAELVIFFPKSADGSFWATYGMLFISELASMIVGSIVIYAVSKTINLTK	centroid_121_orf00136_PSU1_contig1_group1_115076_114567_len=510		FIG00127025	Substrate-specific component QueT (COG4708) of predicted queuosine-regulated ECF transporter	169	gi|488906961|ref|WP_002818036.1|	169	0	1e-114	334	100	100	transporter [Oenococcus oeni]	98	98	98	98	98	98	98	98	98	98	98	98	98	98	98	98	98	98	98	98	98	98	98	98	98	98	98	98	98	98	98	98
161	CL_122_	-	199	MAGVSIATVSRFLNGQLNRMSKKTADRIAKIIQETNYVSNASARQLVTKNSGIVAVVAADIDDYFSTEFFKGASSVLEQHHLNAVLFDSNSRLNREKQNLKFINQQTFDGMILQPLTDKSQFVKELVRRPIKTVILDRDLHDDSWDSVQTNNFQAAREASLYFYKNSFTKIIVISEPVTGISTRQERLKGIQTVYPNVQLIEIDNDRPFLKKNYEKVSNLLKKNQVKGEKTLFFFLKERLLLNFFSFFLQEGILRNKDLSITAFSDTQIVKGLLPDFKMIKQDPFLLGATAAEIIANQISDKSATSQGEKFIVPAHFG	centroid_122_orf00003_AWRIB821_contig45_group8_1088_2044_len=957		FIG01312420	Transcriptional regulator	318	gi|662011940|gb|KEP86643.1|	332	1	0	645	99.69	100	transcriptional regulator [Oenococcus oeni IOEB_0205]	96	96	96	96	96	96	96	96	96	96	96	63	96	96	96	96	96	96	96	96	96	96	96	84	58	96	96	96	96	96	65	96
162	CL_123_	-	199	MTERTFIDPEKFALSFSKTVAEGNVPVSEYVDKAKEQMLAYLTAYYLVQDFDKNESKNFGSREDKKFSDLSFNELLTRIAQLNKY	centroid_123_orf00141_PSU1_contig1_group1_116391_116648_len=258				85	gi|488905582|ref|WP_002816657.1|	85	0	7e-54	173	100	100	hypothetical protein [Oenococcus oeni]	100	100	100	100	100	100	100	100	100	100	100	100	100	100	100	100	100	100	100	100	100	100	100	100	100	100	100	100	100	100	100	100
163	CL_124_	-	199	MAIFLNTLIFADRIKNGEKQIDLLDEIKQAGADGVEARYEYFKDFDAEAPLIKERAKKLNLQISLSIPDELFEDNGGLNKQLPEYYRQNLLLGSKRAKFNTGNFSAFNGNLKENFSNIPNGLQLDVENDQTELSGHIENILPFLKSVQQAGLNIAFVYDLGNWAYTKGDAIENAKKLAPYTEYIHFKNVKGTGDKLITTEDLDDGRFDWKKIADILPKNVDSAIEFSIDSDEKIASQVKLLKGKLVK	centroid_124_orf00142_PSU1_contig1_group1_116659_117402_len=744		FIG00885784	epimerase	247	gi|488906963|ref|WP_002818038.1|	247	0	4e-175	494	100	100	sugar phosphate isomerase [Oenococcus oeni]	100	100	100	100	100	100	100	100	100	100	100	100	100	100	100	100	100	100	100	96	100	100	100	100	100	100	100	100	100	100	100	81
164	CL_125_	-	199	MNTLIVCLLLITFFGFIFYIFKGGNLMLGFFIMALLWTVIGGISYQKAIVNVFATPVANYGSTIVYIIFGSWFGQVLVESGIAPTISHATGRFGKKRPLVTAILVVLVTALIFSSAYGVGSVIAIGVILLPVLLSVGVPRPIALTAFSLAIGAPMYINVVLFNQMKAFFPKAVYGGKYLIFGICAALVQLLAVIIFLAIHAHKFDASKAEANLQEVGATADRKVEVPKIPIIAWAIPVVPVAMNIIFKWDAIPSLVVASILAMLLTGKMGSYKKMMSFINDTIQKGIGNIAGLIMFLLILTMFSGAASLNAERFQPIFKVILPHSTLAICILIGIIAPLSLFRGPLQVWGAGAATAAVLSGMHLFPDSFLLPLLYTATLFAVSTDITQSWNVWGLGYMK…	centroid_125_orf00007_AWRIB821_contig45_group8_3171_4463_len=1293		FIG00886008	FIG00886009: hypothetical protein	430	gi|488906964|ref|WP_002818039.1|	430	0	0	846	100	100	gluconate:proton symporter [Oenococcus oeni]	100	100	100	100	100	100	100	100	100	100	100	100	100	100	100	100	100	100	100	100	100	100	100	100	100	78	100	100	100	100	100	100
165	CL_126_	-	196	MSEFITIGEPIVTFASTDADADLVHAENFKKIVGGAELNVAIGVSRLGHSTQYISRVGNDPLGTFVKNEIKSNQVGADYVSSDNDNWTAFQLKEKVTVGDPLTFNFRRNSAAAHLSSGIIDRVDLSDVKIAHMSGIFPAISKTAQTSFRHLFERLNQRNIFTTFDPNLRPSLWPNEKTMIKTINELAAFADVVLPGTNEGEILIGSKDPETIADFYLQADKTKTVIVKVGPQGAYVKNKGQSGYYVNGFKVGKVVDTVGAGDGFALGYITATLEGKSQKSAVMRGNAVGALQVQTPGDNDGYPTVKKLADFYAKEGVSEK	centroid_126_orf00145_PSU1_contig1_group1_118698_119660_len=963	K00874	FIG00133209	2-dehydro-3-deoxygluconate kinase (EC 2.7.1.45)	320	gi|488906965|ref|WP_002818040.1|	320	0	0	653	100	100	2-dehydro-3-deoxygluconokinase [Oenococcus oeni]	100	100	100	100	100	100	100	100	100	100	100	100	100	100	100	100	100	100	100	100	100	100	100	100	100	100	100	100	100	100	100	100
166	CL_127_	-	197	MKLQAAIDRRSLQETIELAKKLDPIVDIVEIGTSAIKDFGFAALKNLKSEFHHAEILFDIKTNDEGDYEFKSGYKAGADILTVMGAMDLSTLKKTYQVSQDFHRDMFIDLMAMKNQQIAPLMKFNQAIFGLHHSHDSSSNFDATDSVAKFHETYPSASRIAVAGGIDLKSAAALSKQNLTEIIIVGGAISGADDPVQSAKKFMEVIK	centroid_127_orf00146_PSU1_contig1_group1_119660_120283_len=624	K08093			207	gi|488906966|ref|WP_002818041.1|	207	0	1e-146	419	100	100	3-hexulose-6-phosphate synthase [Oenococcus oeni]	100	100	100	100	100	100	100	100	100	100	100	100	100	100	100	100	100	34	100	100	100	100	100	100	100	100	100	100	100	100	100	100
167	CL_128_	-	198	MTLVNQVLQEITTVMDDVDEKQLQAVEKIISKEKRIFVLGAGRSGLMAKGFAMRLMHIGYTVYVIGETITPSIAAGDVLVSVSGSGTTGSVLEPTEKAHQNGVEIVAVTSNSQSPLAKNSDVALIVPGATKAGDGVKSIQLLSTLFDQTTHITLDILTLMLSRRDNTSNDAAKAAHSNME	centroid_128_orf00147_PSU1_contig1_group1_120280_120822_len=543	K08094	FIG00002519	6-phospho-3-hexuloisomerase	180	gi|488906967|ref|WP_002818042.1|	180	0	2e-125	363	100	100	6-phospho 3-hexuloisomerase [Oenococcus oeni]	100	100	100	100	100	100	100	100	100	100	100	100	100	100	100	100	100	100	100	100	100	100	100	100	100	100	100	100	100	100	100	100
168	CL_129_	+	197	LPKLAPGNKQTFVTSVILIGFNVGVFVEPYLFIITDKIFGIRNNLSSIFNYFAWLFLIIACLIAVTHFFFSANKKRMPKHS	centroid_129_orf00011_IOEB0608_contig00018_group2_6753_6508_len=246		FIG00629664	permease of the major facilitator superfamily	81	gi|399968487|gb|EJO02920.1|	82	0	5e-50	163	100	100	hypothetical protein AWRIB318_95 [Oenococcus oeni AWRIB318]	20	20	20	20	20	20	20	20	20	20	20	20	20	20	20	20	20	20	20	20	20	20	20	20	20	20	20	20	20	20	20	20
169	CL_131_	+	196	MDNKPTELPLVLLLFGGTGDLAKRKLYPSLFNLFKKGYLQKHFAVIGTARHPLDDEKFQEVVRQSIAKNGTEGQVKEFAAHFRYSSHDVTDLKDYGKLKNMLAKLDKEFDAGGNRIFYMSVAPRFFGQIAQAIKSEGLMSDTGYNRLMVEKPFGTSYKTAEELQNQLESGFSDDQIFRIDHYLGKEMVQNIPAVRFGNPILDATWNKNYIKNVQVTLAEQLGVEERAGYYNTAGALLDMIQNHAFQIVGWLAMEKPSSFSDTDIRAAKNTVFSKLKMYDEREVVANFVRGQYGRGREVWQKSYTEEPNVPADSKNDTYVAGRLQFENDRWTGVPFYIRTGKRLAAKQTRVDIVYKKSSFDFGKFNQDKLSEPVLSILIDPVGGINFSLNGKNVTTEFET…	centroid_131_orf00013_AWRIB821_contig45_group8_9378_7906_len=1473	K00036	FIG00000332	Glucose-6-phosphate 1-dehydrogenase (EC 1.1.1.49)	490	gi|488906970|ref|WP_002818045.1|	490	0	0	1013	100	100	glucose-6-phosphate 1-dehydrogenase [Oenococcus oeni]	100	100	100	100	100	100	100	100	100	100	100	100	100	100	100	65	0	100	100	100	100	100	100	100	100	100	100	100	100	100	99	100
170	CL_132_	-	198	MDTPVEDKKPVRRPPFFPKPKKLKAFYIYLEYLIGNAASAMTWPVTSLYLHNYLHQSFFVTGIVLMFGSIVSMVASWAAGLMFDHWRPYHSFLISLFLALFGSLMMFFFHDWPVYAIWLMLLNFGIGMFQTLINSYGSHIAAASPKKFFSNMAIILNIGTVIGTFFGTWIFDKLNIQGMMFLGIIFYLLMLVIAIIFFCIKIRPIAEIPKNKRELHLHYSHLLLAIGALTMMTYLTYQFWETVMSPHMVSLGMTIEQYGYLWTINGIVIIVFQNWVTKVTSNWSLRKSVSIGTMIFAITFPPLIWADKFWEMVIITIVLVIGEMLFSPGTTTWVSQIVPEQFQGQGMAFVSAAISLGRSIGPLYAGIFMDRGWIFALFMSSFVALVLLDGLVFLLGKKQ…	centroid_132_orf00015_AWRIB869_contig18_group22_9493_10698_len=1206		FIG00629664	permease of the major facilitator superfamily	401	gi|488910171|ref|WP_002821246.1|	401	0	0	807	100	100	major facilitator transporter [Oenococcus oeni]	100	100	100	100	100	100	100	100	100	100	100	100	100	100	100	25	100	100	100	95	100	100	100	100	100	100	100	100	100	100	98	43
171	CL_133_	+	198	MFTLTEYSLIRSRQSALRAIQKDQKKPSKKVDLALHMTKHLNEYLSTAQTGITLTSLIIGWLGEDSASKFLENSGIFSFLGGQTEDVVASIVGILVFTFVHAVFTDLVPKNIAIDEPVKVLLNIARPVSFFHVLFFPLIWLFDRTAAAISNLLGFKTATDEDIYSPNEIISLTKTSAQAIDSEVDEEDANFMQRAFEMNDKVASDVMVDRTSMSVVDVDETIADALLLYLEEQYSRFPVTADNDKDKIIGYAYNYDIVRQARIDDKAKISTIMRDIVSVPENMKVPDVMEEMSAHRVPMAIVIDEYGGTSGIITDKDVYEELFGNLRDEQDDEDDEMIKKLGDDTYQIVGKISLYDLEDFFNTKISQFDEDDAVTLAGFIQNNYPEMRKGDTVAVENDD…	centroid_133_orf00152_PSU1_contig1_group1_126289_124943_len=1347		FIG00042627	Magnesium and cobalt efflux protein CorC	448	gi|499996648|ref|WP_011677366.1|	470	0	0	910	100	100	hemolysin [Oenococcus oeni]	94	99	94	94	99	94	94	94	94	94	94	94	94	94	73	94	94	99	94	94	94	94	97	94	94	94	94	94	94	94	100	89
172	CL_134_	+	198	MKKVRVLYISIEGNSRNFMERVEKYSKQKKEQNTNNIEIEAVEVSDSTDLVEEEKPFFINVPTYLEGGTGIGPEIHEIFTNALGDYLDYHDNFKKLIGIFGSGNRNFNVQFVLTAKRYASKYNKPLLYTYELSGIQKDIENFYEKIVDNLPKDYK	centroid_134_orf00153_PSU1_contig1_group1_126896_126429_len=468	K03647	FIG00001039	Ribonucleotide reduction protein NrdI	155	gi|488905591|ref|WP_002816666.1|	155	0	2e-106	312	100	100	ribonucleotide reductase [Oenococcus oeni]	100	100	100	100	100	100	100	100	100	100	100	100	100	100	100	100	100	100	100	100	100	100	100	100	100	100	100	100	100	100	100	100
173	CL_135_	-	198	MADITVYTKNNCVQCKMTKKFLTSMNIDFKEINIDEHPELIAQLKAEGHRQTPVVKISGFDSFSGFRPDALKKVVAAKAAA	centroid_135_orf00039_AWRIB853_contig31_group14_29308_29553_len=246	K06191	FIG00003291	Glutaredoxin-like protein NrdH, required for reduction of Ribonucleotide reductase class Ib	81	gi|488905592|ref|WP_002816667.1|	82	0	2e-52	169	100	100	glutaredoxin [Oenococcus oeni]	100	100	100	100	100	100	100	100	100	100	100	100	100	100	100	100	100	100	100	100	100	100	100	100	100	100	100	100	100	100	100	100
174	CL_136_	-	198	MPLKEIDLEKVHYYDLNNEVNIPKQNTIQVEKDKEARDAFLKENVEPNRLRFSSLKERFDWLVKNNFVESQLVKKYDFTFIEKLYDFLDAVHFQFQSFMAAYKFYTQYAIKTDDGNYYVESYEDRITVNALYYADGDQKLAMRIADEMIHQRFQPATPSFLNAGRARRGELVSCFVLQTTDDMNSIGRVINSAMQLSKIGGGVGINLSNVREAGASVMGLANMAGGVVPIMKLMEDAFTYSSQAGARQGAGVAYLSVFHPDVMSFLSTKKENADEKIRVKTLSLGLTVPDKFYELTEKGKQMALFSPADVEKVYGVPFNYVDLTKEYDNMVANDEIKKQWVDARNLEMEISKLQQESGYPFVINLDIVNRANPVYGKVVTSNLCSEILQTQTISRINNE…	centroid_136_orf00018_AWRIB821_contig45_group8_13330_15501_len=2172	K00525	FIG00001069	Ribonucleotide reductase of class Ib (aerobic), alpha subunit (EC 1.17.4.1)	723	gi|488906977|ref|WP_002818052.1|	723	0	0	1507	100	100	ribonucleotide-diphosphate reductase subunit alpha [Oenococcus oeni]	100	100	13	100	100	100	100	100	100	100	100	100	100	100	100	100	51	100	100	100	100	100	27	100	100	100	100	100	100	100	100	100
175	CL_137_	-	194	MADKKNQFTHYDAINWNKVIDPIDKATWEKLTEQFWLDTRIPISNDMKDWRSLGPVEHKLYDHVFGGLTMLDTLQSQDGMASLLDAAVTPHERAVLNNIKFMESVHAKSYSSIFETLDTPAEIDEIFDWASKNEQLQYKANKINSVYHDPDPLKRKIASVFLETFLFYSGFYTPLYFVGHNKMANVAEIIKLIIRDESVHGTYIGYKFQLAYKELTEQEQKDLNSWAYDLLYDLYDNEEKYTHQLYDEIDWFDDVMIFLRYNGNKALMNLGLEPMFADGAEDVNPVVMNGISTSTANHDFFSQVGNGYRLGQVENLSPDDYNVGKSTQAGLDSSKEE	centroid_137_orf00156_PSU1_contig1_group1_129757_130770_len=1014	K00526	FIG00000960	Ribonucleotide reductase of class Ib (aerobic), beta subunit (EC 1.17.4.1)	337	gi|488906978|ref|WP_002818053.1|	337	0	0	698	100	100	ribonucleoside-diphosphate reductase [Oenococcus oeni]	100	100	100	100	100	100	100	100	100	100	100	100	100	100	100	100	100	100	100	100	100	100	100	97	100	100	100	100	100	100	100	100
176	CL_138_	-	199	MANSSVKILLIEDDKILNDDITAMLSEIAEVKQVFNGADGEYEAVEAPYDLIVSDLMLPEMNGLDIIKEMRDAHIETPVLILTAKDSVDDKVKGFEVGADDYLTKPFHREELLARVEALLRRAGIDTEEKEINIGNLKIHLSNRTVTVGNQNVQLVGKEYDILVYLAKNKNIIITKDQIFDRVWGLDSDTTTSVVNIYLNNLRRKLESVGKNDLIKTLRNVGFILESDEQN	centroid_138_orf00157_PSU1_contig1_group1_131127_131822_len=696		FIG01590067	response regulator (homolog to ciaR Spn), truncated	231	gi|488905595|ref|WP_002816670.1|	231	0	2e-162	461	100	100	transcriptional regulator [Oenococcus oeni]	100	100	100	100	100	100	100	100	100	100	100	100	100	100	100	100	100	100	100	100	100	100	100	100	100	100	100	100	100	100	100	100
177	CL_139_	-	198	LEAIGFLMIFSFVGSYIYFTYTRTVQRNADQILNSMVLRIQKSFRSGSKQLMIPGLVGQGQGSTTVGGTPSASSPQEGSLLKSNVSGQDTIYYSKSGKIVNSYSLGLRIWTYENLYKKISGELNNIQTIKLSGSYFRVRLIKLKKPIFLIYGANTILGTAKYAAVVYNFDTERSNMDSFRSVLFWTLMFAGMFSLVVSWLVTLRVMRPILQSWKQQQEFVNNAAHELRTPLTIIQNKMEGLLRKPTSSVADVSENIVVSLSEVRRLNQLTSDMLTLARTGSNMTQLDPKMVDIENFIKEVIEPYSEIAASKKRKFAEEIDIKGKMVIDTRRVHQLIVILLDNALKYTEAKDLIKIKARREKNNLVIEVADNGRGISAEAKKHVFDRFYREEKSGNRSTG…	centroid_139_orf00002_AWRIB821_contig35_group9_918_2246_len=1329	K14982	FIG00000846	Osmosensitive K+ channel histidine kinase KdpD (EC 2.7.3.-)	442	gi|488906982|ref|WP_002818057.1|	458	0	0	899	100	100	histidine kinase [Oenococcus oeni]	97	97	97	97	80	97	97	97	97	97	97	97	97	97	97	97	97	97	97	97	97	97	97	97	97	97	97	97	97	97	97	97
178	CL_140_	-	199	MKGMKFLFCLLTAILATFFFINGKAKADTPNNSVLRYIRDGVKNKGWKPAAEQNWLSKSTMLPKNNYRYGKARPEGIVIHETANPRSTITSEITYMYKNWRTAFVHNFVDGNSLIGVADTDYQCWGAGAIANPRFIQIEQVEVHSKDEFAREQLNAAKFAADQLNHYHLGAASQRKTIWTHDDVSKYLGGSNHTDPINYWNNSAKDWFSGIYTINDFIWLVNQIKNNTLTK	centroid_140_orf00159_PSU1_contig1_group1_133235_133930_len=696	K01447	FIG01744860	bifunctional autolysin precursor	231	gi|488905597|ref|WP_002816672.1|	231	0	2e-171	483	100	100	N-acetylmuramoyl-L-alanine amidase [Oenococcus oeni]	100	100	100	100	100	100	100	100	100	100	100	100	100	100	100	100	100	100	100	100	100	100	100	100	100	100	100	100	100	100	100	100
179	CL_141_	+	198	MIVRMPRYLKKTGIIAAVIFLLLLISVGIKLGIVIGIDKWLTASLGNNSFSLGDTIMTIVSALGSPLATFIYAVVIAGLLYFSNLRIPAIWVLATYISGLAIGEILKVAVGRARPTGHLASGYAFPSNHALTTFIVITIIFVLILPNLSSSRLQIWFGWGTATFGLLLLEAVIYLQDHYLSDVIAGATLGIVWVTLWVWLYEKYARTLHDKIPALKYDAV	centroid_141_orf00161_PSU1_contig1_group1_134626_133964_len=663		FIG01311399	Membrane-associated phospholipid phosphatase	220	gi|488906983|ref|WP_002818058.1|	220	0	5e-150	428	100	100	phospholipid phosphatase [Oenococcus oeni]	100	100	100	100	100	100	100	100	100	100	100	100	100	100	100	100	100	100	100	100	100	100	100	100	100	100	100	100	100	100	25	100
180	CL_142_	-	199	MNKKVTIKELAEKTGLSTTTVSQILNGKGSRFSEKNIKKVLAFRDQLHYVPNSAARNLSNKTDKTIGVLVPTISNPFFSEFLQLIENYSDSKTHVIMIGLDGDRSQLYSAIEGLIAQGVDGLIVAVAVEESSKVNDLLRENWIPYIVLDQNSTKDSDFIATDDFHGGQLVAQYLCKLGHRRFSVVVPDKESMTYNINLRLNGFVEKCRDLGIVTDDIQILEAKFSKHGGQKTVPDIVSFKPTAIFTLSDELAIGVLGGIYDQDLEVPGNYSLVGYDDTDYAEFMNPKLTTVRQPISLLAKYALEMLENRISDSKLKQQVRAVDVELVIRNSTKEI	centroid_142_orf00162_PSU1_contig1_group1_134893_135900_len=1008	K02529	FIG00024226	Ribose operon repressor	335	gi|488906984|ref|WP_002818059.1|	335	0	0	684	100	100	LacI family transcription regulator [Oenococcus oeni]	100	100	100	100	100	100	100	100	100	100	100	100	100	100	100	100	100	100	100	100	100	100	100	100	100	100	100	100	100	100	100	100
181	CL_143_	-	199	MLEADGNNTILVYGGANMQVSVEDVRAASSLIESADAIITQFETPVTAAVEAFEIAKRKDVLTILNAAPAQKIDPKLLSISDFVTPNESEAQVLIDQKVQFTKESLNNAALSFEKLGVKNTLITLGEHGSFYKFGQQEGIIPSFKVKAVDTTAAGDTFIGSFTANLKPDLSNLTDALTWATRSSSLTVQKAGALPSIPTFEEVETAMR	centroid_143_orf00163_PSU1_contig1_group1_136350_136976_len=627		FIG00028476	Ribokinase (EC 2.7.1.15)	208	gi|488906985|ref|WP_002818060.1|	208	0	2e-146	418	100	100	ribokinase, partial [Oenococcus oeni]	67	67	67	67	67	67	67	67	67	67	67	67	67	67	67	67	67	67	67	67	67	67	67	67	67	67	67	67	67	67	67	67
182	CL_144_	-	199	MISKSLRRKVMFILYTNYFVHGLGLLILTQNMFAFSKSWNTPLSTVSYTISAVGIGRISAYYILGSFSDRIGRKPVLYAGMLSYLLFFIMTPFIKDFHLAYLLIILAGVANSALNASTYPIFLEIDKKSTAPSILIKAVMSMGEFVLPISVVYVEKLQLWFGINFMIAAAILFINFILLLPIEFSDQSFSSKENFHLKLNQMSNRQFFLLCSLALYGYSSMAIMIHFTQWVSIFAGKELDMTKVSSHLLLSLYSLGSIVGVIAIFTVVKNALIKNTHLIVLLSFFACFSLILIAFNSSDILVHLSAFVFGFTAAGGVMQVALNLLVSLFPGMKGRATAIFFTLGSLATFSVPLVTGILSRISIVLTMRSIVVTALLNLIISIFISFAAYTKKENSLKLE…	centroid_144_orf00009_AWRIB821_contig35_group9_6491_7708_len=1218		FIG00629664	permease of the major facilitator superfamily	405	gi|488909630|ref|WP_002820705.1|	405	0	0	800	100	100	major facilitator transporter [Oenococcus oeni]	100	100	100	100	100	100	100	100	100	100	100	97	100	100	100	100	100	92	100	100	100	100	100	100	92	100	100	100	100	100	100	100
183	CL_145_	-	198	MLKTNLKKERRQINIINFFLIKLLHRRLLIVKKIGLKKQKTGQEIFDKNREKEIKNHLLKEIPDQENIEYYQEIFDIILKSSREVQKNLKKGRA	centroid_145_orf00165_PSU1_contig1_group1_138633_138917_len=285		FIG00001498	Chorismate mutase I (EC 5.4.99.5)	94	gi|488906331|ref|WP_002817406.1|	94	0	4e-56	179	100	100	chorismate mutase [Oenococcus oeni]	100	100	100	100	100	100	100	100	100	100	100	100	100	100	100	100	100	100	100	100	100	100	100	100	100	100	100	100	100	100	100	100
184	CL_146_	-	199	MIYLTAGESHGKELSGIIEGIPAGLKLSIEEINRKLHMRQQGYGRGNRQRIEKDEAVITAGVRHGLTLGSPISLTIKNYDHNNWLKIMDPFGDDESESSSRQVKFPRPGHADLVGGMKYRHRDLRNVLERSSARETAIRVAIGAICIQLLEQLDIQIIGYVRQIGPINLDKKNCLAANEINELVVKNDLQVIDSENVDAVHKLIDQTKKDGGTLGGIIRVVANNLPAGLGSYTSCNEKLDAKLASVVMGVNAFKGVEIGDAFANSSKTGKEVMDQIF	centroid_146_orf00166_PSU1_contig1_group1_138919_139752_len=834	K01736	FIG00000212	Chorismate synthase (EC 4.2.3.5)	277	gi|488906987|ref|WP_002818062.1|	277	0	0	565	100	100	chorismate synthase [Oenococcus oeni]	71	71	71	71	71	71	71	71	71	71	71	71	71	71	71	71	71	71	71	71	71	71	71	71	71	71	71	71	71	71	71	71
185	CL_147_	-	155	MPLIINAAMKPIPTQYKPLHSVDIDNKTENHANVERSDVTAITAASIVIESVVAIELAKIILDTFDSSSFTRLKEQLYSYRKEIKEY	centroid_147_orf00167_PSU1_contig1_group1_139822_140085_len=264		FIG00000212	Chorismate synthase (EC 4.2.3.5)	87	gi|516657204|ref|WP_018025242.1|	91	0	1e-54	176	100	100	hypothetical protein [Oenococcus oeni]	96	96	96	96	96	96	96	96	96	96	96	96	96	96	96	96	96	96	96	96	96	96	96	96	96	96	96	96	96	96	96	96
186	CL_148_	-	199	LERLIKIHTLGPKETDSCSAAYYFSQQRTGDGDISIILHDSFETIFRHLAEYCDDLLLLPVAFKSKKIHSAWADIHYRFLTELKLIDGFIYPLSDLALIENQEYSVNQTFIHPATESLLNAYLNEKKQTTIVRFSSSKYSAYRDYRLKNARYVITNLKNVQFRKTEVIQKKYQVNMLWSVYKIQAKELIK	centroid_148_orf00013_S19_contig63_group6_9109_9681_len=573		FIG00886133	FIG00886135: hypothetical protein	190	gi|488915309|ref|WP_002826384.1|	190	1	2e-136	392	99.47	100	hypothetical protein [Oenococcus oeni]	100	100	100	100	100	100	100	100	100	100	100	100	100	100	100	100	100	100	100	100	100	100	100	100	100	100	100	100	100	100	100	100
187	CL_149_	-	198	MKNLKTKQFQGLNGSLLLPGDKSISHRSIMVASISRGISRIKNFSNSTDCLSTLNAFLDLGVEIKKYGRDLIVYGSGLDAFKDPKKPLNMGNSGTTTRLLLGLLAGQSFNTCLVGDASLSKRPMYRVTNPITEVGGEFSLTGNGTLPITVIGHPSLKAFDYHLPIASAQVKSALIFSALQADEPSIIFEKEATRNHLEIMLNDFGADIKTNGLCITVMPRPKLSGRTISIPGDISSAAFFMVAASLLPNSCICLKKVGLNPTRIGIISVLK	centroid_149_orf00014_AWRIB821_contig35_group9_9721_10536_len=816	K00800	FIG00075970	5-Enolpyruvylshikimate-3-phosphate synthase (EC 2.5.1.19)	271	gi|696229217|ref|WP_032809398.1|	437	0	0	550	100	100	3-phosphoshikimate 1-carboxyvinyltransferase [Oenococcus oeni]	62	62	62	62	62	62	62	62	62	62	62	62	24	62	62	62	62	62	62	62	62	62	62	62	62	62	62	62	62	62	62	62
188	CL_150_	-	199	MAKLILIGFMGSGKTTIGRLLAEKLAIPQLDLDALIVQENKQSINDIFTEVGEEHFRKMETVALKKAINQNVILSTGGGAPIKKLNQTILKSVDAPIVFLNAEFKTIEKRINRDASWPLLKRIAELKQRYIKQNFIYRDLADIEITTDRKSPDLIVEAILEKYDEI	centroid_150_orf00016_AWRIB821_contig35_group9_11121_11621_len=501	K00891	FIG00000256	Shikimate kinase I (EC 2.7.1.71)	166	gi|488906994|ref|WP_002818069.1|	166	0	7e-114	332	100	100	shikimate kinase [Oenococcus oeni]	100	100	100	100	100	100	100	100	100	100	100	100	100	100	99	100	100	100	100	84	100	100	100	100	100	100	100	100	100	100	100	100
189	CL_151_	-	199	MKVIIDMDPGIDDAVALSVLLNNKNCQVELITTVAGNVTVDKTTKNALKIANFFNSEVPLAAGASQPLVKAFEDAARIHGESGMEGYDFPEGNSHLLKQPAVEAWHDVLNKTEKKITLILTGSYTNFALWYREYPEDVLKIERVIVMGGSLSGGNMTSAAEFNVFTDPEAAKILLSSNLSVTMIGLDVTLKALVDRDWIQKVAALNESGKMLAALISHYNDWHADGWPIHDVNTVAYLLHPEFYSSKKLWVDIATDGPAIGETVADIRAAYHQGRTNATVATDIDADAFRNWLKQEISSMTR	centroid_151_orf00171_PSU1_contig1_group1_142602_143510_len=909	K01239	FIG00000527	Inosine-uridine preferring nucleoside hydrolase (EC 3.2.2.1)	302	gi|662015230|gb|KEP88241.1|	304	0	0	621	100	100	ribonucleoside hydrolase [Oenococcus oeni IOEB_0501]	100	100	100	100	100	100	100	100	100	100	100	100	100	100	100	100	100	100	100	100	100	100	98	100	98	100	100	100	100	100	100	100
190	CL_152_	-	198	LAAQLFDTKKTKERVILTAIENQKNSQNFDYAIEEFKNLAVADNLEVVDVLTQKYDRPNAATYFGKGKVEELKELVNAKEARLVISNDDLTATQIRNLEKMIASDVRVVDRTGLILDIFAARAKTKIAKLQVRLAQKQYQLPRLHTSLANELDQQAGAGGASFTSRGSGETKLELNRRTIEEQISQIKTELKSLLSSSTVQRKRRDNSGLKRVALVGYTNAGKSTWMNRIVERYSQIGNDSEEKKVFEKDMLFATLDSTVRSIRLPNKRQFLLSDTVGFISNLPHNLVASFQSTLEEASNSDLLVQIVDVSDPHYRDMLTTTSKTLRQIGAEQIPMVTIFNKADKAKLSYPERSGEDLIASALDKKSLEAFIDLLNKKLFADLKKVELLIPFDQGSVLS…	centroid_152_orf00172_PSU1_contig1_group1_143582_144895_len=1314	K03665	FIG01303775	GTP-binding protein related to HflX	437	gi|488906995|ref|WP_002818070.1|	437	1	0	882	99.77	100	GTP-binding protein [Oenococcus oeni]	100	100	100	100	0	100	100	100	100	100	100	100	100	100	100	100	100	100	100	100	100	100	100	100	100	100	100	100	100	100	100	100
191	CL_153_	-	198	MTTIYISSKQAHNFDDYTINKIGVPSSVLMERAALAVCQRLLESRNFNLKKVLVVAGIGNNGGDGIAVARMLYLKQVPVKIYLLGDREKISKDSRIQLKIAENYGVPFVSNIDDLSSYTTIVDAVFGVGLSRDVTGEIAGIVDFINNSPASVMAVDMPTGLNADNGNIMGTAVKAAETVTMSYNKLGLISETGRKFAGVVTVADIGIYEP	centroid_153_orf00173_PSU1_contig1_group1_144971_145603_len=633		FIG00758738	NAD(P)HX epimerase	210	gi|488906996|ref|WP_002818071.1|	210	0	4e-148	422	100	100	carbohydrate kinase [Oenococcus oeni]	92	92	92	92	92	92	92	92	92	92	92	45	92	92	92	92	92	92	92	92	92	92	92	92	92	92	92	92	92	92	92	92
192	CL_154_	-	196	MYQASNNRYDKMLYRRVGNSGLELSVLGLGLWHNFGSVDSFENQKSIVHEAFDLGITYFDLANNYGPVPGSAEKNFGRIISEDMKPYRDEMIIASKAGYDMWPGPYGNWGSKKSIIASADQSLKRLGIDYIDIFYSHRPDPKTPFEETTLALDQLVREGKALYIGISNYNGEQTKKICEIFEDLKTPFIIEQPRYNMFNRQAEQDLFPILKEKHKAAVGFSSLSQGLLTEKYLNGIPKNSRADKASSPFLQEKQVKATIETVKKLNHIAAVRQQSLAEMALAWNLRIPEIACVLIGASRPEQLLDNIKALDNLTFSDYELLEIDRVLAKQDKIDWSHN	centroid_154_orf00174_PSU1_contig1_group1_145674_146690_len=1017	K19265	FIG00629126	aerobic energy metabolism	338	gi|488906997|ref|WP_002818072.1|	338	0	0	701	100	100	L-glyceraldehyde 3-phosphate reductase [Oenococcus oeni]	100	100	100	100	100	100	100	100	100	100	100	100	100	100	100	100	100	100	100	0	100	100	100	100	100	100	100	100	100	100	100	100
193	CL_155_	+	197	MGKQVYLHIFNAKILDVFNQRFEDTELWIDNGSIYFRGKSKDLTAKNNFNAEGNYIVPGLIDAHLHIESSLLAPSELAKLELRHGVTSIFADPHEIGSVSGVSGLFYMIQEARNTPLHIHYMLPSSVPATNFEHAGAVLHADALKPFYGFPEINGLAEVMDFPAVANGDPDMLEKIRDAQAAGHHADGHGAGLTREQLAVYRAVGIDTDHESTSGKEALERIQAGMKVFIREGTVERDEKSILPVVRKNNQSYFSFCTDDKSAIDIQKEGSVDNNVRLAISKGIPAERAFTMASYNAAVAQHVKNVGALTDGFIADLVIISNLDNFVTEKVMTEGNWVDKLESKVTTFTSPAVNAELSLNDLKLPLKSDKAHVINIQPEHITTKHTIESVNRDQQGNFV…	centroid_155_orf00175_PSU1_contig1_group1_148358_146697_len=1662	K01486	FIG00001522	Adenine deaminase (EC 3.5.4.2)	553	gi|488906998|ref|WP_002818073.1|	553	0	0	1135	100	100	adenine deaminase [Oenococcus oeni]	100	20	100	100	100	100	73	100	100	100	100	100	100	100	100	100	100	100	100	100	100	75	100	100	100	100	100	100	100	100	21	19
194	CL_156_	+	199	MDAELQNKLKKEAARKAASYVKNGMVVGLGSGSTVKMLVDELGRRVKEEDLQFTGVATSIFTAQQAKSLGIKIVDLDMVDSIDLTIDGADQVDSNFNGIKGGGGNLLWEKIVAINSKKIVWVVDKSKVVDTIGAFPLAVDVIPFGSQHVMQNFDKAGYEPVLRLDKEGKPFKTDSNNLIIDLHLHKIEEPTQLADNLIQTVGVVEHGLFLNMVSEVVVGKEGQPEILVNPNIG	centroid_156_orf00176_PSU1_contig1_group1_149115_148414_len=702	K01807	FIG00000415	Ribose 5-phosphate isomerase A (EC 5.3.1.6)	233	gi|488906343|ref|WP_002817418.1|	233	0	2e-164	466	100	100	ribose 5-phosphate isomerase A [Oenococcus oeni]	100	100	100	100	100	100	100	100	100	100	100	100	100	100	100	100	100	100	100	100	100	100	100	100	100	100	100	100	100	100	100	70
195	CL_157_	-	199	MTANEHHMVLMSLSANRPLAEKIAKRLHQPLADVNLDRFADGEIRLNITNSVRGDNVFVIAPTSASPHGSVNDNIMELFIAVDALRRASAHAINIVMPYYGYARQDRKARSRESIAARVIADHLEQAGVTRVIAFDLHASQIQGFFDIPVDHLMGAPILADYLISHHIVDLDNAVVVSPDHGGVRRARELNQFLGLPDSYAVIDKRRPVDKKNAVEVMNLIGDVSGKTAIIIDDMIDTGHTIVEGAKLLRAKGAKKIIVVASHALLSGDASKLLQKSDFDHVIVTDSIDIPESKRFDKLQIVSADDLFAKAITAVQENGSVSPLFQNKYHRGFEND	centroid_157_orf00177_PSU1_contig1_group1_149188_150198_len=1011	K00948	FIG00096830	Ribose-phosphate pyrophosphokinase (EC 2.7.6.1)	336	gi|488906999|ref|WP_002818074.1|	336	0	0	675	100	100	ribose-phosphate pyrophosphokinase [Oenococcus oeni]	100	100	100	100	100	100	100	100	100	100	100	100	100	100	100	100	100	100	100	100	100	100	92	100	100	100	100	100	100	100	100	100
196	CL_158_	+	199	MEKQGRPVIASQFGTGRVLTDAMTIRRKVFMIEENVSEKDEIDGRDDRCLHYVFYVDNWYPVSTARIYLIGKNVWHIGRVATLKTFRGRGYARQILKRIEKNAESKNIKKLELEAQVHAISFYESLGYEAFGNIFLDAGIQHRRMEKLLK	centroid_158_orf00178_PSU1_contig1_group1_150658_150206_len=453		FIG00003802	GNAT family acetyltransferase YjcF	150	gi|488906345|ref|WP_002817420.1|	150	0	3e-106	311	100	100	acetyltransferase [Oenococcus oeni]	99	99	99	99	99	99	99	99	99	99	99	99	99	99	99	99	99	99	99	78	99	99	99	100	99	99	99	99	99	99	99	99
197	CL_159_	-	199	MVEAIHRSTRIEFSKSSLAYNVQYTKQVSGAKTLWLAVKSNAYGHGLLQVSKIARECGVDGLAVSVLDEGIAIRQAGIDDFILILGPIDVKYAPIASKYHFLTTVSSLDWLKSADKILGKEKLSVNLAVDTGMNRIGVRSKKDLKDEIEFLQEHSDHFSYDGIFTHFASSDNPDDHYFQRQKNRWYELIDGLIMPRYVHVMNSGAAMYHSKELPGCNSIARVGTVVYGVEPSEGVLGPIDKLKPVFELKSALTFVKKIPAGEGISYGSKFVTSRDTWIGTLPIGYGDGWLAEYQDFQLLIDGQKCRQVGQIAMDQMMVALPHEYPIGTEVTLIGKSGKYENTLYDLHKHSGVPPWKITVAFSDRLKRMVVD	centroid_159_orf00179_PSU1_contig1_group1_150759_151874_len=1116	K01775	FIG00001642	Alanine racemase (EC 5.1.1.1)	371	gi|488907001|ref|WP_002818076.1|	371	0	0	766	100	100	alanine racemase [Oenococcus oeni]	98	98	98	98	98	98	98	98	98	98	98	98	98	98	98	98	98	98	98	98	98	98	98	98	98	98	98	98	98	98	98	61
198	CL_160_	-	197	MDNEIFDIAIIGAGPAGLFAQFYAGLRELKTALIEATPRIGGQITALYPGKTILDVAGFLGISGRDLVNELKLQTDLVDSKTFLNSEVTNLKKIASHFEIEINHHASFLAKSVIIASGNGSFSPRKIDVPGSSEAEQSGMLTYLLPGLSEVADKDFAVVGGGNTAVDYAVELIDHDCHVSLIHRRDNFRAMESSVTKLKNSRRTNFLTPMKITGLSPKKEKLEIELQSVPDGAVKRVSVDRLIGGFGFTASSRTINQWEEFPEQFNQGFLTNEAQMTSIAGIFAIGDASIYPGKSDLIATAFGEAPTAINQAVNYFDPDRGGPQHSTSLNKKEVFKHDRIKSRYNS	centroid_160_orf00026_AWRIB821_contig35_group9_20936_21976_len=1041	K00384		Thioredoxin reductase (EC 1.8.1.9)										100	100	100	100	100	100	100	100	100	100	100	100	100	100	100	100	100	100	100	100	100	100	100	100	100	100	100	100	100	100	100	0
199	CL_161_	-	199	MTELKADTTLSKIFLAAHETEKDKIANLANAAAVLMQFVPDINWAGFYLLEKGSGDLVLGPFQGLSATPRIKQDSGVVGTTFTKQTLTIVPDVHQFAGHIACDPASNSEIALPITRKNGEKIGILDIDSPITNRFDQQIALDLENFIQTLLANI	centroid_161_orf00027_AWRIB821_contig35_group9_21945_22409_len=465	K07170	FIG00002672	Free methionine-(R)-sulfoxide reductase, contains GAF domain	154	gi|488907003|ref|WP_002818078.1|	154	0	5e-107	313	100	100	diguanylate cyclase [Oenococcus oeni]	100	100	100	100	100	100	100	100	100	100	100	100	100	100	100	100	100	100	100	100	100	100	100	100	100	100	100	100	100	100	100	100
200	CL_162_	-	196	LKAMILALRNFWKWSLKRFNPNNRVGFLWLLTLFFWAKTLLAYFLDFGGLGASDPIQFFIMIINPFAVMIIVFSLSSFIKRKLPFYITAIVIDILLTLLLYVNCISYREMTSFVSVNQMLGYSKINQGLGGASISLMRIQDFFYWLDLVVITILLVIKKIKMQETPITKHNSILGLSLGILALFFNLFLADCSRPQLLTRGFDDTYMVKYMGINFYTIEDAVNTVQIDALRSSAKPNDISKVRSYVKSHYAKANSKYYGIAKGKNVIIIHLESFQQFSIDQKINGKEVTPFLNSLYHGKDTISFSNFFNEVGQGKTSDAENMLETSTFGLPSGSVFTKYASNTFQAMPAIISQRLGYSTAVFHGNVASFWNRDTVYKSMGYQHFFDASFYDVSGEKSES…	centroid_162_orf00182_PSU1_contig1_group1_153375_155558_len=2184	K19005	FIG01298521	Lipoteichoic acid synthase LtaS Type IIb	727	gi|488907004|ref|WP_002818079.1|	727	1	0	1487	99.86	100	alkaline phosphatase [Oenococcus oeni]	100	100	100	60	100	100	100	100	100	100	100	100	100	100	65	100	100	100	100	99	100	100	100	81	10	100	100	100	100	100	100	58
201	CL_163_	+	199	MITNEELVALKMRDLVNATRDTNRNSYYQMRYDDLLKFCGLDEKELLRVLNKFSKNGKLNFHGYIDEHGRSIHDRYIKNIFKVARPNNPEKTGPIWNQVFNNRRY	centroid_163_orf00184_PSU1_contig1_group1_155989_155672_len=318				105	gi|488907005|ref|WP_002818080.1|	105	0	4e-71	219	100	100	hypothetical protein [Oenococcus oeni]	90	90	90	90	90	90	100	100	90	90	90	100	90	90	90	90	90	90	90	100	90	90	90	90	90	90	90	90	90	90	93	90
202	CL_164_	+	198	MKYKRDQMMYAAILGWFSFCWFGWAQADPRADWRIWIALADGIALLVSFAGGILSFRNWHKASALDKNSSWKWYLIFLISEFVLALIGAVFLISKNQINYISLWISFVVAIHFFGLKFVFRDYSLFVLGGIMLFMTIIAHPLANYFNVDQSAIIGIANGFCLLVFALIGLRLGLRKNK	centroid_164_orf00185_PSU1_contig1_group1_156605_156069_len=537		FIG00885692	FIG00885693: hypothetical protein	178	gi|488907006|ref|WP_002818081.1|	178	0	2e-121	352	100	100	hypothetical protein [Oenococcus oeni]	98	98	98	98	86	98	98	98	99	98	98	98	98	98	98	92	98	98	98	98	98	98	98	98	98	98	98	98	98	98	98	98
203	CL_165_	-	199	MNFIKKFKNKHVFNQESKDELPKFKNNDLVRYRIVFSGIVQHVGFRFEAEQMAVKLQLTGWVKNLANGTVEMEIQGSDKKIDSLLQYMNSLKWIEIDRMSKDPLLVLHGEKNFDVRQ	centroid_165_orf00186_PSU1_contig1_group1_156937_157290_len=354		FIG00614545	Acylphosphate phosphohydrolase (EC 3.6.1.7), putative	117	gi|488907007|ref|WP_002818082.1|	117	0	6e-79	239	100	100	acylphosphatase [Oenococcus oeni]	97	97	84	97	97	97	97	97	97	97	97	97	97	97	97	97	97	97	97	97	97	97	97	97	97	97	97	97	97	97	97	97
204	CL_166_	-	197	MPLFTTSLRQSKRPEWKRNLLVLWFGTFMAGIGSSCVAPFIALFIDQLGSFSNSENAFWSGLAFSAPFLTKAVISPFWGHLSDRYGRKPMLIRASLGMALVMAATALVGNVYELIGLRLLLGVFNGFVSTANALIAIQVPRNQSGQSLGTLATGNVSGTLIGPLVGGTIADFVGYRYTFFMTGICLFISFLLVVFFVHEHFTPVIQRKDQPSANFFKVLPNRRIILGMFLTTMIIQASNNSIEPILSLYVRQLMNGAGHVALAAGVIEAINGIATLFAAPFFGRLGDRWGTHWILLSGLIFSMLVFIPMAFVQNIWELGALRLLIGVSDAALIPSVQTILAKNSPHKMMGEVFSWNQSFQAVGNVVGPQIGSSVTEFAGYRGVFLSTSLLVLTNFLVVF…	centroid_166_orf00187_PSU1_contig1_group1_157497_158732_len=1236	K08161	FIG00087875	Multidrug-efflux transporter, major facilitator superfamily (MFS) (TC 2.A.1)	411	gi|488907008|ref|WP_002818083.1|	411	0	0	823	100	100	multidrug transporter [Oenococcus oeni]	100	100	100	100	100	100	100	100	100	100	100	100	100	100	94	60	100	100	100	100	100	100	100	100	100	65	100	100	100	100	100	61
205	CL_167_	+	199	MLKEHKINEKITWYEAEEPNQAEQDRLVELGITRELLFYALDPNESARTEIDQPTGNVLIVFDIITPNSSLAATEPVSMLIDKKGNFYTISRATTARISEKLFAVGRENHLEPTDLTAIDIFINAVSALVSEYISTISTANRQRNIIQSNLRHKIQSGAISSLMELETQMIYILDSLRTDRTAISRLQAYLGNRVNDNQKEYFADLLVENTQAIDMANQAAEVITAISGAYSNLNNQRLDKSLRALTMLQALMAVPTVVTGFYGMNMHLPLAGLQYSWIITFGITLILIVIEIFVLIKIHFFDR	centroid_167_orf00188_PSU1_contig1_group1_159628_158714_len=915		FIG00004180	Magnesium and cobalt transport protein CorA	304	gi|488907009|ref|WP_002818084.1|	304	0	0	620	100	100	hypothetical protein [Oenococcus oeni]	100	100	100	100	100	100	100	100	100	100	100	100	100	100	100	100	100	100	100	100	100	100	100	100	100	100	100	100	100	100	100	100
206	CL_168_	+	199	LKNLETSFVLTNKAILFLFSISLIFLLLFVYYLIKDYRNLKTAFTLNLAGESFLLGLLIISARLGGNFFVFFRFIIFLFVALIVALAFYSGITLVIWSFQMSADTKYRSRYRFSTRLVTIIFPLLCLMILFKLFKISLPPVIGYLFAFIPAFVIYLGFVFTNFITQTIIVNLKGKQLLKNRQSFDYSITLGAGLIQGKRVSKNLESRLQRTLDFAKRHHNPKLIMSGGQGYDEKISEAKAMRTWIIKHNYSPSKVILEDRSTNTKENFQKSAEKILEDQKTNNLGKQIRMVFVTNSYHLTRANYIAFSNNLKIFGIPAKTTRNYLALGWFREFAAMLLIKKHQHLFVLVLLLVISLGLALFSWIN	centroid_168_orf00189_PSU1_contig1_group1_160725_159628_len=1098		FIG00885640	FIG00885645: hypothetical protein	365	gi|399903984|gb|EJN91447.1|	366	0	0	729	100	100	hypothetical protein AWRIB304_1879 [Oenococcus oeni AWRIB304]	99	99	99	99	99	99	99	99	99	99	99	99	99	99	99	99	99	99	99	99	99	99	99	100	99	98	99	99	99	99	99	99
207	CL_169_	+	199	MKPALKFILVFFIGLELAFIRSLWLNIFTIIGAMIYLLFKRVSIKKFIWIGLIGFVPFVGSWFMYFNLSIDHSAPFAWIMALRVYAYMFLGGVVVYSQTTTQLMRSFEQDLHMNPTFVYGILGALNFLPKMNRQIKIIRASGKMRGVRLTIFSPQLYVKAIYNSFVWSNNLSQAMYAHGFLEDAKRTHYQQKPLTCKEILEFLFMIILSIIASLIK	centroid_169_orf00190_PSU1_contig1_group1_161383_160733_len=651		FIG00032753	Transmembrane component YkoC of energizing module of thiamin-regulated ECF transporter for HydroxyMethylPyrimidine	216	gi|488907011|ref|WP_002818086.1|	216	0	3e-154	438	100	100	cobalt ABC transporter permease [Oenococcus oeni]	100	100	100	100	100	100	100	100	100	100	100	100	100	100	100	100	100	100	100	100	100	100	100	100	100	100	100	100	100	100	100	100
208	CL_170_	+	199	LAVIEFHNQDINVEKKIILKKVNLSIDAGEFILLSGVSGSGKTTFINKIVDEYQQTAARVFQNPDQQFTMETPLLELVFLLENLRFPSQKIGQKIDEILREFHLLDKKNQFVYTLSGGEQQRLALAEAANLKSDLVILDEPFASVDRKNIAFLLDKVKDLKKAGKTIIVADHNPLIYQGLANRIFLFENQKVKILEKNNFDDFYQGFRYRNNFHLKQAHGNPRIKIQNLSVGFSNRLLLDNLKTEILNQENVLISGENGSGKSTLLKSIAGLQKYEGKIKTYGRLSLAFQNSSDSFLKTTVDEEIQLSKKKAFNHYLDDQQQIERWLKKLSLDKLLESSVYTLSGGEQKKLQILLLVIQAPEIVLLDEPFSGLDKKSVLNLISLLQESRSTKIFISHQL…	centroid_170_orf00191_PSU1_contig1_group1_162654_161380_len=1275		FIG00009894	Duplicated ATPase component YkoD of energizing module of thiamin-regulated ECF transporter for HydroxyMethylPyrimidine	424	gi|488907012|ref|WP_002818087.1|	424	1	0	838	99.76	100	cobalt ABC transporter [Oenococcus oeni]	100	100	100	100	100	100	100	100	100	100	100	38	100	100	100	80	100	100	100	46	100	100	100	81	100	100	100	81	100	100	38	100
209	CL_171_	+	199	MAARTTTNVWKIKDVIMVGLIGVIFGALFFAFGLPWNAFVSMSGPIISFLASHSITAAVGASQISQQVATAATIGLWVMAGPIAALIIKKPGSALLGELLAAIIEMAIGSAWGVSDLIWGIMQGAGTEIGFALTGYKKPMLGLWFSTITSTIISFGYNYFNASYNKFPVNFTLALLVIWFVSIFIFSGIIIFIIYKILQKAKLAK	centroid_171_orf00192_PSU1_contig1_group1_163272_162655_len=618		FIG00010078	Substrate-specific component YkoE of thiamin-regulated ECF transporter for HydroxyMethylPyrimidine	205	gi|488907013|ref|WP_002818088.1|	205	0	2e-137	395	100	100	transporter [Oenococcus oeni]	88	88	88	83	88	88	88	88	88	88	88	88	88	88	88	88	88	88	88	88	88	88	88	88	88	88	88	88	88	88	88	88
210	CL_172_	+	199	LNNFYVGMEMNNNKHWKIIDVILAALIGVIFGVLYFGFGLSWNAFVSLFTPLASFLSGHSLASSLSASLIAAQVTTAATTGLFMMAGPIAALILKKPGSAFLSNLIASVVEMVIGSAWGVLDIIWGIVQGAGIEAGFALTLYKKPRLGLWLSIVTGSIVSFVYHYFEKSYYKFDFAYVMILFLIWFLSILIFAGLMDLIIFKVLKKAKLVK	centroid_172_orf00003_AWRIB821_contig32_group11_2818_2183_len=636		FIG00885718	FIG00885719: hypothetical protein	211	gi|488906361|ref|WP_002817436.1|	211	1	1e-142	409	99.53	100	transporter [Oenococcus oeni]	100	100	100	96	96	100	100	100	100	96	96	96	96	96	96	96	100	100	100	96	100	96	100	96	100	100	96	100	96	96	96	100
211	CL_173_	-	199	LLFPRSIRGLLRQKKRLLLNGRNIPTSELVSPGDKLSFSLETSDFSKGQNYLPNNDRRLRILSEKEDYLLVDKPAGMKMHPHSPNETDTLLNYVEAQLKGHLSRSCPAHAFMVHRIDRDTSGVVIIAKNPLAVGILDQLLAKKRIKRTYLAWVSGNLENKKGSIDQAIAVDPINPYKRIVDQAGQKAVTHWTKIHTVYQNTLVRVSLETGRTHQIRVHFAAIGHPIVGDHLYNGLAYSRLLLHSATIEIPELFSESRQSHTITTAIPKDFPRQLKLD	centroid_173_orf00009_AWRIB131_contig50_group15_7393_8226_len=834	K06180	FIG00001743	Similar to ribosomal large subunit pseudouridine synthase D, Bacillus subtilis YhcT type	277	gi|696246779|ref|WP_032825250.1|	302	0	0	570	100	100	pseudouridylate synthase [Oenococcus oeni]	92	92	92	92	92	92	100	92	92	92	100	92	100	100	92	92	92	92	92	92	92	92	92	69	92	92	92	69	92	92	92	92
212	CL_174_	-	199	MAKRVPPFLTPPAIVSIVIALGAVNVVTNATTHTSEGAPDAKYSSSYSSSSSSVSMSSDSKSKKSSSSDSSSNSDQSSSDSNSDQSGSSQSSPTSSNDPDSSTSSSAASSTSTSSVSSSSSSSSAADTNTNTNTNTNTNTNNTNTTGTNTTGGQ	centroid_174_orf00060_IOEBC52_contig23_group10_50898_51362_len=465		FIG00750229	cellulose 1,4-beta-cellobiosidase	154	gi|696238628|ref|WP_032818340.1|	154	0	8e-90	270	100	100	hypothetical protein [Oenococcus oeni]	95	95	95	95	95	95	95	95	95	95	95	95	95	95	95	95	95	95	95	95	95	95	95	95	95	95	95	95	95	95	95	95
213	CL_175_	-	199	MGGLSLLTIINQWLGFFSVRNQARGRIYSIVGFIANFYLLYVGVRLVINKQLWGWLILLAFLILFYFSILNIIYYFTDKVVKWDISPFIDKILGGAKEEEEALKTVPANGLYSRDRVLDTTIFADYEQRQNLDRLFQQLKEAKLVSSNYGQMSHFKIKDYLAEHSSIEANYPGTLLPYFDIKYAPNGLVIYGGINEISARPIGLITKVGLSDAILAVREYHLSLASVVLHGGEGLVVDQATGKAVKRNLPIYLTAEVAYEKRINNNI	centroid_175_orf00006_AWRIB821_contig32_group11_4391_5194_len=804		FIG00885986	FIG00885988: hypothetical protein	267	gi|488907017|ref|WP_002818092.1|	267	0	0	538	100	100	hypothetical protein [Oenococcus oeni]	100	100	100	100	100	100	100	100	100	100	100	100	100	100	100	100	100	100	100	67	100	100	100	100	69	100	100	100	100	100	48	100
214	CL_176_	-	199	MPETIKNISKKDAILKAALQLFSHRSFDGTTIPEIARVANVGAGTIYRYFISKEDLVNELFVRVLDDFTEHLQVGLHGQMDTRTRFHHLFNNAWNYVMNNVEAFLFINLNDEATYLNDRSRKSFSRMWDYIAEMVEQGADKGELIKLDPKFVASLVYGPLIPISKRFNNDNRQASQALAKALEEATWRAISTD	centroid_176_orf00198_PSU1_contig1_group1_166534_167115_len=582		FIG01706998	transcriptional regulator, tetR family, putative	193	gi|488906364|ref|WP_002817439.1|	193	0	4e-140	401	100	100	TetR family transcriptional regulator [Oenococcus oeni]	100	100	100	100	100	100	100	100	100	100	100	100	100	100	100	100	100	100	100	100	100	100	100	100	100	100	100	100	100	100	100	100
215	CL_177_	-	198	MKEWKRVFRNKGLAFLLIGIMFVPALYAVIFLSSMWNAYGKAGNLPVAVVNNDKGASYQGKKINLGSKIKKQLLKNSELDFRSANEKQANKRLSDGKYYMLITIPKNFSASSTTVLSKNPQAISIKYVHNSGLNFIADKMTESASHEITATVESQIQKTYSKQLLSGLKKSKNGMNKAANGGQTLSNGLGQLYSGTTTATNGSQTITNGLNQASNNLPTMSSGASQLASGNSELSSSLAAVAESIDSKQAASKSQIDQLTSGLNQLTAGLKQLSSLPTTLPQSPDEQKIENSMNHIKSSLTTTGTATKSAAASIQAAGASATSAGSDIQTAGTSAAKIAELIPKIAETNPQLASELKKDLEDIDSSLTSAGNNIKAVGPSLSSAGNQLSSIGNSTSSAG…	centroid_177_orf00199_PSU1_contig1_group1_167187_169451_len=2265	K01421	FIG00885616	FIG00885619: hypothetical protein	754	gi|488907018|ref|WP_002818093.1|	754	0	0	1499	100	100	hypothetical protein [Oenococcus oeni]	98	98	98	98	39	98	73	98	98	98	98	98	98	98	8	98	98	98	98	98	98	98	98	98	98	98	98	98	98	98	98	98
216	CL_178_	-	199	MKENLLLDTDAYKLTHHLQYPKGLTKLYSYAEARTGSRFNTVSWFGLQMIIADHLLGKVTNEMIDEAEEFSFLTFGNHNFFNREVWERVRDLGYLPINIMELPEGIEVPISTPLLTLESTEPWFATTLNALESVLMQVWYPTTISTNSMYIKKALLPLFEKSGSVTGLDLAVNDFGLRGASSLQSAQRGGAAHLLHFRGSDNLAADKVIADVYGLKGRALSVWATEHSVATSYGPDRGEIDYVNSQLDRAGDNDIISIVIDSYDSINFVRNVIGSKEIKNRIIRRSGRIVLRPDSGEPQEIDLQVLDILADIFGTDVNDKGYKVINHNVGIIQGDGMNRQTIIELYRHILHQGWSADNLIVGSGGGLLQEGFDRDTERFAIKASYGELGDGHGFLIQKH…	centroid_178_orf00010_AWRIB821_contig32_group11_8295_9683_len=1389	K03462	FIG00002848	Nicotinamide phosphoribosyltransferase (EC 2.4.2.12)	462	gi|488907019|ref|WP_002818094.1|	462	0	0	945	100	100	nicotinate phosphoribosyltransferase [Oenococcus oeni]	100	100	100	100	100	48	40	100	100	100	100	100	100	100	100	100	100	100	100	100	100	100	100	99	100	100	100	100	100	100	100	100
217	CL_179_	-	199	MKKIVVGLGNIGAKYAHNRHNVGFMAVDELAARLQANFSLKQNLHAFVASTHVEEEKVYLVKPTTMMNDSGIAVKAVLNYFGGDVNDLIVFVDDIDRDYGQLRIKKSGASGGHNGLKSIVSQIASQEFLRIRIGTGRPAHNPQAVIKHVLGDFSPLQLELVQPEIDNGVSAALDIINGTALNVVTNRYNN	centroid_179_orf00011_AWRIB821_contig32_group11_9701_10273_len=573	K01056	FIG00000151	Peptidyl-tRNA hydrolase (EC 3.1.1.29)	190	gi|488907020|ref|WP_002818095.1|	190	0	4e-134	385	100	100	peptidyl-tRNA hydrolase [Oenococcus oeni]	100	100	100	100	100	100	100	100	100	100	100	100	100	100	100	100	100	100	100	100	100	100	100	100	100	100	100	100	100	100	100	100
218	CL_180_	-	198	LPLIEKIVSNQADQTSTQLISGVNDTPKAALAAGVFVRLKAEKNSKKILLLTDTQFRADQLTSDLEALLEDENVFEMQSEESLATETAVASRDADLSRVLALRALLSKENSIVVVPLSGLSRRYPDPEFFQQAVLDFKIANSYPQEQLAKKLIEMGYNKQTLVANPGEFSVRGEIVDIYPINFDEPIRLDFFDDELESMRTFDADSQKSLNKIKQASVSPVSDFLLPRAEFSDGLKQLEQAFVDYLNKLKGAEKKKLTEFFNPLLEAAKHFSYGHELLPFSEFFLKHSIFEYLQSEDLILIDDFARINDQTNIQEKKNAEWITDRLREFKLLPDLKVKIDGINLIKKSQQKLSKKIQKFVNPKIYLSNLTRGLAGITFTSRTQLITRQMQQYFGQMPAL…	centroid_180_orf00012_AWRIB821_contig32_group11_10306_13839_len=3534	K03723	FIG00067681	Transcription-repair coupling factor	1177	gi|488907021|ref|WP_002818096.1|	1188	0	0	2395	100	100	transcription-repair coupling factor [Oenococcus oeni]	99	100	99	99	99	99	99	99	99	99	99	99	100	99	99	99	99	99	99	100	99	99	74	99	99	99	99	7	99	99	99	22
219	CL_181_	-	199	MRLDKYLKVSRLIKRRTLAKEFADQGRVTINGKISKSSGNVGVGDILVLGFGGKIVTIKVTDVSEIVKKNDAGEMYELISSENRQQ	centroid_181_orf00204_PSU1_contig1_group1_175095_175355_len=261		FIG00001497	Ribosome-associated heat shock protein implicated in the recycling of the 50S subunit (S4 paralog)	86	gi|488906368|ref|WP_002817443.1|	86	0	5e-52	169	100	100	hypothetical protein [Oenococcus oeni]	100	100	100	100	100	100	100	100	100	100	100	100	100	100	100	100	100	100	98	100	100	100	100	100	100	100	100	100	100	100	100	100
220	CL_182_	-	198	VMATNTARQQKKNVKREEGNRPNLHLVQPNTSAQIRSAQAYNKVREKHYHKEIARRRRLIACVGAFLFIFFSYNLFSSAAKLYSASSQLNQVNQQLAKTKAEHKQLKENLKQLKQSDYLTQYLRDKYQYSKSGEVIFNFTNSNSKK	centroid_182_orf00205_PSU1_contig1_group1_175468_175908_len=441	K13052	FIG00001930	Cell division protein DivIC (FtsB), stabilizes FtsL against RasP cleavage	146	gi|488907022|ref|WP_002818097.1|	145	0	1e-99	295	100	99	septum formation inhibitor MinC [Oenococcus oeni]	100	100	100	99	100	100	100	100	100	100	100	100	100	100	100	100	100	100	100	100	100	100	100	100	99	100	100	100	100	100	100	100
221	CL_183_	-	199	VKTLYRQFQLNVQSHKLFSGRQKLLLAISGGVDSTVLADLLFKYESNPRSHLFLAHVDHQLRVDSANETKLIDDQFANRGLCVFHEKWPLEKHPHSGIEDAARKFRYDFYKRMALKVGARKIILAQHADDQAETTLLKIIRGADWQTVSAMEWSRPLEKDSPIEVVRPLLNVEKSEIYDYAEKNHLKWIEDSTNKDPDYTSRNQIRNVVLPALKQINPNSARNIASFAEQIREVNENQLIEMLKIWLHDSIGFLPIKRSQLEQFERLLKNEKEPHGKIDLTDGFSLVKNKDEIKIKKER	centroid_183_orf00206_PSU1_contig1_group1_175936_176835_len=900	K04075	FIG00000257	tRNA(Ile)-lysidine synthetase (EC 6.3.4.19)	299	gi|488907023|ref|WP_002818098.1|	299	1	0	613	99.67	100	tRNA(Ile)-lysidine synthetase [Oenococcus oeni]	100	100	100	100	100	100	61	100	100	100	100	100	100	100	100	100	100	100	100	100	100	100	100	100	100	100	100	100	100	100	100	84
222	CL_184_	-	199	MTDTDPRFSKILHDHREIETAAKRIGAQIDRDYAGKTPILVVVLKGAVMWAGDLFRNISIDVEMDFIDIASYHGGIASSNEITLRTDLTSDVKDRDVIIVEDIVDTGLSLRYLESLLSRRGARSVKTATMLNKQKGHKVDIRADYVGFEIDNEFVAGYGLDYQEIWRNLPFIGVVNPDIYS	centroid_184_orf00207_PSU1_contig1_group1_176890_177435_len=546	K00760	FIG00000355	Hypoxanthine-guanine phosphoribosyltransferase (EC 2.4.2.8)	181	gi|488906372|ref|WP_002817447.1|	181	0	6e-127	366	100	100	hypoxanthine phosphoribosyltransferase [Oenococcus oeni]	98	98	98	98	98	98	98	98	98	98	98	98	98	98	98	98	98	98	98	98	98	98	98	98	98	98	98	98	98	98	98	98
223	CL_185_	-	199	MKNKNRGFFRSSLSYAFVILAVIFLIYSFFGRSDGSVKYLSTTTFLKELKNNKIKDFTIQPGDSGVYTIAGDFKKAQKSSSSSSSTTTLLSGYQSSVTKFTAYVLPNNSSLKQITTAAQKAGVAVNPKPAASNFWGSMLTMILPTLIMFALLYWMLIGSQRGQGGSGGPGGIMSFGRSKAKPADPKQNKIRFADVAGEEEEKQELVEVVEFLKDPKKFTKLGARIPKGVLLEGPPGTGKTLLAKAVAGEAKTPFFSISGSDFVEMFVGVGASRVRDLFENAKKSAPSIIFIDEIDAVGRRRGAGMGGGNDEREQTLNQILIEMDGFEGSEGVIVLASTNRSDVLDPALLRSGRFDRKILVGAPDVKGREAILRVHAKNKPLAADVDLKVIAQQTPGFVG…	centroid_185_orf00209_PSU1_contig1_group1_177472_179676_len=2205	K03798	FIG01120704	Cell division protein FtsH (EC 3.4.24.-)	734	gi|488909937|ref|WP_002821012.1|	734	0	0	1491	100	100	cell division protein FtsH [Oenococcus oeni]	100	100	100	100	100	100	100	100	100	100	100	100	28	100	100	100	100	100	100	100	100	72	100	100	100	100	100	100	100	100	100	46
224	CL_186_	-	199	MDYLAKSITKNGHFRAYVADASNVVKQMTEMHKMSPDVTVAFGRTLIATALVGSSLLKEDDQMHISINGRGPIGQIVTETNSKSELRGYVTNPKAIAKTNTNGEADISNLVGLNGTLRVTKVHPGLDPYTGEVKLVTGQIGDDFTYYLAQSEQIPSAVGVSVFVDSKGLVKSAGGFLLQTLPGANDTELDLLEQHLRKMPNISSMLAEGLSANQILAQLFANLKVDILETIPLKTADELPKKWYADAIGTLPKKEIQAMIDEDHGAEIVSRFTEKKYNFSKEELKKILALKMDKKLGEE	centroid_186_orf00211_PSU1_contig1_group1_179719_180618_len=900	K04083	FIG00003751	Chaperonin (heat shock protein 33)	299	gi|488907025|ref|WP_002818100.1|	299	0	0	611	100	100	disulfide bond formation protein [Oenococcus oeni]	98	98	98	98	98	98	98	98	98	98	98	98	98	98	98	98	98	98	98	98	98	98	98	98	98	98	98	98	98	98	98	98
225	CL_187_	-	199	MTEKIDTELNDQLRVRRQKLQALKDDLGIDPFGHRFERDSYAKDIHSFADNKSKEELDAAKKHVIIAGRIMAKRGAGKIIFADIRDVSGTVQIYARRDDLADNYALIRRADLGDILGFSGTVMKTDAGETTILIDKLTWLSKALRPLPDKYHGLTDIDTRYRKRYLDLISNPKSFEVFIKRSKIVKAIRNYMDSIGFLEVETPILQNSAGGAAARPFVTHHNALDIDMYLRIATELYLKRLIVGGMERVYEIGRIFRNEGMDTRHNPEFTTLESYGAYWDLSDVMIETENIIRAAAKSINEDGFIDYQGHKIDLSKDFAKRSMTELIKEKTGIDFDKKIDLETARKLANENNVKYESFWGVGHIIAEFFDTFVEKSLIEPTFVYHFPLEVSPLAKKEDN…	centroid_187_orf00021_AWRIB821_contig32_group11_19389_20879_len=1491	K04567	FIG00000300	Lysyl-tRNA synthetase (class II) (EC 6.1.1.6)	496	gi|488907026|ref|WP_002818101.1|	496	0	0	1012	100	100	lysyl-tRNA synthetase [Oenococcus oeni]	100	100	100	100	100	100	100	100	100	100	100	100	100	100	100	100	100	100	100	100	100	100	100	100	100	100	100	100	100	100	100	100
226	CL_188_	-	199	MQNNEKKSELNIFLTSIPKVLSSKTSIIIFLLLFVYLVVFGIIGLLPALKVLEPSNTAQLILGNYTNVLSALGAAIAAGVGTSVHKHVRAHRQQTADLQTTVDRLEKEIKQLSKQIADSK	centroid_188_orf00213_PSU1_contig1_group1_182194_182556_len=363				120	gi|488906375|ref|WP_002817450.1|	120	0	1e-78	239	100	100	hypothetical protein [Oenococcus oeni]	100	100	100	100	100	100	100	100	100	100	100	100	100	100	100	100	100	100	100	100	100	100	100	100	100	100	100	100	100	100	100	100
227	CL_189_	+	195	MSNLSDIQKKFFINVLLATSFTFSISQSAMTTIYPTLMKHFSVAVSSVQWLTTGFMLVMVLMMPLSPWFLKNVPFKAFLLSLQIIFLFGTLVAITAGNFSLLVIGRLLEGAAVGLLFPSFQSVILSITPEEKRLTQMGLVGLVMGSALAVGPIVSGVILEIFDWQAVFSFFLLILIILFLLSLKFIKNVMPHEPYHFDVISSISLMGLVMLLYALQTMTTKITISLLFIFFVGLLLFGYFVQRQFSIKEPLLDLRVLKNAAFRLGMFLTAGSYIALIVTTVLMPIYFQKILGVNALWSGLMMVPAAISLSILNRRSVEVMKRFGLKTTMLIGSAMILIGFFGLLITCQIKLWLLAIIFAALVESGNAFMMMPAVTYANNALEKDLIPHGTALITTVRQI…	centroid_189_orf00023_AWRIB821_contig32_group11_22649_21279_len=1371		FIG00629664	permease of the major facilitator superfamily	456	gi|488907027|ref|WP_002818102.1|	456	0	0	889	100	100	MFS transporter permease [Oenococcus oeni]	100	100	100	100	100	100	100	100	100	100	100	100	100	100	100	100	100	100	100	0	100	100	100	100	100	100	100	100	100	100	100	15
228	CL_190_	-	197	MQKAETFKKAGLVFKKIRKQRKISISSLSEGIISPSSISKFEEGRTQLSFINLSQLLMRMHVNLDEFYCKVYAGQVDSYTSFLNQINYIYQNNDLPALKKIANEKISHFKVDSNFDNLIESSSVCALIRRADPSFHVDSEIKKSLFDYLDKVEHWDFIEFSVFNNCMLIFDNEMIESALKEMLYLNLDNNPKNISRIVSAFSNAIDIFYRRKDYQKAKLLLGQIEKIVDDQSDLINRFKQKFFDNLLSLNEKQAEEDNCFLIEFLRLVGSNSLATSYEKYIEKYSFRQN	centroid_190_orf00062_S14_contig23_group3_53457_54326_len=870		FIG00885440	transcriptional regulator, MutR family	289	gi|488907030|ref|WP_002818105.1|	289	0	0	582	100	100	XRE family transcriptional regulator [Oenococcus oeni]	95	95	100	100	100	100	100	100	100	100	100	100	100	100	100	100	100	100	98	100	100	100	100	89	100	100	100	89	100	100	99	100
229	CL_191_	-	199	MLNAYKKYWKNYFNFKDSSSRSDYWWLILANVIIFTILLIFSIIAIIAVFPSFLEAISGSSIASKSSSNSSSVWIFGSLLIAVILFVFANIIPAISLGVRRVRDTGLSPWWYLISVLATILYYLEQSTKQSWLSGLSIILQIIMLVIFLFPTKYFHKNK	centroid_191_orf00217_PSU1_contig1_group1_186126_186605_len=480				159	gi|488906378|ref|WP_002817453.1|	159	0	1e-103	305	100	100	transporter [Oenococcus oeni]	100	100	100	100	100	100	100	100	100	100	100	100	100	100	100	100	100	100	100	100	100	100	100	100	100	100	100	100	100	100	100	100
230	CL_192_	-	199	MSTKQNKFKKTHILVAAVLLLAVLISLIGGAFISGAFKVKTTETKDSNHNYRFLTLSNDSLSLTGKIVASQSQTLDRPNGRLIALKIKTGDTVTKNQLLMTTYDGSYHNVYAPYNGSVVVKDSEGNANIEIYSDQLLLSASVSEYDYSKVQVGQSVQVASIANGYEQTTQISSLAKDSQVSSLSTTAKYALSANLDRGFIDGQSVKITVLSSQFKIPTGSVKKNTVYLLKNGRAIKRRIKADKESSYYLVTSGLKTGDRLILNPDKRLKNGCKVNE	centroid_192_orf00218_PSU1_contig1_group1_186645_187475_len=831		FIG00885450	FIG00885451: hypothetical protein	276	gi|488907032|ref|WP_002818107.1|	276	0	0	552	100	100	hemolysin D [Oenococcus oeni]	100	100	100	100	100	100	100	100	100	100	100	100	100	100	100	100	100	100	100	100	100	100	100	100	100	100	100	100	100	100	100	100
231	CL_193_	-	199	VICLSNINKYYHQGKNAYHVLKNIDLVVRAGEFVAIMGQSGSGKSTLINIIGFLDDHFDGDYTFEKKNIAQMSRQDCAHYRNRNVGFVFQNFKLINNLTVKENIAIPLLYAGQSFSQTEVKIEQALNQVGLHGYQNQYPLNLSGGQQQRVSIARALINKPKFLIADEPTGALDSQTSKEIISLFTQLNLKSSMTIIMVTHDLAVAQKSQRIIRIMDGTIASDQETGYESRLINTNGT	centroid_193_orf00003_AWRIB821_contig100_group13_1541_2254_len=714	K02003	FIG00007923	ABC transporter ATP-binding protein YvcR	237	gi|488907033|ref|WP_002818108.1|	237	1	3e-172	486	99.58	100	peptide ABC transporter ATP-binding protein [Oenococcus oeni]	100	100	100	100	100	100	100	100	100	100	100	100	100	100	100	100	100	100	100	100	100	100	100	100	100	100	100	100	100	100	89	100
232	CL_194_	-	199	MLGIIIGITSVITIISLGNGVKKATLKNLQATKTGKQTVTIDYYVNDSNDYQAGFDQADHTLLKSKNDLGVSNVKIQRVTKEFQITAVIFDTNKNLTATAVKDRPGVRLIAGKNISSYDNSVQNQRLLISKQTALKNFKSIKGTLGASILINGLSYTVVGIYANNNESPYDTNLILPQETYFQGQVNDQGNSVQITFSKGSKISKNTEHLVTLLKKKGSHRNKGEYSFTDMGELLSGIGKVISALTYFVSAIAGISLFIAGIGVMNMMYISVSERTQEIGIRLAVGASPRDIMNQFLLEAVLLTTFGGLIGFGLGVGSAWLFSLLLPFKAVTTFGSFILAFSVSTIVGIIFGILPAKQAANKNLIDILK	centroid_194_orf00004_AWRIB821_contig100_group13_2292_3401_len=1110	K02004	FIG01288623	ABC transporter, permease protein	369	gi|488909636|ref|WP_002820711.1|	369	0	0	732	100	100	cell division protein FtsX [Oenococcus oeni]	94	94	94	94	94	94	94	94	94	94	94	94	94	94	94	94	94	94	94	94	94	94	94	94	94	94	94	94	94	94	94	94
233	CL_195_	-	199	MYKLSIGIFALTGTFGISAQAAKMIYPVIYAAFARGSLSIGRSIALIAATGAGCLIAAAVIGAGGIFISRKLKAGRGATLAW	centroid_195_orf00067_S12_contig7_group3_58405_58653_len=249				82	gi|488906382|ref|WP_002817457.1|	82	0	2e-45	152	100	100	hypothetical protein [Oenococcus oeni]	100	100	100	100	100	100	100	100	100	100	100	100	100	100	100	100	100	100	100	100	100	100	100	100	100	100	100	100	100	100	100	100
234	CL_196_	-	190	MFKIIYLELKAYWRETSFDKLSLRLIFLVSLTSFFIVYGAGIFFQSYIASHWIFLCNCLLFSTAIGWNGGFDLFKYFIFSKNNKYIELWPRKKYNLLILKSFKYEILGNSAYFVFLLILSTPLFHNFRPYLLWTICLSLIIYNSVRKFSQIINLCSKSKVTIVFCFSGIVYLVELLMLKDTFSNNSAFEINNILNVIISIVERTRNHFDKYIDYSFLFPIVMILLSILIFFYYAFASKTINIFKVKELSKPSVFYKILLYSQLTKTPLHRRTIEKIETSGYWKEIQQDSLMIFLVVFFSYLISFLLGDSLAYSEFAVIFFTGVFLIKRIISFRTNLKGDLSNEIIAHVLSPGFLKILIKKYDFIVSVTGIAEIFVLILGMNLFNFSFTIFLREFFLLSF…	centroid_196_orf00225_PSU1_contig1_group1_189753_191246_len=1494		FIG00885843	formate hydrogenlyase, subunit 3, multisubunit Na+/H+ antiporter, MnhD subunit	497	gi|488907035|ref|WP_002818110.1|	497	0	0	972	100	100	formate hydrogenlyase [Oenococcus oeni]	72	10	27	97	97	97	97	97	97	97	67	78	38	0	30	97	98	97	12	19	97	97	84	68	11	97	97	12	97	97	21	98
235	CL_197_	-	197	MLQNKIFIRPDRVFNISMIISLFVAIFSFIIGTQMTGLFQPDLSSAQLTIFEVFIHNTTISLLLLVGVFSYGFISFILIISNFAIFGMQINTMISRVGFLLMANKIIWHIFLELPAIILAATFGFYLFVSQIILEKDFNWKNLGQQLRTVIILVMPLNFLAAVIETLVSNRIGDL	centroid_197_orf00226_PSU1_contig1_group1_191233_191760_len=528		FIG01963607	FIG028593: membrane protein	175	gi|488907036|ref|WP_002818111.1|	175	0	1e-116	340	100	100	stage II sporulation protein M [Oenococcus oeni]	99	99	99	99	99	99	99	99	99	99	99	99	99	99	99	99	99	99	99	90	99	99	99	99	99	99	99	99	99	99	99	99
236	CL_198_	-	197	MKIDWQKHKINIFIFAVAAIFLHSIIFVSYGNIGNTFLENAISVSKNSDSSLTQFFINIHRVYNNFLIQAIFRSFLFFINFFLTGLFLRLSFIFENKLRKSLLKKIVA	centroid_198_orf00228_PSU1_contig1_group1_191757_192083_len=327				108	gi|488906387|ref|WP_002817462.1|	108	0	3e-66	206	100	100	membrane protein [Oenococcus oeni]	56	56	56	56	56	56	56	56	56	56	52	47	56	56	56	56	56	56	56	47	56	56	56	43	48	56	56	56	56	56	56	56
237	CL_199_	-	196	MAYLSLKEINKSYGSKVAFHHQDFSFSKNEIVFFVGKNGVGKTTLMEIIVGLNQIDEGEIILDKRELKVPYDLSSREKFSFLPTEDQLIDFLTARENLSYFAEIYRIKKYQDKIGDLIKDYQFSDQEGKLIKGYSKGMKRRLSLALIDLINSPIIVLDEPSLGLDIYNVNFLRKKLPEYRSEGKLVIVTSHDLLLCQRLADRVYLFSDNKIIEYQTGEIDKIERGILDSYETNSY	centroid_199_orf00229_PSU1_contig1_group1_192334_193041_len=708	K01990	FIG00744535	ABC transporter, ATP-binding protein	235	gi|488907037|ref|WP_002818112.1|	235	0	1e-165	469	100	100	multidrug ABC transporter ATPase [Oenococcus oeni]	100	100	100	100	100	100	100	100	100	100	100	100	100	100	100	100	100	100	100	100	100	100	100	100	100	100	100	100	100	100	100	92
238	CL_200_	-	198	MTSKFDVFKKIALVLFLNFLTFFVVIQLQGNLDQANAATTTNSTDYASIVSKTSINKTATILDSKRNDGVYFSGPALTSASTMTANASGNSYNGDTITVEEINLTKRSNGIEYTYAEVYDSTAKKTYWIDQRAILASISSQTTVNYQATINDSARSDKTYSAPALSSWSSLTGSTNSYDGDKVTVIASAVTTRGNGTSYTYLEVKYGSLTFWIDSRAVLAQITSSIIENYSAVIEEGNRTDGIYTNGPALTSASTMTANASAPKYEGDRVTVIKKDTTTRGDGLSYIYLEVQYGSSTFWIDSRAVSTTTYDTITATNTTPNEYATVISGRADGIYTNGPALTSASTLTANGSITAYVGNIVAVTQIDTTKRTSGGSYQYARVTDVTAGKTYWVDVRSLS…	centroid_200_orf00096_IOEB9517_contig00034_group3_78895_80997_len=2103		FIG00886281	FIG00886282: hypothetical protein	700	gi|488910193|ref|WP_002821268.1|	700	0	0	1387	100	100	Lyzozyme M1 (1,4-beta-N-acetylmuramidase) [Oenococcus oeni]	33	54	54	54	54	54	54	54	54	54	54	54	10	54	54	54	54	54	54	54	54	54	54	54	54	54	54	54	54	54	54	54
238.1	CL_1874_	-	153	XDKLVIVIPAYFEEEVLDSTISTLTQILEQLSEEKKISGGSTLLVVNDGSTDQTWSIIENYHKSNHFVSGINLSRNYGHQNALWAGMTAASVDADLLITIDADLQDDPKSIIEMVDKYHAGYDVVYGVRNNRESDTFFKRASANLFYKLMNKLGVNIIPNHADFRLIDRRVLKQLLQFPERNLFLRGMLPLVGFSSTKVFYKRRARQAGKSKYPLHKMLLLAWDGITSFSEVPIRSIIVFGFLLVFLSAFYVLYGLIRWATGHTETGWTSLMVSIWLLGGIQLIVIGIVGEYIGKIFKEVKRRPRFIIQDDLYTKPKPPRMKNSDSSSNV	centroid_1874_orf00002_AWRIB576_contig547_group1_2984_1992_len=993		FIG00007960	Glycosyltransferase	330	gi|488907227|ref|WP_002818302.1|	330	0	0	673	100	99	glycosyltransferase [Oenococcus oeni]	95	96	65	96	65	96	98	84	96	17	95	95	0	78	76	96	67	0	67	90	93	0	0	89	74	96	96	0	96	68	0	96
238.3	CL_1873_	-	157	MFKRLKVIFAFKQLLIVLLSIAMLIGVACNLVYPFENTSSLILLPIVFIGPLLVFFLYRYLKKLPPFLLKRIILIAFLIMVLVQIYVFSAMPATIYHDPFRVIQEAEQVSTGDIDWTSDYFWRYPNNVPLTALVGFWFKLTNLLGLTPNLAIHILSLLFLDSMIIILLMTAKKITGNLALPFIGQLFFLLSPYAYTYNLQVFYSDLPIYFSISALLLIVLKWQKADFKSKKWRFLSLVLLFLICLFAQIIKPNFLIVALAAFITILAAWLAKKKMIKVITIPLITIILAILIAFPATKFLDNSINFKNNEQYELPITHWIYMGLNLKRDGSYSGRDTKSAVKRVNINAREKADIKGISRRLKKAGIFNLIKLWTSKVAILLNVSKYNHAYTGGYVSAPA…	centroid_1873_orf00002_AWRIB858_contig147_group149_1257_3260_len=2004		FIG00885819	FIG00885820: hypothetical protein	668	gi|488907228|ref|WP_002818303.1|	676	0	0	1340	100	100	membrane protein [Oenococcus oeni]	97	86	0	97	95	57	0	69	44	87	97	92	94	100	47	97	0	92	0	97	96	97	0	97	0	98	89	97	92	97	94	96
239	CL_201_	-	177	MSKAKKDEIEFINYAREKNAKYQLLELAIIAGNQPIGMIDLHSIDRDDRRAEVGYWMFSKYQGKGIMTESLKHLLSIAFNELDLNKIIVMADSKNEKSRAIPQRLGFRQEGTLKEEIFMNKQFRDLDVFAITTSEYKIKNS	centroid_201_orf00005_AWRIB821_contig48_group15_3616_4041_len=426	K03817	FIG00054478	Ribosomal-protein-L7p-serine acetyltransferase	141	gi|488907042|ref|WP_002818117.1|	141	0	1e-97	289	100	100	acetyltransferase [Oenococcus oeni]	76	76	76	76	76	76	76	76	76	76	76	76	76	76	76	76	76	76	76	76	76	76	76	76	76	76	76	76	76	76	76	76
240	CL_202_	-	174	MKNKGLLLKVSTGLAAVSFLFSEYLFKISFKRVDHVPETSQEKQKYAASYWEYVDWFRRINKEHWTFQTKNETERMSAYFIPSKEENSKKVVIIAHGYKGNGETMSSYAKMFYEMGFNVLLPDDRGHGQSMGEYISFGWLDRLDYLQWLKKIIKRVGPKSEILLFGVSMGASTVEMLSGEDLPSQVKCVIADCGYSSIDEEMTFLLKHHYHLPKYPFYPLVSTINRYRLGYYLGDVSSVEQLKKNKLPIFFIHGENDDYVPSYMSLENYEATTAAKELWIVNNATHAESYWLDPLEYKKRIKDFLNKYFNDKN	centroid_202_orf00232_PSU1_contig1_group1_196359_197300_len=942	K06889	FIG00544057	hydrolase of the alpha/beta superfamily	313	gi|488907044|ref|WP_002818119.1|	313	0	0	650	100	100	hydrolase [Oenococcus oeni]	100	100	100	100	100	100	100	100	100	100	100	100	100	100	100	100	100	100	100	100	100	100	95	29	100	100	100	100	100	100	100	100
241	CL_203_	+	158	LIDSVKNNPSKDRKILLPNKFTLADYEQSVILIHQILSSRSESSYLQMRDYLTSALLIQLFNSYISNSYINEEDSRASFIKEWIRAHISSTLTVPGIAKQLELNPDYLTRIFKKCTGMTMLQYLNHLKIEVATTLLVRTEMSVKQISSRAYFNDSKVFIRKFHQELGLSPTEYRKSYHLIHLNNPHIDPQIPIPKDIADSIDFIPENGNIKENDFLVKK	centroid_203_orf00007_AWRIB821_contig48_group15_6135_5476_len=660		FIG00748700	AraC-like transcriptional regulator (HTH and ligand binding domain)	219	gi|488907045|ref|WP_002818120.1|	219	1	2e-157	447	99.54	100	AraC family transcriptional regulator [Oenococcus oeni]	68	68	68	68	74	68	68	68	68	68	68	68	68	68	68	68	68	68	68	70	68	68	68	64	57	68	68	68	68	74	67	74
242	CL_206_	-	158	VLPNLTLNSDDRQVANSIRLVLGNVGNFFAVTFILPFANFLGGSNHQKGWSLAVGVYAIVAFVFLIIAFFDMREKNIENDKIITIKESFRAARGNWPWILIVLANLIYWTAYMTRSSTLAYYFQYNMHNENYISLFNGFSIIQVLGMASVPLFVKFLRKWGTTVFMLVLTCLGQAIMGFSGNNLTGLLIGWCIACIGSGSACTMFFAMVGDTVDFGEWKNGIRANGFLTAIGASFCIQVGSGFGSFIPAEVLKAFGFQSGATSQSTNAMNGISFSFLWLPIIIYIFSVLLMIVYRKWEMHEPVVIADLEKRHTV	centroid_206_orf00237_PSU1_contig1_group1_199006_199950_len=945		FIG00079740	Xyloside transporter XynT	314	gi|662015180|gb|KEP88191.1|	461	1	0	639	99.68	100	sodium:solute symporter [Oenococcus oeni IOEB_0501]	68	68	68	68	68	68	68	68	68	68	68	68	68	68	68	68	68	68	68	68	68	68	68	68	68	68	68	68	68	68	68	68
243	CL_207_	-	158	MQTKVSEITVNNIDITSDFWNRYRKLVVKEVLPYQWQVMNDQADIDISDDPQGNGSTKNSHAIANLKIAAGLMKGHHYGFPFQDTDVYKWLEAAAYSLKYNPDEDLKKITDGLIDLISEAQEDDGYLSTEFQIDYPDRKFKRLKQSHELYTMGHYIEAGVVYYQITGNEKALNIAKKMANCIDSNFGLENGKIPGYDGHPEIELALSRLYETTREEKYLKLAYYFLNQRGKDKNFFDNQIKEDGASSDRDLIDGMRDFPLSYYQASKPIEDQKTADGHAVRVVYLCTGMAYVARLTGDQQLLEACHRFWKGIVHRRMYITGNIGSTTTGEAFTYDYDLPNDTMYGETCASVGLSFFARQMLAIEAKGEYGDILEKELFNGALAGMALDGKHFFMSIH	centroid_207_orf00238_PSU1_contig1_group1_200008_201201_len=1194	K09955	FIG00018388	Putative glycosyl hydrolase of unknown function (DUF1680)	397	gi|488907049|ref|WP_002818124.1|	397	0	0	830	100	100	hypothetical protein, partial [Oenococcus oeni]	60	60	60	60	60	60	60	60	60	60	60	60	60	60	50	60	60	60	60	60	60	60	60	60	60	60	60	60	60	60	60	60
244	CL_208_	-	150	VARLVASVDKYIYTVNGDTILSHQFISNNAQFGNGIEVSQDNHFPWSGEIHYEINNPNQLAFKLGIRIPSWSRNKFGLKINGKKIDLASEDGFIYINVNDESLTVDLSLDMNTKFMRSSNKVSSNYGKIAVQRGPIVYAAEETDNKAPLWNYKVETDKEPKYHYNKDLLEGVGTITVKSIAEEISPEDGPLYSTIDEATANYETDLKLIPYYAWANREEGQMQVWLNK	centroid_208_orf00239_PSU1_contig1_group1_201297_201983_len=687		FIG00018388	Putative glycosyl hydrolase of unknown function (DUF1680)	228	gi|488907050|ref|WP_002818125.1|	228	1	4e-165	467	99.56	100	hypothetical protein [Oenococcus oeni]	85	85	85	85	85	85	85	85	85	85	85	56	85	85	85	85	84	85	85	85	85	85	85	85	85	85	85	85	85	85	85	85
245	CL_209_	+	177	MKDFKKNSIKTTPSVWEWNKIGKVSIQESNDPLVSVSYIPEKLIVSPQYFIQNIPGALPDLYIRNQVQHKLIEAAKLLPNGYKFVIFDGWRSIETQKALFYKMKDFVKRDHPNFTEEETLTATLRLVALPSTDIEKPSPHNTGGSIDLSIADNSGRLLDMGGPFDDIKETAKTAFYENESKVNIKEAVHVQENRRFLYNVMTQVGFTNYIEEWWHFDYGNQNWAYNKGTEHAIFGATKPLFPWV	centroid_209_orf00240_PSU1_contig1_group1_203106_202372_len=735	K08641	FIG01369240	D-alanyl-D-alanine dipeptidase (EC 3.4.13.22)	244	gi|488907052|ref|WP_002818127.1|	244	0	7e-180	506	100	100	D-alanyl-D-alanine dipeptidase [Oenococcus oeni]	100	100	100	100	100	100	100	100	100	100	100	100	100	100	100	100	100	100	29	100	100	100	100	100	100	100	100	100	100	100	100	100
246	CL_210_	+	177	MNEETHNKKWQITHRKIQEIVFHLLKEHPIKEISVSQVCKKANINRSTFYDHFEDIYELFDVTQLNKRKELFESFIKQSNPRDKFNFYDLQSLTQFLTFIKENGWIYSIVLKSRQDFPITEGFEELYKVLINPLKKKRPELTDNELAYYFIAFQSSFTFILKRWSDNDYQEKEKEIAAILINSMPLILKNK	centroid_210_orf00241_PSU1_contig1_group1_203856_203281_len=576		FIG00753391	transcription regulator (putative)	191	gi|488906407|ref|WP_002817482.1|	191	0	6e-135	387	100	100	TetR family transcriptional regulator [Oenococcus oeni]	99	99	99	99	99	99	99	99	99	99	99	87	99	99	99	99	99	99	99	93	99	99	99	99	99	99	99	99	99	99	99	99
247	CL_211_	-	174	MKAAVYEGKKAIKMTELPTPKAGPNDVVIQNIYAGICGSDVAVYNHGSGTGHKIETDHEFGHEAVSKVVEVGDDVHDFKIGDRVYPYPLLARGDPSRAGSMGGFSEYILIPNAKLNRQLYLVPKEIDNHVAAMIEPFTVGTRAAKQTRPDKNDNAIVYGTGTIGMAAAVALKHLGVKQVMLVDLSDYRLNVAKELGFLTVNSSRDDVRSQAIEAFGKAEYSLHGEAPDTQIFLDAAGHNSILEDFLQFGPVGSRFVTVGVNNSKPQIDFLELIFGSKSVGGSGGYRPEDVQTVFEIMKERQSDLRKMVSQEFDWQDLEKGIQTATDTTISEKVLINYHL	centroid_211_orf00244_PSU1_contig1_group1_204071_205090_len=1020		FIG00003022	L-threonine 3-dehydrogenase (EC 1.1.1.103)	339	gi|488907054|ref|WP_002818129.1|	339	0	0	699	100	100	threonine dehydrogenase [Oenococcus oeni]	100	100	100	100	100	100	100	100	100	100	100	100	100	100	100	100	100	100	100	100	100	100	100	100	100	100	100	100	100	100	100	100
248	CL_212_	-	153	MDKLVIVIPAYFEEEVLDSTISTLTQILEQLSEEKKISGGSTLLVVNDGSTDQTWSIIENYHKSNHFVSGINLSRNYGHQNALWAGMTAASVDADLLITIDADLQDDPKSIIEMVDKYHAGYDVVYGVRNNRESDTFFKRASANLFYKLMNKLGVNIIPNHADFRLIDRRVLKQLLQFPERNLFLRGMLPLVGFSSTKVFYKRRARQAGKSKYPLHKMLLLAWD	centroid_212_orf00018_AWRIB858_contig58_group18_13196_13867_len=672		FIG00007960	Glycosyltransferase	224	gi|488906409|ref|WP_002817484.1|	256	0	4e-163	463	100	100	glycosyltransferase, group 1 family, partial [Oenococcus oeni]	77	43	47	0	68	43	32	77	43	54	53	87	100	71	54	0	57	72	100	53	68	88	82	46	78	21	37	0	61	36	100	30
249	CL_214_	-	188	MIFGHILFGTISLIGVLLLDYGFRDEFNSLNLIQKLAIFFSIFGIFATVAFGLFMVGNLLAGAVVSIVGLVLLVYLIRPTVKEKNSNK	centroid_214_orf00002_AWRIB821_contig86_group16_415_681_len=267				88	gi|488909928|ref|WP_002821003.1|	88	0	9e-52	168	100	100	hypothetical protein [Oenococcus oeni]	80	80	80	80	80	80	80	80	80	80	80	80	80	80	80	80	80	77	80	80	80	80	80	80	80	80	80	80	80	80	80	80
250	CL_215_	+	198	MDNKQTSSFKDNMTKAAGKFAGSRFVRAIMQAGFSVIPFTIIGAIFLILTVLPQAFPIPGFAALYADTLGRFINLFQVVYNSTMGILALVFAGTFTYSYTKIYQEEEHINVVPMNALLMFLMAFFITVPQLVWKNGSIQFVQSLKAVNIIGGGYAVSTSGITRIAAVGIFTGLIVGWITVQVYRFTIKHNWQIKMPASVPAGVSNSFSALIPGFCVAFVIAAIDLILIIMGTDIFKILYIPFSFVSNIADTWWGFLIIVFLIHFLWWFGVHGATIMSSFYTPIVLANMASNAKGGFHFFAGDPLNAFVIIGGSGATLGLAIWLLFRSRSTQLREIGKVEIVPAIFNINEPILFGLPIVYNINLIIPFICAPLASGIVSYVAITSKLVPKVILQQPWPTP…	centroid_215_orf00004_AWRIB821_contig86_group16_2277_925_len=1353	K02761	FIG00029916	PTS system, cellobiose-specific IIC component (EC 2.7.1.69)	450	gi|488909930|ref|WP_002821005.1|	450	0	0	894	100	100	PTS sugar transporter subunit IIA [Oenococcus oeni]	100	100	100	28	100	100	100	100	100	100	100	100	100	100	100	100	100	100	100	100	100	100	100	100	100	100	100	100	100	100	100	100
251	CL_216_	+	161	MSEEIENQKVIMSLIIAGGNAKGASFLAIKAAKEKDFKEAELKLTEADRFLAQAHNAQTDMLTKEANGEHAQMCLLMVHAQDHVMTAITFRDLAGEIVELYKRIEDK	centroid_216_orf00005_AWRIB446_contig218_group43_2409_2086_len=324	K02759	FIG00011115	PTS system, cellobiose-specific IIA component (EC 2.7.1.69)	107	gi|488909008|ref|WP_002820083.1|	107	0	6e-70	216	100	100	PTS cellobiose transporter subunit IIA [Oenococcus oeni]	97	97	77	0	97	75	48	63	97	57	93	97	75	50	97	97	97	0	97	97	70	0	93	59	97	97	97	97	57	73	0	86
252	CL_217_	+	172	MAEKKVMLVCAAGMSTSLLVSKMQKAAKEQGEDVDIFATAASDADNKLESEQPDILMLGPQVSYMLSQFKEKVKIPVEVINMQDYGLMNGEKVLNQALKEIG	centroid_217_orf00252_PSU1_contig1_group1_211132_210824_len=309	K02760	FIG00000704	PTS system, cellobiose-specific IIB component (EC 2.7.1.69)	102	gi|488909009|ref|WP_002820084.1|	102	0	2e-65	204	100	100	PTS sugar transporter [Oenococcus oeni]	98	92	98	98	98	98	98	98	98	98	98	98	98	98	59	98	98	92	98	0	98	98	98	98	98	90	98	86	98	98	56	94
253	CL_218_	+	196	LWGGAVAANQLEGGWDQDNKGLSVADIMTAGANGKAREITDGIVKGKYYPNHEAIDFYHRYKEDIKLFAEMGFKCFRTSIAWTRIFPNGDEEQPNEAGLKFYDQLFDECHKYGIEPVITLSHFEMPYHLVKAYGGWRNRKLIDFFVRFAKTVFKRYKDKVSYWMTFNEIDNQTDYTNRFLMATNSGLILKNDQSDAESLMYQAAHYELVASALAVKLGHSINPNFQIGCMINMTPVYPASSKPADIFQAEKAMQRRYWFSDIHALGKYPENMEVFLKQNNFRPDITSEDRIVLKEGTVDYIGLSYYNSMTVQSKESNPGFHFIGPELTVDNPNVEKSDWGWPIDPLGLRYSLNWLADHYHKPLFIVENGLGAYDKVENSQQIHDPYRIAYLKAHIQAMI…	centroid_218_orf00003_AWRIB216_contig47_group20_1997_585_len=1413		FIG00001882	6-phospho-beta-glucosidase (EC 3.2.1.86)	470	gi|488905856|ref|WP_002816931.1|	480	0	0	984	100	100	6-phospho-beta-glucosidase [Oenococcus oeni]	98	98	98	98	98	98	98	98	98	98	98	98	98	98	0	98	98	98	98	100	98	98	98	98	97	98	98	98	98	98	98	98
254	CL_219_	-	193	MSQRNIFNFTSTETDIYDFLMSHKDEVIKSNLRNLAKTIHVSPASVLRCIKKMGFNSFYELKFDFRNKLQAIQVYCQSDHLIDISRDFFNRPLLDQYQNTITDIKNVIENSKMVFFFGIGTSGILAEYGSRQFANFGINSFYNKDPYYPFQLIEKDISSTVMIVLSVSGETHEVIKQITSLKNLKCKIISITNTSYSMVAKLSDINLSYNIGEEVFPDEINATSQIPVIFLLELLARELKKK	centroid_219_orf00003_AWRIB821_contig18_group17_2093_2821_len=729		FIG00732502	Phosphosugar-binding transcriptional regulator, RpiR family	242	gi|488909085|ref|WP_002820160.1|	242	0	5e-175	493	100	100	transcriptional regulator [Oenococcus oeni]	98	98	98	98	98	98	98	98	98	98	98	95	98	98	98	98	98	98	98	98	98	98	97	98	98	98	98	98	98	98	98	98
255	CL_220_	-	199	MPANKAKYKIIKQQIKNNILSARYKIGDRLPTESDFMAEFDVSRFTIRRAIDELVNENFVRRVQGNGMYIKDWHKVNKADEDLRTIAVITTHVADYIFPNIINAIDEVISDAGYSLILANTHNDPKRERDNLLRLLKLKPSAWIIEPTQSAVNRENLDLYQQIKKLDVPAVFINSSYPGIGFLCLKTDDRGSLFELTNYLFSIGHRRIIGVFQIDDIRGVERMKGFADAYLGHPYFSDRQTTIMYKSTDDYDEIFTRITNFYKNQTVDKPDAIICYNDQLAIALIDNLKEQGWKIPEDISIIGFDDYNISRYITPTLTTLSHPKSQMGRDAGKMILNLIDNKAVKSITYYPELVLRKSVMPI	centroid_220_orf00003_AWRIB318_contig318_group4_2605_3693_len=1089	K02103	FIG00011814	Transcriptional repressor of arabinoside utilization operon, GntR family	362	gi|488910877|ref|WP_002821952.1|	362	0	0	743	100	100	GntR family transcriptional regulator [Oenococcus oeni]	100	100	100	100	100	100	100	100	100	100	100	100	100	100	100	100	100	100	100	100	100	100	100	100	100	100	100	100	100	100	100	100
256	CL_221_	-	194	VSRLDSLKQGQTALGVEFGSTRIKSVLIDANNFEVLASGSFEWDNQLVNGIWTYSLDDVWKGLQASYTDLKAEVKDKYDFKLSKIGQIGISAMMHGYLVFDQADKQLAEFRTWRNAITEQAAGELSKLFNFNIPQRWCIAHLYQAILNQEKSVSQIDFMTTLAGYVHWRLTGEKVTGIGDASGIFPIDSNSKDYDQKKLDQFSDLDGVEKQPWDIKRILPKVLLAGQNAGQLTKEGSLLIDPSGDLQGGSVFCPPEGDAGTGMVATNSVNQRSGNVSAGTSIFSMVVLEHPLKKVYPEVDVVSTPTGDDVAMIHANNATSDINAWMHLFEEFLVLAGKKLDKETVFRSLFFSALTDADADAGNLLTYGYYSGENITGLKEGRPLLVRSPESKFTIANLM…	centroid_221_orf00005_AWRIB821_contig18_group17_4229_5827_len=1599		FIG00002300	Ribulokinase (EC 2.7.1.16)	532	gi|488909087|ref|WP_002820162.1|	532	1	0	1091	99.81	100	ATPase [Oenococcus oeni]	100	100	100	100	100	100	100	100	100	100	100	12	100	100	100	100	100	100	100	10	100	100	100	100	10	100	100	10	100	100	0	100
257	CL_222_	-	199	MLEDLKEKVYEANMLLPKYDLVTFTWGNVSQIDRESGLFVIKPSGVDYDKLSPKDMVVVNLKGQVVEGDLNPSSDTPTHAYLYSAFPEIGGIVHTHSPWAVSFAQAGMSIPALGTTHADTFYGPVPVTPALTKEEIENDYELNTGKVIERKFKNDKIDPMAVPAVLVRQHGPFSWGKDAAEAVHNAKILEVVAEMDYHSLTLTNDDINVPQFLLDKHYYRKHGTNAYYGQNNAKSTGHAPRA	centroid_222_orf00006_AWRIB821_contig18_group17_5827_6555_len=729	K01786	FIG00000986	L-ribulose-5-phosphate 4-epimerase (EC 5.1.3.4)	242	gi|488909088|ref|WP_002820163.1|	242	0	5e-178	501	100	bla	L-ribulose-5-phosphate 4-epimerase [Oenococcus oeni]	100	100	100	100	100	100	100	100	100	100	100	100	100	100	100	100	100	100	100	100	100	100	100	100	100	100	100	100	100	100	100	100
258	CL_223_	-	199	MLKTNDYKFWFVTGSQFLYGPEQLQHVEDDARDIVEKLNNSGKLPYPIEFKLVATTADNITKFMKDANYDDSVAGVITWMHTFSPAKNWIRGTELLQKPLLHLATQYLDHIPYDTIDFDYMNLNQSAHGDREYAFINARLRLHNKIIFGHWADEGIQKQISKWMDTAVAYNESYKIKVVTFADKMRNVAVTDGDKIEAQIQLGWTVDYWGVGDLVEYVNAVDETKIDKVYAELQDKYNFISGDNSPEKFEHNVKYQIREYLAIKKFMDEKGYSAFTTNFEDLVGLEQLPGLAVQMLMAEGYGFAGEGDWKTAALDRLLKILSHNEATAFMEDYTLDFRSGHQAILGSHMLEVDPTIASDKPRVEVHPLDIGGKADPARLVFTGRSGDAVDVTLADFGDK…	centroid_223_orf00007_AWRIB821_contig18_group17_6588_8012_len=1425	K01804	FIG00002117	L-arabinose isomerase (EC 5.3.1.4)	474	gi|488909089|ref|WP_002820164.1|	474	0	0	978	100	100	arabinose isomerase [Oenococcus oeni]	100	100	100	100	100	100	100	100	100	100	100	100	100	100	100	100	100	100	100	100	100	100	100	100	100	100	100	100	100	100	100	100
259	CL_224_	-	180	MNEEKISSRFIYFFGAFGGILFGYDIGVMTGALPFLEKDWNLYNSAGIVGWITSAVMFGAIFGGALAGQLADRLGRRKMILISAIIFAVFSVLSAIAPNNGSYYLIIMRIFLGLAVGAASALVPAYISELAPAAIRGRLSGLDQTMIVSGMLISYIVDYILKGLPNQIAWRLMLGFACIPAIILYLGVMKLPESPRYLIKNGRPDEARKVMSYVRSSEGEINNEINQIKETAHKEQEAQKTSWSALFSGKYRYLVIAGVGVAAFQQFQGANAIFYYIPLIVQKATGQAATSALMWPIIQGVILVIGSLVFMWIAEKFNRRTLLMFAGTIMGLSFILPAIIRWIDPHASQMMIVVFLCIYVAFYSATWAPLTWVLVGEIFPLAIRGRAAGLASSFNWIGS…	centroid_224_orf00007_S161_contig1_group7_7740_9110_len=1371		FIG00002070	Arabinose-proton symporter	456	gi|696227589|ref|WP_032807874.1|	456	0	0	915	100	100	sugar:proton symporter [Oenococcus oeni]	100	100	100	100	100	100	100	100	100	100	100	100	100	100	100	100	100	100	100	100	100	100	100	100	100	100	100	100	100	100	100	100
260	CL_225_	-	190	MRTLETDFGQYKKQRVVKYTLENQSGTRISVLNFAGIWQEFSVLEKGQRRQLLLQGDRIKDYINNDLYLNRVIARTAGRIDQARFVLKQKLIQTLPNEEANSLHGGPKGFAQQFFNVTVNQEQGQIILKKTLSETDDSFPGTLELTVSYTLTENNQVIVSFLGRQSKADGVFNPTLHAYFNLGQSDDILDHSLLINSQKHLQLNAAKIPTGRLVDNQGPFDLAQHPNLKAPLARLKKTSKEQGFDDVFVINCPHTGPIARLKDLNSNYELTITSDRNALVVYTANQMASNLHLNHSAKPWSAVALEAQTLPNSENLTSLGNVTLLKDSYRKESISYQFLRG	centroid_225_orf00009_AWRIB821_contig18_group17_9577_10602_len=1026		FIG00135025	Aldose 1-epimerase (EC 5.1.3.3)	341	gi|488909092|ref|WP_002820167.1|	341	0	0	701	100	100	aldose 1-epimerase [Oenococcus oeni]	84	84	84	84	84	84	84	84	84	84	84	22	84	84	84	84	84	84	84	18	84	84	22	84	84	84	84	84	84	84	20	84
261	CL_226_	-	196	VQLTKNQQAIINLLLQSRDYVSADQVSKKLGFSTKTILRNVKSINAQSNKKNLIISERGKGLKLDYSSYILDRNNQDTDLSKDSIVERRNNVLLEILFRSPYFIDLDKTYDKYYVSKSVIETDIKAIKELLITYDVNLQREGYHVSVYGNERNIRQALNSTIIKLNLMNSDNIQELSTDFPGLDSNDEEFLVSRIEFIERRLNIAIPYPYNINLFSHMYIMMNRFKQGAVKNSTSKSLTEQQEKIKEKYQNIYRVTSQVIDDISNYLHIRVPLGEEFNLLQYLVSVHYDRDVIFNGQTPKIVEKIVSYSLDYFSIDKRTKAAVLLAEDLTNHIKPMMNRLNSGIVVANRLLSDIQVTYPNIFDKVRILFQKISRKFKIPDVPNDEIGFITLYFAKYKEQ…	centroid_226_orf00010_AWRIB821_contig18_group17_10807_12297_len=1491	K02538	FIG00006336	Transcriptional antiterminator of lichenan operon, BglG family	496	gi|488909093|ref|WP_002820168.1|	496	1	0	991	99.8	100	transcriptional antiterminator [Oenococcus oeni]	100	100	100	100	100	100	100	100	100	100	100	100	100	100	100	100	100	100	100	100	100	100	60	100	79	100	100	100	100	100	100	46
262	CL_227_	-	198	MKILFRELNSVDKITSIKELSSLLSENRLLKEKQDFLRLIYEREKQGNTLIAPRIAMPHAEGISVRKTSIAIGKSTKLINWNNNQFVEMILLVAINPADEINNEKLIRIIRELGKEEKTVHLIDSTKTNILRELQKI	centroid_227_orf00011_AWRIB821_contig18_group17_12281_12694_len=414	K02768	FIG01962055	PTS system, fructose-specific IIA component	137	gi|488909094|ref|WP_002820169.1|	137	0	6e-90	269	100	100	PTS fructose transporter subunit IIA [Oenococcus oeni]	100	100	100	100	100	100	100	100	100	100	100	100	100	100	100	100	100	100	100	100	100	100	100	100	100	100	100	100	100	100	100	100
263	CL_228_	-	198	MYFDKRVILFDQVFPNQISVLKTLTRFLEEKNCVKSSYQQAIINRESQFPTGLNTTTVGVAIPHTDAKYVNETQIAFMSLSKPVEFKQMGDNAKVEAKFIFMLALDNPHKQPQMLQRLMALFQNEKAMKKLETIKDEKDFIEIMKKEGIEEGQ	centroid_228_orf00012_AWRIB821_contig18_group17_12717_13178_len=462	K02773	FIG00001331	PTS system, galactitol-specific IIA component (EC 2.7.1.69)	153	gi|488909096|ref|WP_002820171.1|	153	0	2e-107	315	100	100	PTS sugar transporter subunit IIA [Oenococcus oeni]	94	94	94	94	94	94	94	94	94	94	94	94	94	94	94	94	94	94	94	94	94	94	94	94	94	94	94	94	94	94	94	94
264	CL_229_	-	196	MAILQWFVNTGASVMLPVLLFIFALVLGIKPGRAFKSGLTVGVGFVGLNLVINLLTENLGPAAQAMVKNFGLNLHSIDIGWPAASAIAYGTVLGSIAIPVGIIVNVILLFVGLTKILNVDIWNYWHIAFTGSLVYVATNDFALGILTMIVHSMLIYLMGDMVAPLVQKHYGLPGITFTQGASLPGFALALPLNWIFDRIPGISKIKLTPETIQKRMGVFGDSTVIGLVIGLVIGFLAKYSLAKTLQLGINTAAVLVVMPRMVSLLMEGLTPISEGANEFVKKRFPGRQLFIGMDSALAVGQEAVLSASLILVPVTIFLSVILPGNSVLPFGDLATIPFMIAIMAAVFRGDIFRTIIGGIVDIAISLYIASWVAPMLTQAAKLAKFNMHGNSSISVLSDG…	centroid_229_orf00013_AWRIB821_contig18_group17_13178_14515_len=1338	K02775	FIG00001307	PTS system, galactitol-specific IIC component (EC 2.7.1.69)	445	gi|488909098|ref|WP_002820173.1|	445	0	0	869	100	100	PTS galactitol transporter subunit IIC [Oenococcus oeni]	94	94	94	94	94	94	94	94	94	94	94	94	94	94	94	94	94	94	94	94	94	94	94	94	94	94	94	94	94	94	94	94
265	CL_230_	-	194	MKTLMIVCGTGIATSTIATGKIKSWLDKDGFANQVTMYQSKISDVINSIDDYDAVVSTTIVPENIKNKVINGVPLLTGIGVDQVYKEIKDKLAL	centroid_230_orf00268_PSU1_contig1_group1_225287_225571_len=285	K02774	FIG00001457	PTS system, galactitol-specific IIB component (EC 2.7.1.69)	94	gi|488905840|ref|WP_002816915.1|	94	0	1e-58	186	100	100	PTS galactitol transporter subunit IIB [Oenococcus oeni]	100	100	100	100	100	100	100	100	100	100	100	92	100	100	100	100	86	100	100	100	100	100	100	100	100	100	100	100	100	100	100	100
266	CL_231_	+	199	MKIVVFGGSGFIGQKLLEILVKRGHDIISVSRHGRPDSLTEKWADKITWVSSDILNDHEWQKYVKDADWIIDSVGILFENPKKNITYDRFIVQPVREITDFLKNNKSENRFLFISANKGPFIFRKYMEAKYLAEKITKRQNKNNLIVYPGLVFDSVKTSSIVITLPLRILTHIPLLNKVIIGYLPIKRVTLAKEISKIIDGGQSIYTKRR	centroid_231_orf00015_AWRIB821_contig18_group17_15600_14968_len=633		FIG00008708	NADH dehydrogenase (EC 1.6.99.3)	210	gi|488909099|ref|WP_002820174.1|	210	0	6e-148	422	100	100	nucleoside-diphosphate sugar epimerase [Oenococcus oeni]	100	100	100	100	100	100	100	100	100	100	100	100	100	100	100	100	100	100	100	100	100	100	100	100	25	100	100	100	100	100	100	100
267	CL_232_	+	199	MPKLDYDNQNNWLFKTGQMQSPVALELNKAEKIEKQATLKLNYSTNASYVHDNGQGIEIGLSGKAIIDNRFFSLQQFHIHAPSEHLLNNYRFDGEIHFVHQAKDGRTAVIAVFLKAGKTSKTFSQIFNHLNQDQNFVCDLTDLIPENKSYYHYLGSLTTPPLTENVEWYILANPVEISRQQLAEFHKLYPYNNRQLQSLNGRPVLYCSSTIKN	centroid_232_orf00016_AWRIB821_contig18_group17_16275_15634_len=642	K01674	FIG00886242	Carbonate dehydratase( EC:4.2.1.1 )	213	gi|488909100|ref|WP_002820175.1|	213	0	1e-156	444	100	100	carbonic anhydrase [Oenococcus oeni]	99	99	99	99	99	99	99	99	99	99	99	99	99	99	99	99	99	99	99	99	99	99	99	99	99	99	78	99	99	99	99	99
268	CL_233_	-	198	LENNYHFETEQIHAGQENPDPATGARAVPIYQTSSFVFKDAKEAAGRFALTEPGNIYGRLTNPTNSAFETRIAALEGGSSAISLASGAAAVTAAILNVAGAGDHIVSASTLYGGTYELFSETLKKLGIETTFVDPDDPANFQAAIKENTKAIFFESLGNPAINIVDFQAVAAIAKKYKIITVVDSTFATPFLVRPFDYGIDIVVHSATKFIGGHGTTIGGVVVEKGDFDYQASNRYPDFVNPTASYNGLIWSDLKGAAFTTKIRAEHLRDTGATLSPQSAWYFLQGLETLSLRIERHVSNTRKIVDYLQQHSKVAWVSYPETENSKYKALAKKYFPKGSGSIFTFGLKSGESGAETLIDNLKIFSLLANVGDAKSLIIHPKSTTHAQLNDQQLKAVGIT…	centroid_233_orf00017_AWRIB821_contig18_group17_16681_17961_len=1281	K01740	FIG00000417	O-acetylhomoserine sulfhydrylase (EC 2.5.1.49) / O-succinylhomoserine sulfhydrylase (EC 2.5.1.48)	426	gi|696224292|ref|WP_032804743.1|	432	0	0	866	100	100	O-acetylhomoserine aminocarboxypropyltransferase [Oenococcus oeni]	100	100	100	100	100	100	100	100	100	100	100	100	100	26	100	100	100	100	100	100	100	100	100	100	84	100	100	100	100	100	100	48
269	CL_234_	-	198	MALAEAEAEKLNVEGLSIMLAKNIDSLNADEDKNVERYLLKSIYDNADVHKSEKIDEYPKVDSKKVSARIDELEKDEPQDAKKTFSDLRTWAKVK	centroid_234_orf00272_PSU1_contig1_group1_228811_229098_len=288		FIG00885645	FIG00885647: hypothetical protein	95	gi|488909102|ref|WP_002820177.1|	95	0	7e-59	187	100	100	hypothetical protein [Oenococcus oeni]	100	100	100	100	100	100	100	100	100	100	100	100	100	100	100	100	100	100	100	100	100	100	100	100	100	100	100	100	100	100	100	100
270	CL_235_	-	199	MKNGTHILTLTSGFHLWSHTENSGKKSKIIAVHGGPGETHESFETLPLGVPNAEITSYDQLGSWYSDQPDFSDPKLAKKYLRIEYFVNELEEVRRQLEYDKFILLGYSWGAMIALEYALKYPGNLDKLVIVGMSDRESDFTDRMKDEVAKVLSKDEAKYVFTEAKKGELDDPLFNQFMEKFYNDYYSRFSKSQSKHAIDISNYQVANYMMGTNPFHTEGMMSGWNVSDKLYRIKTPTLILVGDQDMISPKKARVMADKLPNGKLEIIPDATHVSLRDNPEYFFQQLNQFLTN	centroid_235_orf00274_PSU1_contig1_group1_229190_230068_len=879		FIG00000951	Proline iminopeptidase (EC 3.4.11.5)	292	gi|488909103|ref|WP_002820178.1|	292	0	0	607	100	100	alpha/beta hydrolase [Oenococcus oeni]	100	100	100	100	100	100	100	100	100	100	100	100	100	100	100	100	100	100	100	100	100	100	100	100	100	100	100	100	100	100	100	100
271	CL_236_	-	199	MVDRLKGKVAIVTGGTLGIGLSIVDLYLKEGAKVVFTGRRQKIGEEAFKHLSNPKNAKFVVHDASNEEGWKKLFADVIAEFGKVDILVNNAGIGVPGDVEHTDYAQWRQTMAVNLDGVYFGTHYGVINMKHPVSGDASIINMSSIEGLVGDPNLFAYNATKGALRIMTKSAAIYCAQNDYNLRINTIHPGYIKTPLVEDMDGFEKAMSERTKTPMGHIGDPEDIGWLAVYLGSEEAKFATGSEFTVDGGYTAQ	centroid_236_orf00020_AWRIB821_contig18_group17_19684_20445_len=762		FIG00009828	Glucose 1-dehydrogenase (EC 1.1.1.47)	253	gi|488905832|ref|WP_002816907.1|	258	0	0	522	100	100	3-beta-hydroxysteroid dehydrogenase [Oenococcus oeni]	98	98	98	98	98	98	98	98	98	98	98	100	98	98	98	98	20	98	98	100	98	98	98	98	98	98	98	98	98	98	98	98
272	CL_237_	+	198	MTKEIQIGKSEVKTGKLGLGTNKVGGHNLFNDLQDSDGSQIIEEALKENISLLDTAFMYGLGRSEEIIGQVLRAHDRSKVILATKAAQDPNDGLHLNNKPDFLKASVDSALKRLKTDYIDIFYIHFPDEKTPKDEAVEALAEEKKAGKIRAIGVSNFSLTQIKEANKNHQIDIVEDNYSLVHRDAEKNLFPYLKEEGISFVPYFPLASGLLTGKYTINDQPKFKKFSTAEYEKIIHALDKVRDLAKEHDSTISQIILAWYIANPNIGVVIPGARKAEQVKSNAQALKINLSNQEFQQIDQLFREF	centroid_237_orf00018_AWRIB151_contig75_group41_16050_15133_len=918		FIG00746850	Aryl-alcohol dehydrogenase related enzyme	305	gi|488905831|ref|WP_002816906.1|	305	0	0	620	100	100	oxidoreductase ion channel protein IolS [Oenococcus oeni]	81	100	100	100	100	100	100	100	100	100	100	100	100	100	100	100	100	100	100	100	100	100	100	100	100	100	100	100	100	100	100	100
273	CL_238_	+	198	MKIAFIGSGHVGQVLAKLFIKAGHSVVLTNRHGKDSLLPVTSKLGSAAQAADINSLGDDLDLFVLAIPFNGVNDLDDNLLKGKKVIDASNYFPQRDGRIPKLINHEISSSQMLADYFKVSTIVKAFNTIPVSELEGLANFENKSERIAIPIAGDDVKFKNIVAELIDQIGFNAYDAGNLKNSFTIQADGPVFGLTVDKKELSKKLNK	centroid_238_orf00279_PSU1_contig1_group1_232892_232269_len=624	K06988	FIG00745061	Predicted dinucleotide-binding enzyme	207	gi|488905830|ref|WP_002816905.1|	212	0	9e-144	411	100	100	DNA-binding protein [Oenococcus oeni]	99	99	99	99	99	99	99	99	99	99	99	99	99	99	99	99	99	99	99	99	99	99	99	99	87	99	99	99	99	99	94	99
274	CL_239_	-	199	MVNEKMKKSNKGDLQKEKLLSAARQLFAKKGYEASSTKEINHQAGASDGLLYYYFPGGKEQLLNEIIRQTTDSKASEFIIRFDKIVSIGCSTEETLVNIFLMMWNLLTKKENYQVLLIMIREQAAIDRKQMTWIWKLDSVIQRKIFDYLSDQFSTRMIHGNDPKTMADVISSIYESFIYCQLVLNNDTKFTDDSKERLIREIHLVLKG	centroid_239_orf00280_PSU1_contig1_group1_232991_233617_len=627		FIG00885428	transcriptional regulator, AcrR family	208	gi|488909106|ref|WP_002820181.1|	208	0	5e-151	430	100	100	TetR family transcriptional regulator [Oenococcus oeni]	100	100	100	100	100	100	100	100	100	100	100	100	100	100	100	100	100	100	100	100	100	100	100	100	100	100	100	100	100	100	100	100
275	CL_240_	-	199	MKTDQKQDNQQKSLDEVNGSIKVPKNAGFWRTLLAYTGPGSLIAVGYMDPGNWITSIGGGAQFKYALLSVILLSSLIAMLLQSMAAKLGIVTGKDLAQLTRDRTSKRVGFVLWIITELAIMATDVAEIIGSGIAIELLFGIPLIVGILITSADVLILLLLMRLGFRKIEAIVATLVAVVLFVFSYEVILSQPNIPEVLKGYLPTYKIVTNTPMLYLALGIVGATIMPHDLYLGSSISQTRRVDRSDKNSVKNTIRFTTIDSNIQLTIAFVVNCLLLVLGAALFYGTNSSLGRFVDLFRALNNSQVVGAIASPVLSMLFAIALLASGQSSTITGTLSGQIIMEGFIHLHMPLWIQRLLTRLISVTPVLIFAIIYHGNEAKIEQLLTFSQVFLSIALPFAV…	centroid_240_orf00005_AWRIB821_contig53_group18_1917_3251_len=1335	K03322	FIG00554286	Manganese transport protein MntH	444	gi|488909107|ref|WP_002820182.1|	444	0	0	884	100	100	manganese transporter [Oenococcus oeni]	100	100	100	100	100	100	100	100	100	100	100	17	100	100	22	100	100	100	100	97	100	100	100	100	100	100	100	100	100	100	100	100
276	CL_241_	-	199	MKITNPKLIISAVSKKQYPAGNLSEIAFVGRSNVGKSSLINTLIERNGLAHTSGQPGKTQTLNFYNLDEKLFFVDVPGYGYAKVSKAQREQFGSMVEEYLSSRDQLKGVISLIDARHEPTEDDKLMYNWLEYYQVPILIVATKADKVASGKFNAVESQIKKTLKFNSTTSSLILFSAIKKFGAKEIWNWIKGQAELQE	centroid_241_orf00282_PSU1_contig1_group1_235121_235717_len=597	K03978	FIG00000298	GTP-binding protein EngB	198	gi|488909108|ref|WP_002820183.1|	198	0	1e-141	405	100	100	GTP-binding protein YsxC [Oenococcus oeni]	100	100	100	100	100	100	100	100	100	100	100	100	100	100	100	100	100	100	100	100	100	100	100	87	100	100	100	27	100	100	100	100
277	CL_242_	-	199	MTDAMIIWILIAVYGVLMLLTSLSKAAVPLTKFFGFLGSFALIFATVIGIFHRGKLFAFILTLVGFVFVSTGAFIQGRQTTFHWLHHFVRGIMEVVVLVLLFIFLKL	centroid_242_orf00283_PSU1_contig1_group1_235714_236037_len=324		FIG00885423	FIG00885425: hypothetical protein	107	gi|488905825|ref|WP_002816900.1|	119	0	1e-64	203	100	100	hypothetical protein [Oenococcus oeni]	100	100	100	100	81	100	100	100	100	100	100	100	100	100	100	100	100	100	100	100	100	100	100	100	100	100	100	100	100	100	100	100
278	CL_243_	-	199	MIEPLFLKPYFQPKIWGGRKLEKEFSYQLPTGDIGECWAISAHPHGPSVITNGELSGLSLAEAYQKYPEYFGNPKAKVFPLLTKILDAEASLSVQVHPDDNYAEKHEHELGKTECWYILKADPGSYLVYGHHAKTRQELSDWVYRGDWDKLLRKVPVKAGDFVYVPSGTIHALNKGIMALETQQSSDTTYRLYDYDRIDRVSGKKRELHLKQSIDVTTVPFREPELNIQTRHIASSKIISYLKPPISPFFAVWQWQINGETTLHHEISPYTLVSVIEGNGLIKINGKSYPLKKGQHFILPAQIVSWTLDGRMNLIASEAVEV	centroid_243_orf00284_PSU1_contig1_group1_236166_237134_len=969	K01809	FIG00598409	Mannose-6-phosphate isomerase (EC 5.3.1.8)	322	gi|488905824|ref|WP_002816899.1|	332	0	0	666	100	100	mannose-6-phosphate isomerase [Oenococcus oeni]	100	100	100	100	100	100	100	100	100	100	100	100	100	100	100	100	100	100	100	100	100	100	100	100	100	100	100	100	100	100	100	100
279	CL_244_	-	199	MERHIQLAVIRILASMIDLIVVYLPFQILCFFIFKDQLLLAIFFGQLLFVSYNAVLVSMKNGRTIGKYFAKLRVVNDNSEKNSAKALREFCKLLYFVTFPFGLFFLLVSIFLLLTTGRALHDFLGQSRIVSDAEYKRIISANE	centroid_244_orf00285_PSU1_contig1_group1_237271_237702_len=432		FIG00001166	Arginine/ornithine antiporter ArcD	143	gi|488909111|ref|WP_002820186.1|	143	0	4e-96	285	100	100	hypothetical protein [Oenococcus oeni]	100	100	100	100	100	100	100	100	100	100	100	100	100	100	100	100	100	100	100	100	100	100	100	100	100	100	100	100	100	100	100	100
280	CL_245_	-	198	MNDLIDKQYLAHIPTLPLLAVLFITISLAYYLPYHFRNVYDPIPITKFYSLYSIVIFLANLTIFHVRWILVLGIYLTGILILVFRSNHYFYKR	centroid_245_orf00286_PSU1_contig1_group1_237695_237976_len=282		FIG00885888	FIG00885890: hypothetical protein	93	gi|488905822|ref|WP_002816897.1|	114	0	2e-57	184	100	100	hypothetical protein [Oenococcus oeni]	82	82	82	82	82	82	82	82	82	82	82	82	82	55	82	82	82	82	82	82	82	82	82	82	82	82	82	82	82	82	82	82
281	CL_246_	-	163	MMKTLMEYQQNQPWIIKENSFDNNFLSKCESVFALGNGYLGVRSAFEENYIGEKRDMFVSGTFDRFDKSEVTELPNVPDFIQMEFVINGRNLDLNLGEITQYSFSLNLKTGQLIRHFIWKFADIHLEFNFRRFVSFDDLHLLGQEVTIRNLGADTSFQLKSGIDGQLTNSGSQHFAEGTKDQEKNRILQMVSTTAQSRIDFVQSTIHDFSDRSLIDKTRIEISRRQIHKLYWFHLKSNRSIKISKLSNVYTSIDRDLNQKTVEYMISVSANVLNFDVQKGFDYLLKKSALAWEEKVWRDFPIEIKSIDFTDQLALNFARYHLHIMVPKHDGRMSIAAKGLSGEGYKGHTAWDTDIFMLPYFTMTYPEIARKLLTYRYLGLSGAHKKAALNHYQGAQYPW…	centroid_246_orf00006_AWRIB821_contig6_group19_2927_4663_len=1737	K04844	FIG00043765	Maltose phosphorylase (EC 2.4.1.8) / Trehalose phosphorylase (EC 2.4.1.64)	578	gi|662011985|gb|KEP86685.1|	578	1	0	1197	99.83	100	trehalase [Oenococcus oeni IOEB_0205]	100	100	100	100	35	100	100	100	100	99	100	13	100	100	100	100	100	100	100	100	100	100	100	100	100	100	100	99	100	100	11	62
282	CL_247_	-	198	LDLTPYLKDDAVGTLFHDYNLDQVNNMQITKQADVILLFCLFENIFSLGIQEASWDYYLPKTMHDSSLSLSTHVVLAVDLGRNSEAYQLFQKAKNIDLGPYMNSSNDGIHAASLGGIWNSVVEGFGGLRVIDGKLRIEPHLPKEWDSLDYRINWHGAKLQISETKEDFTVTFLNSNHLNQIVEFMSKGQKYQVKAKGSLRIKL	centroid_247_orf00007_AWRIB821_contig6_group19_4654_5265_len=612		FIG00136138	Maltose phosphorylase (EC 2.4.1.8)	203	gi|490268303|ref|WP_004164838.1|	203	1	7e-147	419	99.51	100	hypothetical protein [Oenococcus oeni]	26	26	26	26	26	26	26	26	26	26	26	26	26	26	26	26	26	26	26	26	26	26	26	26	26	26	26	26	26	26	26	26
283	CL_248_	-	199	MKKFSKFINLGAVSLMTAAIFSGTGLLFRQDAFAAQPYKGKTIKIGVWIGSDLEQTGLNKLIKGFEKKEGAKVTEKVYTNFQTQIQADFSARKAPDVFYMDSSLYPWFISQGVLAQLPKKQMQSTKFYKNLIAAFTSKGKLYGVPKDNSTLGLLINKDMFKKVGVDPKTIPTSYAGLIKWLPGFQAKLNKAYGKGKVTAMTYDQDMARNLAIMIAKGGKPVKNNGKANLASAQVVKNLGLYKKLVNTGAVATAKDLGSGDNGTAFGTGKVAMTEEGNWTYQVQKKQYKTNFEVLPMPTYQGKQRGMIFTVGWGENAESKNKKLDNAWIAYVTSKKEMSVWAKTVGVMPSRPDVAKAIKLTKDSNLDTWLKATNYSTVWQEGNTLTTINTSYQNFISDAM…	centroid_248_orf00289_PSU1_contig1_group1_240389_241663_len=1275	K02027	FIG00002265	Maltose/maltodextrin ABC transporter, substrate binding periplasmic protein MalE	424	gi|488909113|ref|WP_002820188.1|	424	0	0	853	100	100	sugar ABC transporter substrate-binding protein [Oenococcus oeni]	100	100	100	100	42	100	100	100	100	100	100	100	100	100	100	100	100	100	100	100	100	52	100	100	100	100	100	100	100	100	100	100
284	CL_249_	-	199	LIFMFIFNVAGPLNNFFMSIGFYNKPINFLQNPAYSLKVIMVMNIWSTVPTYMTIYLASLVDLPESFYEAAEMDGATSWDKLRYITVPYLRPITTYVLLTGIIGTFQMFDQAFIFSNGSGGPNNSTLTLALMIYNYAFGSLNTMGYACALAILLTIIIFAVSRLAEKINGGNGLQ	centroid_249_orf00010_AWRIB821_contig6_group19_7051_7578_len=528	K10118	FIG00019868	Maltose/maltodextrin ABC transporter, permease protein MalF	175	gi|696227583|ref|WP_032807868.1|	310	0	2e-121	357	100	100	sugar ABC transporter permease [Oenococcus oeni]	57	57	57	22	57	57	57	57	57	57	57	57	57	57	57	57	57	57	57	57	57	56	56	57	57	57	57	57	57	57	57	57
285	CL_250_	-	199	MREKSKILKVILYIVLILYAIITFYPFLWALAASFKPLKEIVSGNPNIIPKHATLASYEYIFGASSLFTRWFVNSVIVSTIGTVINIFLNTMAGYALARLDFPGRQRIYYAFLAFMMVPAQILLIPNFLILSKMGLLDTLTSLILPAAINIGNIFMMRQFFLSFPKDIEEAAEVDGLGRFATFFRIVMPLARPSIATQAVFTFMGFWNNFMAPMLYISTPSKYTLTLGLQTFVSQQSGIRWDHSMAASIISILPIIVLYIIFNGYFLQGIRMDGEK	centroid_250_orf00291_PSU1_contig1_group1_242697_243527_len=831	K02026	FIG00007714	Maltose/maltodextrin ABC transporter, permease protein MalG	276	gi|488905819|ref|WP_002816894.1|	276	0	0	553	100	100	sugar ABC transporter permease [Oenococcus oeni]	100	100	100	100	100	100	100	100	100	100	100	100	100	100	100	100	88	100	100	83	100	100	100	100	100	100	100	100	100	100	100	100
286	CL_2067_	-	171	MNKKITIKNVAKAADVSVATVSHVLNNYPDISEKTKRKVNQVVERLGYSPNIAARSLVYKKQKTIALILNEIDISKKFLYLPRYHWEFLIFVMKLLLSMFFMLRL	centroid_2067_orf00012_AWRIB821_contig6_group19_8535_8852_len=318		FIG00048507	Catabolite control protein A	105	gi|490268307|ref|WP_004164842.1|	105	0	2e-68	212	100	100	hypothetical protein [Oenococcus oeni]	100	100	100	100	100	100	100	100	100	100	100	100	100	100	100	100	100	100	100	100	100	100	100	100	100	100	100	100	100	100	100	100
287	CL_251_	-	199	LKITDPYYEEIQSTDFPTVLIDLENKNPKIGSIGIDNRAAGMEITDFLIDNGHQQIGMINGSKYASVSLQRQLGYQDALIEHDIAVKEDFIEFADFSESLAYEKAKQLLSSHPEITAIFSASDLMALGVIKAAKELGRILPRDLSIFAFDNIAVSEFLSPSLSTVEQNMRGVAYRAAKLLDDIIDRNHENSWNIKSDYELVIRNSVINRFKTIN	centroid_251_orf00013_AWRIB821_contig6_group19_8924_9568_len=645	K02529	FIG00008778	Maltose operon transcriptional repressor MalR, LacI family	214	gi|662014975|gb|KEP87989.1|	259	0	9e-153	436	100	100	transcriptional regulator [Oenococcus oeni IOEB_0501]	62	62	62	62	62	62	62	62	62	62	62	62	62	62	62	62	59	48	62	62	62	62	62	62	62	62	62	62	62	62	62	62
288	CL_252_	-	199	MAQTRKQEIRKQIRRAQNKPTPEEILAQRSITARRRVADTSAKSKKKSRFDYITITMAILMATITVFGIAIGLLTVF	centroid_252_orf00295_PSU1_contig1_group1_244823_245056_len=234				77	gi|488905818|ref|WP_002816893.1|	77	0	9e-46	152	100	100	hypothetical protein [Oenococcus oeni]	100	100	100	100	100	100	100	100	100	100	100	100	100	100	100	100	100	100	100	100	100	100	100	100	100	100	100	100	100	100	100	100
289	CL_253_	-	199	MANVFVNINDLSNQELLSMIHQALLFKSGQFIPVINRQVVANLFFENSTRTATSFQMAEMKLGYQRIVIDPNKSSATKGESLEDTLKTLKAIGIDTIVIRHSLRDWYQPFYEMAGKEVPKLVNAGDGNGQHPSQSLLDLMTIVEHFENFVGLRVRIIGDIYHSRVARSNAEILNRLGVEVTFSGPKEWQDQSLEQFGSFVDIDKDLGKQDVIMLLRVQHERLTDEENQDFTIDKYHEDYGLTQDRYRKLKSNAIIMHPAPVNRDVEIDSDLVESDKSRIFQQMKNGVYARMAILNSLTIPSLISGVGK	centroid_253_orf00015_AWRIB821_contig6_group19_10083_11009_len=927	K00609	FIG00000122	Aspartate carbamoyltransferase (EC 2.1.3.2)	308	gi|488909115|ref|WP_002820190.1|	308	0	0	634	100	100	aspartate carbamoyltransferase catalytic subunit [Oenococcus oeni]	100	100	100	100	100	100	100	100	100	100	100	100	100	100	100	41	100	100	100	100	100	100	100	100	100	100	100	78	17	100	100	100
290	CL_254_	-	197	MNSTLIKNAQILVGENSFLKRDLFIEKGKISAIGDGLSNKADFIVDAKGALLLPGLIDVHVHFREPGFPEKETIASGSKVAARGGFTTVFAMPNLNPVIDNVEVFKQVQALNQQDGIIKIKQYAAISTGLTANKIDNIPALSALGAIAFTNDGKGVQTADTMYQAMLAAKAAGKVLVAHVEDNSLIHGGVVNAGLASKNLGFPGAKKLSETSQLARDLMIAKATGAQYHMAHVSAAESVELIRIAKEHRIDVTAEVSPHHLLLDDSMITNDNSLMKMNPPLRSPDDRAALLAGLLDGTIDIVATDHAPHTKEEKAQSILTAPNGVTGIETSFQLLYTHVVKPGIMSLRQLLKAMNQRPADIFALKDVAREIAIGQVADLALFDIRHLHEIKANEFASKA…	centroid_254_orf00016_AWRIB821_contig6_group19_11006_12298_len=1293	K01465	FIG00000032	Dihydroorotase (EC 3.5.2.3)	430	gi|488909116|ref|WP_002820191.1|	430	0	0	875	100	100	dihydroorotase [Oenococcus oeni]	100	100	100	80	100	100	100	100	100	100	100	100	54	100	100	0	100	100	100	100	100	100	100	100	100	100	100	100	0	100	100	100
291	CL_255_	-	199	MVKRYLLLENGSIYSGQGFGSLKKAKGELVFNTGMTGYQETITDPSYHGQIIVFTYPLIGNYGINRDDFESLNPTASAIVVHELARRPSNWRMDMSLGQWAENVGMPIISGIDTRALTKEIREFGVMKACIIDQVNDSSLKELQASRFSDQQVKEVASRTAYQDPSNGPTIAVIDFGLKNSILFSLAKRHCNVIVFPPDTSAKIVLNANPDGVLLSNGPGNPDSVAYALPLIKRLQEAKPLFGICLGHQLFALANGASTYKMKFGHRGFNHAVRSIDSKRLDFTAQNHGYAFDEKSLANTDLLVTYREVNDQTIEGLKSTKYPAFSVQFHPDAAPGPHDTDYLYDDFIQLINENKGRQNAKKS	centroid_255_orf00018_AWRIB821_contig6_group19_12298_13389_len=1092	K01956	FIG00000130	Carbamoyl-phosphate synthase small chain (EC 6.3.5.5)	363	gi|488909118|ref|WP_002820193.1|	363	0	0	756	100	100	carbamoyl phosphate synthase small subunit [Oenococcus oeni]	100	100	100	100	100	100	100	100	100	100	100	100	100	100	100	100	100	100	100	100	100	56	100	100	100	100	100	100	100	100	100	100
292	CL_256_	-	199	MPKRADIKKILVIGSGPIIIGQAAEFDYSGTQASLSLREEGYSVVLVNSNPATIMTDTEIADQVYIEPLTLPFIKRILRKERPDALLATIGGQTALNLAKELAEDGILEELKIELLGTKLKAIEAAEDREKFKQLMEALKEPVPESRIARTLEQAVHFADQIGYPIIVRPAYTLGGTGGEIVENSEQLTEVAKNGLELSPVTQVLIEKSIAGYKEIEFEVMRDGNDNALIVASMENFDPVGIHTVDSIVVSPVQTLSDREYQMLRDAALKIIRALKIEGGVNIQLALDPDSLRYYIIEVNPRVSRSSALASKATGYPIAKMAAKIAIGLTLDEIVNPVTGTTKAEFEPALDYVAVKIPRWPFDKFTEADRELGTQMKATGEVMAIGRNFETALMKAIRS…	centroid_256_orf00019_AWRIB821_contig6_group19_13373_16567_len=3195	K01955	FIG00000111	Carbamoyl-phosphate synthase large chain (EC 6.3.5.5)	1064	gi|696246647|ref|WP_032825144.1|	1064	1	0	2161	99.91	100	carbamoyl phosphate synthase large subunit [Oenococcus oeni]	100	100	100	100	100	100	100	100	100	100	100	100	100	100	37	100	100	100	100	100	100	100	100	100	100	100	100	100	100	100	100	100
293	CL_257_	-	198	MNKPVFIALDFPNLKTAFDFLNKFPSHEKPAVKVGMELFYAEGPKIIQQLRQKGYKVFLDLKLYDIPHTVAAAVRSLLALDVQYLTIHSLGGLKMMEAAVDAAEGKIKLLAVTQLTSISANEMRGTQLTSATIEQSVKHLTQLALLAGVDGTISSPLEANIIKQITPDDFLKITPGIRLFNDQNGDQIRITTPKKAKEFGASGLVVGRSITQAADPLSVYRKILEEFE	centroid_257_orf00302_PSU1_contig1_group1_251670_252356_len=687	K01591	FIG00000173	Orotidine 5'-phosphate decarboxylase (EC 4.1.1.23)	228	gi|488909122|ref|WP_002820197.1|	228	0	6e-163	462	100	100	orotidine 5'-phosphate decarboxylase [Oenococcus oeni]	100	100	100	100	100	100	100	100	100	100	100	100	100	100	100	100	100	100	100	100	100	100	100	100	100	100	100	100	100	100	100	100
294	CL_258_	-	199	MEINYSKKVANDLLDISAVKFSPKDPFTWASGIISPIYTDNRMTIAYPTIRKNIADGLSELIISNYPDVEIIGGVATAGIPHAAFVSDRMNKPMIYVRSKAKDHGSKHQIEGAQVDNKKLVLIDDLISTGGSVLAAARTVQEAGANVLGIVSIFSYELSAAEKNFSAAGLSFKSLTTYSQLIEAAIDRGELKETEIETLREWQKDQNSWRS	centroid_258_orf00021_AWRIB821_contig6_group19_17250_17885_len=636	K00762	FIG00025759	Orotate phosphoribosyltransferase (EC 2.4.2.10)	211	gi|488909124|ref|WP_002820199.1|	211	0	2e-151	431	100	100	orotate phosphoribosyltransferase [Oenococcus oeni]	100	100	100	100	100	100	100	100	100	100	100	100	100	100	100	100	100	100	100	100	100	100	100	100	100	100	100	100	100	100	100	100
295	CL_259_	-	199	MDYTTKIANQVFHHLFINAAGVYCQTFEELEQIQNAPCAGAVITKSATAKERSGNSEPRYFENSVEHNTINSMGLPNLGIDYYLNYVLKHSLKLPTLFSIVGLCQKEIIDNLKKLQASDFSGLTELNLSCPNVSGKPQIAYDFAATREILDNVFAFYSKPLGVKLPPYFDIAHFDQIAAILNDYPLAYVNAINSVGNGLVIDPETDTVMIKPKDGFGGLGGKQIKATALANVRALRQRLHPQIKIIATGGVTNGRDVYDHLLCGADLVSVGSQLGIEGPTVFARLEKELEEIFADKGITDLRQVRGKLKLIA	centroid_259_orf00022_AWRIB821_contig6_group19_17887_18825_len=939	K00226	FIG00001054	Dihydroorotate dehydrogenase, catalytic subunit (EC 1.3.3.1)	312	gi|488909125|ref|WP_002820200.1|	312	0	0	640	100	100	dihydroorotate dehydrogenase [Oenococcus oeni]	100	100	100	100	100	100	100	100	100	100	100	100	100	100	100	100	100	100	100	100	100	100	100	100	100	100	100	100	100	100	100	100
296	CL_260_	-	199	LENSLVKTKGNVLQPSGVASYQKQTLWSSIIGYAMDGLDMMLLSFVLPLIMADFHLTTAQAGGISTITMFGVVIGGTVFGILADHFGRVKVFTWTILIFSLFTGLSALSPSDGVFIAMRFMAGLGLGGEFGIGMTLVSESWPTKLRTKATSWVALGYQAGTLLATLLAGYVSTNFGWRGVFAIGILPAALAWWTRRNLEEPAMWVENRKTVKNNFAIKQLFINKKITLTTIGLVILTSVQNLGYFAIMSWMPTMLASQRHIAISGTMFWTLSTISGMVVGIIVFAWAADKFGRKPAFITFQISAAVIAWIYFRISNPVLLVALGSVLGFFVNGMMGGYGALLSEHYPTEIRSTAENLIFNFGRFVGGFGPLFIGIVALHNSLSAALGMISAIYIVAALA…	centroid_260_orf00024_AWRIB821_contig6_group19_19066_20322_len=1257		FIG01963475	major facilitator superfamily MFS_1	418	gi|488909126|ref|WP_002820201.1|	418	1	0	827	99.76	100	MFS transporter [Oenococcus oeni]	98	98	98	98	98	98	96	98	98	98	98	98	98	98	92	98	98	98	98	98	98	98	98	98	98	36	98	98	98	98	98	98
297	CL_261_	+	199	MKIAFIGTGVMGTGIINNFLKNGEDVTVYNRTKAHAQGVLDHGAKWADSAAKATLGNDFVFTMVGFPKDVEENYFGEEGIFSTVKPGQTLIDMTTSTPTLAEKIAAEGKRKGVGVLDAPVSGGDVGARDGKLTTMVGGDKNAFEKALPLLKSVSKKVNYFGGAGKGQHAKMANQIMIASTMLGLAEWMTYAKAAGLDLQETLNTLSAGGADNWSMDTYAPRILKEDFKPGFYAKHILKDLRIALDEANKMGLDLPETKLAEKMYAELTDEKKLGNLGTQAIVKLWDQWS	centroid_261_orf00307_PSU1_contig1_group1_256322_255453_len=870		FIG00133229	2-hydroxy-3-oxopropionate reductase (EC 1.1.1.60)	289	gi|488906850|ref|WP_002817925.1|	289	0	0	586	100	100	oxidoreductase [Oenococcus oeni]	99	99	99	99	99	99	99	99	99	99	99	99	99	99	99	99	99	99	99	94	99	99	96	99	35	99	99	99	99	99	98	88
298	CL_262_	-	199	LSLWEKMLADLRAFFIQLKRERGNQFMKRMYGLIVLLAGFLIFAFFYGGSSSEKTDASTKSKTIKTYKVGILQLMTQPALDQIHKGIVAGLKAEGFKVGTNLKIDYQNAQGDQSNLQTMSSKFANENDDLTVGIATPAAQALAKAANGKTPVILAGITDPVGGGLIKSNAVPGGNITGTSGESPLKSQLNLIKKILPKAKTLGIIYTTSDHGGTYNAKKMQKIAAAAGYTVKMYTISSTNDMQTVAEKMASEVQVVYAPQDNDVASAMKTLVSVTNKAKVPVFPAVDTMVKDGRVATLSVNQFNLGKTSGVIAGKVLKGKKTSTYPLTFITKGEMTVNTTEAKLLGIKLPASVLHEAKTKGEIFK	centroid_262_orf00026_AWRIB821_contig6_group19_21403_22500_len=1098	K01989	FIG01963663	ABC transporter substrate-binding protein	365	gi|399905496|gb|EJN92937.1|	365	1	0	733	99.73	100	ABC-type uncharacterized transport system, periplasmic component [Oenococcus oeni AWRIB304]	100	100	100	100	100	100	100	100	100	100	100	100	100	100	100	100	100	100	100	98	100	100	100	98	100	100	100	100	100	100	100	100
299	CL_263_	-	199	MNMIVSAIGQGLLWGILGIALFLTFRILNFPDMTVEGTFPLGAATAVSLITRGVSPILATLAAFIAGALAGGITGLLYTKGKIPILLSGILVMTACLSVNLRILGSSNVSLIGKRTIFSPFAGLPEYFDAVFIGLTMVFIVTLIMIYFLQSNLGQAFIVTGDNPIMAQSIGIRTDQMTNMGLMFSNGLIAIAGAVIAQNNGYADINMGIGIIVIALASIIIGEVVFGELTMNQRLIAITLGSIIYRFVLLIVLQLGFSTNDLNLLSAIILAFCLMLPRFSQALHLDRVMKKGLFVND	centroid_263_orf00309_PSU1_contig1_group1_257603_258496_len=894	K05832	FIG00482249	ABC transporter permease protein	297	gi|488910133|ref|WP_002821208.1|	297	0	0	575	100	100	branched-chain amino acid ABC transporter permease [Oenococcus oeni]	100	100	100	100	100	100	100	100	100	100	100	100	100	100	100	100	100	100	100	100	100	100	100	100	100	100	100	100	100	100	100	100
300	CL_264_	-	199	LSMTEVILSLKDVTVTVNKKQNNETRILKSINLDVHPGDFITILGSNGAGKSTVFNVISGTLPVDSGKILHAGQDISKESPEKRAKFLSRVFQDPKMGTSPRMTVAENLLLASKRGEKRSLAPRHMKAKINEFRHLASKMGNNLDHRLDTPTENLSGGQRQALSFLMATYKKPDVLLLDEHTAALDPKTSADLMEATAQRIEADHLTCLMITHHMEDALKYGNRLIVIENGIVSHDFNRQEKAALTKEKLLSFFDVIA	centroid_264_orf00311_PSU1_contig1_group1_258483_259259_len=777	K05833	FIG00450796	ABC transporter ATP-binding protein	258	gi|488912273|ref|WP_002823348.1|	258	1	0	528	99.61	100	phosphonate ABC transporter ATP-binding protein [Oenococcus oeni]	100	100	100	100	100	100	100	100	100	100	100	100	100	100	100	100	100	99	99	92	100	100	100	100	95	100	100	100	100	100	100	99
301	CL_265_	+	199	MIKVENVSKIIAGKTIFSNVNLLLQTSQSYALVGHSGSGKSTFLNCIGSLENFSGEIRVDDQPLSKINKRNYFRQTLGYLFQNYGLIDNQNVKENLDIGLAYRKIPAKEKSALKKQVLEDLNLKVDLYRRISTLSGGEQQRVALARLILKDPKVVLADEPTGSLDQDNGLVIITHLLKMAGKGATVIIATHDPAVAEKCDQRINIEDFKKSQNIICFLKFELPCNIYFKQNR	centroid_265_orf00312_PSU1_contig1_group1_260085_259387_len=699	K02003	FIG00450796	ABC transporter ATP-binding protein	232	gi|488909129|ref|WP_002820204.1|	232	0	8e-167	472	100	100	peptide ABC transporter ATPase [Oenococcus oeni]	100	100	100	100	100	100	100	100	100	100	100	100	100	100	100	100	100	100	100	100	100	100	100	100	100	100	100	100	100	100	100	100
302	CL_266_	+	161	MKNKKSHFKLTKIIALLIPVFILTTIFSFRNPLTDRYNPFLNSEQSYAKVKKGTQKYRNVTAYTEQGRKLSYTLDFGGYDPDEQYVKITHKGKYVKRVIYVQAKNAPRKVR	centroid_266_orf00313_PSU1_contig1_group1_260441_260106_len=336				111	gi|488909130|ref|WP_002820205.1|	111	0	6e-74	226	100	100	hypothetical protein [Oenococcus oeni]	100	100	100	100	100	100	100	100	100	100	100	100	100	100	100	100	100	100	100	100	100	100	100	100	100	100	100	100	100	100	100	100
303	CL_267_	+	162	MKLIKNFFALISFLLLSFLLVGFFKELDQQFLYHTDQILTISTWDQKSNKKTIFKGLDQETKKQKINLYKSTSSVDQSNTIKYIYPFIGDKKLKNDFHNFDISKKNRIISFSQLQKRDIRGEYFVRGEVNKQKFLKILKKLGLSGNFINVNFPRFFSSYMCQEGILLSIFALLLISFLIFLHERSANFKAYAIKRLHGYSIFKIFIDDLKKSTIYFLLLPSCAAIVTFLFLLISPYHGQLLFFLKWLIIAYSVLTILLLMLNLLSYASLSLIDVSQMVKGKRPYKILRSIALGSKFAMILIVFLLLIQNVASLSDLKKIQKHNEIWRKVDNYYSLYFAPFITGNKEYGDVAEKFNRLFAEEEKYGAILIKNNNASNPKKDNFEPTNGNVLIVNNNFVSL…	centroid_267_orf00033_AWRIB821_contig6_group19_27307_25379_len=1929				642	gi|488909131|ref|WP_002820206.1|	642	0	0	1284	100	100	bacteriocin [Oenococcus oeni]	100	100	100	100	23	100	100	100	100	100	100	100	100	100	11	100	100	100	100	100	100	100	100	75	99	100	100	100	100	100	40	47
304	CL_268_	+	161	MDKNTVNQAGIVFQKLRKQRHLSTKKLAKGILSVSSVNKFETGKTKLSFFKLGSLLKRMDISLDDYYEQIESETLSDSYNHFLNKIEPIYQGNDLLTLKAIAKEETSKNNEEFINLIKTASLISFIKKIDSNYLVEDMIVKKISQYLMSVEYWNSFELVILKNCLIILTCPMIKVLAKELIYLSAQLNDRNRSDNFLSAITNMVDILYRREDYQSAKELLFCLEKISLNQDQLVIKFKISFMRNLLTLTNQKAKRANRQLIKSLRSIDSNYLASSYESYMDKYMVPDNS	centroid_268_orf00035_AWRIB821_contig6_group19_28375_27506_len=870		FIG00742231	Transcriptional regulator, xre family	289	gi|488909133|ref|WP_002820208.1|	289	0	0	578	100	100	XRE family transcriptional regulator [Oenococcus oeni]	100	100	100	100	100	100	100	100	100	100	100	100	21	100	100	100	100	100	100	100	100	100	79	100	99	100	100	100	100	100	100	100
305	CL_270_	-	199	MKIAKYVSLIVASITLMFAAILLIQFNDSEKWSIDAHQSGLFSQTININSNDQPATQKKILTALAETADHYSLGVIRVDDQVGATGAYRIGVYDPEGVIKFVNRKNQLKSSGITSLSSKRLWSTKSMDTRHLSLFNLMNSSSVVVTSLDSLLNHTETINGQYQMATIKKTNFQNMLDFFSKRSGIKEKQLLAQHSFKQHTISIAFNLSLVLFALLSVVSIVFGIFSIYDKNQLVGVQKLLGYSSFRIVWSHAVNNWLVVFAAFSLEILMLRIAFSQLDNSIYPILFLFQLPLLIVLSLDTLIQFLLVHRQKATNFIKQNLRSRLLICVVCGLFIFTSGLCVYMLRVIDYQSIQIFLNAKKMQHWQQRNDNYVLSEISAGNDSASFTYQSNKIDHDLQNF…	centroid_270_orf00064_AWRIB318_contig318_group4_52876_55041_len=2166		FIG00447744	FIG056164: rhomboid family serine protease	721	gi|488909904|ref|WP_002820979.1|	721	0	0	1452	100	100	hypothetical protein [Oenococcus oeni]	100	100	100	100	100	100	100	100	100	100	100	100	100	98	75	100	100	100	100	100	100	100	100	98	100	100	98	98	100	100	100	100
306	CL_271_	-	199	MKLELNHITKSFSGKKILRNFNLTVQSGEFVGIVGKSGSGKSTILNLLGLFDDYEQGEYFIDGKKVPRINTKAATKLIREKINYLFQNFALVNDLTVGKNLGLALKYTETSKKEAADKIALVLRQVGLANHEKDIVATLSGGGQQRIAIARAMLKPGDLLLADEPTAALDKENRDLVFALLMELNKKHKTIVLVTHDLELASKIPRTIQIN	centroid_271_orf00037_AWRIB821_contig6_group19_31015_31650_len=636	K02003	FIG01288836	ABC-type antimicrobial peptide transport system, ATPase component	211	gi|488909136|ref|WP_002820211.1|	211	0	1e-147	422	100	100	bacteriocin ABC transporter ATP-binding protein [Oenococcus oeni]	100	100	100	100	100	100	100	100	100	100	100	100	100	100	100	100	100	100	100	81	100	100	100	100	57	100	100	100	100	100	55	100
307	CL_272_	+	198	VTDRLKDLSGFLHDGFTSILAETAASISANCLAKKGQIAVGVSVNTNHFMTVKNGLLKAFAEPIAISDTTQLWKVEIFQYPGRKIISTSDVTTILKNK	centroid_272_orf00038_AWRIB821_contig6_group19_32021_31725_len=297		FIG00773356	Aromatic compounds catabolism protein	98	gi|488909137|ref|WP_002820212.1|	98	1	1e-63	199	98.98	100	aromatic compound catabolic protein [Oenococcus oeni]	74	74	74	74	74	74	74	74	74	74	74	74	74	74	74	74	74	74	74	74	74	74	74	74	74	74	74	74	74	74	74	74
308	CL_273_	-	199	MEAASWKKVKDYSEIIFERKEKIAKLTINRPEKRNAFTPVTISQLIEAFAICRDDSSIGVIILTGAGDEAFSSGGDQGVRGNGGYVGPDQIARLNVLDLQHLIRIIPKPVIAMVKGWSVGGGNVLQLVCDLTIAADNAKFGQTGPKVGSFDAGYGSGYLARVIGHKRAKEVWFLNHWYTADEALSMNWINKVVALADVEKETLKWCDELLTKSPTALRFIKAAMNADTDGLAGLQQFAGDATMLYYTTDEAKEGRDAFNEKRRPDFDKFPKFP	centroid_273_orf00325_PSU1_contig1_group1_267261_268082_len=822	K01661	FIG00071623	Naphthoate synthase (EC 4.1.3.36)	273	gi|488912278|ref|WP_002823353.1|	273	0	0	563	100	100	dihydroxynaphthoic acid synthetase [Oenococcus oeni]	100	100	100	100	100	100	100	100	100	100	100	100	100	100	100	100	100	100	100	100	100	100	100	100	100	100	100	100	100	100	100	91
309	CL_274_	-	193	LTKQADLFPERMALFYRGQSWTFAELKKEVERICGHLASLEINSNKRVAILPGNTAASYMTILAIQQIGLQPVLLNFRLSNDELQSQLVDAGLQNVLIDDSLKSRFKEGQKLNVSCLFISELESLKIVPPQIVEDFPNQKIASIMYTSGTTGKAHGVLQTYGNHFYSAVGSAFNLGFDPEDQWLCVVPIFHISGFSIMMRSLVYGMGVVLLSHFDPENVTKLLSSHAISLVSVVPLMLKQLLRLYPKDGYQNSFRAFLLGGEPIDQNTLDICLRKGIKVIQSYGMTETCSQVVALNFQDATRKIGSVGKALFPVQLRIADDKTNEVQLKGPNLAKGYLNDDQRFKSKFTGDGWFKTGDVGLIDEEGFLFIKGRLDEMFISGGENIFPNEIENVYAKLTG…	centroid_274_orf00007_AWRIB873_contig31_group24_4918_6360_len=1443	K01911	FIG00000860	O-succinylbenzoic acid--CoA ligase (EC 6.2.1.26)	480	gi|488909139|ref|WP_002820214.1|	484	0	0	990	100	100	acyl-CoA synthetase [Oenococcus oeni]	98	98	98	98	97	98	98	98	97	97	97	94	97	94	97	97	98	98	98	93	98	97	97	98	96	98	98	98	97	98	93	98
310	CL_275_	+	199	MKYSQNWNIDVVFPGIDSPELKTAFKKTENKNQALTAILASLKKNSSNEKIIEAADALQTAEAKLDTIAFYLTAWSSTNYGKAEAGPKFDLLSKILINYGVQEQKWGKFLAALPEDRFNDFLSDKKAQPIAFILKETREQAGKLLDEKTEKLIKEFQVDGLHAWSAHYDTISSGLSTSYTDENGRIQKVSAGQALNLLDGISDNNARANLMQNYEKMWGKAERLSSDTLNHLAGARLTEYKAHGITDFLEKPLELNRLSRASLDAMWNTVAKNEDMLVKFFARKAKLLGLASDKISWQDQTAPVRVPGYKARTLNYDQAADFIVKNFSKYSKKMGAFAQQAFENQWIESEDRSGKQPGGWDESIPTLKEDRIFLTFTGSVNDAATIAHELGHAFHSHVL…	centroid_275_orf00041_AWRIB821_contig6_group19_36331_34529_len=1803		FIG00628107	Oligoendopeptidase F (EC 3.4.24.-)	600	gi|488909140|ref|WP_002820215.1|	600	0	0	1233	100	100	oligoendopeptidase [Oenococcus oeni]	99	99	99	99	99	99	99	99	99	99	99	99	99	99	99	99	99	99	99	99	99	99	97	16	99	99	99	99	99	99	97	99
311	CL_276_	-	199	LGKLGNLQKRMEKTLFFSSFYISLKNFLPIIVLSVFLQLFINIFLTPNSFFLTVFHLKFFAFLEPLNRLATFADISFRRLLMPLFAYFFSNQIENQKGTNLPLIALSNFIVIWLFSNNQFLLQGSGQNLLPVSLIVFALTILMIKISNWHKASSISQRYLLSFCILIIACVFAITNIFSNFQFVNAGQWLNDNLISDLSTNFYGVALLTVCASLLLWMGLPLPSCLRQTSFSLPAAVNNLGASLDKKTSTIPNPLSLHTLYDSFAIFGGVSMSLALIIVLLIRSKNSQKKLAQIALIPSLLNNNQILNFGLPFFLNPLLLIPAILAPLSGILLSGLALKLNLINPAVYQLPKNTPNIFTAFLSSNGDWRTILLVLLILGISFLIYLPFVNRLLEGTKNE…	centroid_276_orf00001_AWRIB898_contig11_group29_45_1250_len=1206		FIG00886136	FIG00886137: hypothetical protein	401	gi|696244927|ref|WP_032823776.1|	401	2	0	770	99.5	100	PTS cellbiose transporter subunit IIC [Oenococcus oeni]	100	100	100	100	100	100	100	100	100	100	100	26	100	100	100	100	100	100	100	100	100	100	100	100	92	100	100	100	100	100	100	100
312	CL_277_	-	199	MRIIKNIILISLLFAIILVSLFFGEKWVRTNVKNQAIVYNSQLNPTVMIPGSSANNHRFDNLVAILNRQSTTHSLLRVQVNEDNSISYSGRIRPNDSQPYIVIGFQNNSDGYANIKRQAKWLEIAMKFLQKRYHFNHFNAFGHSNGGLDWTIYLEKYFNQKSSTIGTLMTVGSPFNFSEKSESNRTQMLTDLIKNRSKLPRDMTVYSIAGTETYNDDGIVPIESVLLGKYVFQKNVHSYTQITVSGNDSEHSDLPTNPQIVQLIQRDILDGRGQKQSSNPVFNNH	centroid_277_orf00044_AWRIB821_contig6_group19_37657_38514_len=858		FIG00885765	FIG00885766: hypothetical protein	285	gi|488909144|ref|WP_002820219.1|	285	0	0	585	100	100	acyltransferase [Oenococcus oeni]	100	100	100	100	100	100	100	100	100	100	100	100	100	100	100	100	100	100	100	90	100	100	100	100	100	100	100	100	100	100	92	100
313	CL_278_	-	199	MDFKWVNMIRDILSKIDENAINDPNAIVYDNLGKQNNYADLKEYSDSLAAYIDQLGIATGSPIMIFGGQEFEMIASFLAAAKSGHPYIPVDINSSEERIESIIKIANPALIIAIKELPVKISNRPIVELKQLQDIFTENSNYQIEHAVSGEDTFYIIFTSGTTGAPKGVQISSDNLLSFVNWIIGKKFNLPKQPITLSQPPFSFDLSVMDWVPTLVLGGQLKAVSRELADDFKRLFQTLPEYNPQVFVSTPSFVDLCLIDPDFNEKKMSNACYFLFCGEELTKKTALKLIDRFPKAKIFNTYGPTETTVAISQVEITKKIIEKSDRLPIGYPKEDTGVAIFGNQQQLLPEGETGEIVIYGQSVSKGYLNNPEKTQAAFFSYKGQHAYRTGDLGTLDAKG…	centroid_278_orf00046_AWRIB821_contig6_group19_38751_40298_len=1548	K03367	FIG00001579	D-alanine--poly(phosphoribitol) ligase subunit 1 (EC 6.1.1.13)										98	98	98	99	99	99	99	99	99	98	98	99	99	98	99	99	98	98	98	99	99	99	98	99	99	76	98	98	99	98	99	98
314	CL_279_	-	199	MVNFFGNAIPNLQPYSDPQYFVYLLIAVMPLAIGLYYGKRFKIYETIFSIVFIVLMFTNDKLGQGVALIAYIIWQLLVVGVYHQYRIRKNNSLIFYLATFLSIVPLSIVKIMPTVDHGAQSIIGFLGISYLTFRAVGMIMEMRDGVQKDFHWWPFLRFMVFMPTISSGPIDRYRRFEKDYDHVPDRDKYVTMVGKAVQYIFLGFLYKFILAYFLGTIMLPEAKQMAISAGKGLSWPLLYVMYTYGFDLFFDFAGYSLFAVAISYLMGIETPMNFKQPFKSKNLKEFWNRWHISLSFWFRDFVFMRMVFVMKKRRLFKKSTTYSSVAYVLNMLLMGFWHGVTWYYIAYGLFHGLGLMINDWWLRFKRKHLKWLKPNWFTQGIAIFLTFHVVMISFLIFSG…	centroid_279_orf00047_AWRIB821_contig6_group19_40291_41520_len=1230	K03739	FIG00001531	D-alanyl transfer protein DltB	409	gi|488909150|ref|WP_002820225.1|	409	0	0	826	100	100	alanine transporter [Oenococcus oeni]	100	100	100	100	100	100	100	100	100	100	100	100	100	100	100	100	100	100	100	94	100	100	100	100	100	100	100	100	100	100	96	100
315	CL_280_	-	199	MEKEVLAILENILGEDLSNQMDDNYFDNGLMDSMATVDLVLALQDKFGINVPVSEFDRSKWDTPNKVIERVKELADN	centroid_280_orf00048_AWRIB821_contig6_group19_41532_41765_len=234	K14188	FIG00061715	D-alanine--poly(phosphoribitol) ligase subunit 2 (EC 6.1.1.13)										100	100	100	100	100	100	100	100	100	100	100	100	100	100	100	100	100	100	100	100	100	100	100	100	100	100	100	100	100	100	100	100
316	CL_281_	-	199	MKKRLWQIFGPVIVAFLALLILLFAPLNYSHFSVKDEKKAAVALNSITFKNQQLKKQALSDKKTRYVPFFGSSEWERMDQFHPSVLAIKYHRNYRPFLLGRRGTQSLTQYFAMQTILPELKNKQAVFVISPQWFVKKGVDPAEFNYYFSNLQGTEWLDSNTNSRADRYAADRLLKLQGEDKKGILTNIYKRVAEGKSLTKQEKWEIYLEKVVLEHEDQLFSRFQVNDNYDRRILPKTKYLPRQFSYRNLTRSANRVAARQTTNNRFGILNSFYSGRIKPFGLKRLKGAQRNISYVQSTEYSDFQLVLNEFAKLKVNVMFVIPPVNRKWAAYTGLDLNNYQEAVKKIKYQLKSQSFNNVVDLSKDGGKPYFMQDTIHLGWCGWIAFDKKVNPFLSHPTKA…	centroid_281_orf00049_AWRIB821_contig6_group19_41765_43048_len=1284	K03740	FIG00001546	Poly(glycerophosphate chain) D-alanine transfer protein DltD	427	gi|488909153|ref|WP_002820228.1|	427	0	0	877	100	100	D-alanyl-lipoteichoic acid biosynthesis protein DltD [Oenococcus oeni]	100	100	100	100	100	100	100	100	100	100	100	100	100	100	100	100	100	100	100	100	100	100	100	100	100	100	100	100	100	100	100	100
317	CL_282_	+	199	MANELMDRNDGLMDVSDMMGNLMNNFFGPRDGLWESARHNNSIMRTDISENDKEYGLKIELPGLDKKDIKIDYSNDNLTVSGVLSSKAEEKDKKNNVVRSERRYGNYSRSYYVPGVDENKISAKYENGILNLILPKSDESQTHHIEIQ	centroid_282_orf00051_AWRIB821_contig6_group19_43557_43111_len=447	K13993	FIG00627884	heat shock protein Hsp20	148	gi|488909154|ref|WP_002820229.1|	148	0	8e-102	300	100	100	heat shock protein Hsp20 [Oenococcus oeni]	100	100	100	100	100	100	100	100	100	100	100	89	100	100	100	100	100	97	100	87	100	100	100	100	90	100	100	100	100	100	93	100
318	CL_283_	+	199	LKKDLFLKRFIFKKIFFWAGLLFIIGVICSALAPNFLILLIGRLIQALSTGLAIPLLITEIMQQIPQKKQGSYMGIGGMVIALASSLGPTYGGVITQDLSWRLIFRFVLPIGLIAWLIGLSFIEQKSSPSKIPFAWKQFISLILALLSITVAVNNAGIYGWTSIKFYGFLLIAVILLIVFIKLSTNSRQALISISIFKKWEFVCPLLIYFLIQFIQLSLTFLLPNYAQLILKKGVTISGIMLLCGSLISAILQPLTGRMLDSFSVKIPLVIGAFFLITSTISFTIFQRYLSVFLIAALYVIYMIGFSFVFNNSLTYALQKLPLKLISDGNAVFNTLQQYAGSLGTSVASALLANGIGTDGKQSNYTGSRHIFILNFISCAIVVILIFSIQRKKNKYN	centroid_283_orf00019_AWRIB873_contig31_group24_16783_15590_len=1194		FIG01210157	transport protein	397	gi|490268313|ref|WP_004164848.1|	463	0	0	758	100	98	MFS transporter permease [Oenococcus oeni]	70	70	70	70	86	86	86	86	70	86	70	86	86	70	70	70	70	70	86	86	70	70	70	64	70	86	70	86	70	70	86	70
319	CL_284_	+	199	MDSEYLKTFVTLAKEKNYTQVADSLYISQSSITKRIQKIEKQLGVNLFNRNTKSVELSKYGYIYLEYAEKILQLEQECLKKIDQAVVHDNSLIIGSIPSIGQYGISKEITNFIKDTGVEIKIITEPSGKLENLLHSNQCDFAFIREVKDRKYFKRIPYAKDQMMAVLPKNHHLANLRKISISQLEKEFFLLEPKGSRPYNLCVNLCKSSGFLPNVVYTDRQIENIVDLVADGMGISLLMSKLVPKESSRIVAIPVEPTVSTSISLCYMSDENLTDLKRKFIAYIKNR	centroid_284_orf00054_AWRIB821_contig6_group19_46212_45349_len=864		FIG00555656	Predicted transcriptional regulators	287	gi|488909155|ref|WP_002820230.1|	287	0	0	584	100	100	LysR family transcriptional regulator [Oenococcus oeni]	100	100	100	82	100	100	100	100	100	100	100	100	98	100	100	100	100	100	77	100	100	100	100	100	100	100	100	100	100	100	100	100
320	CL_285_	-	198	LIIDANIYWLPNEIFVSEEMTNHFLRVVPREYGVYAYQREKNKNEREFVIEKPEGSENLNYFQGDYDLSVQLENMDQAGVDTGVMKLPGCQEWLDLDLCIQFNNQMAETVKKSKGRFRALAVVPPSGDADTLRELKRCIKELHMNGLQLSAHYGNKYLDDPMFRPLLKCASDLNIPVYVHHTPVPVEYNSLADYNNLRRSYGRCEDQTIAVTREIFSGMFKELPNLKMIHSMLGGGYFAYKNMFFPNDSGHGRFDANTSDVARSLKDNIYFEMSHAQPWGKAELKCAVEVLGADHIIYGSSYPVKKDWLIGGPQYVGDLPISQDEKDMLLFKNAERIYGIK	centroid_285_orf00342_PSU1_contig1_group1_281549_282574_len=1026	K07045	FIG00750707	metal-dependent hydrolase (putative)	341	gi|488911351|ref|WP_002822426.1|	341	1	0	713	99.71	100	hydrolase [Oenococcus oeni]	100	100	100	100	100	100	100	100	100	100	100	100	100	100	100	100	100	100	100	100	100	100	100	100	100	100	100	100	100	100	100	100
321	CL_286_	-	199	VLKDSFLAGAGKAKIVFSQDDFPIKQFTGIHDNLYIRVLLIDSNQRFAFVSIDLTSLTKDRIDFYKSLIHQLTSIDEGNIWVSVTHTFSAPHIPLESQKDDEEKIISMMLFKTSAALREAINQALLSMKPADIGFSYSSCPLNINRNIPTRLGWWLGRNDDGYSNHDVRTVTLKQENNEIISILYNFDVQASVMDNVSTKSGELLISSDLVGKASSDIENTFGKNSVAIFLPGSAGDQAPIFKGSNWKITKNNRLVCSSIHEEAYSLVDQLGVKLSQSVQRAVFKTEKFADNCEIKINHYSVYLPEQRVKYSTKALRPSKKYQFEKTGNSLFVPIDILYLNNLAMIGTMPELNSSFGQKLREKFNNQNTFVCTLVNGAMKYLPEDVDFIRRTYTAMNTR…	centroid_286_orf00056_AWRIB821_contig6_group19_47497_48753_len=1257		FIG00885756	FIG00885757: hypothetical protein	418	gi|488909908|ref|WP_002820983.1|	418	1	0	862	99.76	100	hypothetical protein [Oenococcus oeni]	96	96	96	96	96	96	96	96	96	96	96	96	96	96	96	96	96	96	96	96	96	96	96	96	96	96	96	96	96	96	96	100
322	CL_287_	-	199	MRIGTARYCISPEYCKFYLLGYKTPVRNNPAAGIHDDIFCNALLFDNDNHNRVFLLSADLLELEDDMVEEVKSKLNEIYGISRDQIIICVTHDHNSIRDFHKHWETGQFNQQYYDFLIETIIKAFEKCSENLQDATAKYGKKVITGYYSNRNHPGELADNEITVIKFYNKQNNVFACLLNWATHSTVLGPDNNQLTGDLAGQTCQKLGNRWGCFPVMVVGAAADSSNRNNRQGKDFAELERVSSGLAEKIIDIPVTKKVEFGPVIFQTLSHSIHPNMKKYHRQLQQTIDDIKSGELNLGESVPAGALIGKCQEQLKLNDYNLLLQFEVLDIGNLRFYIFPGELGSKFGLSMKSSTNKVAIIAGYANGFHYYFLPKEEYGLSFETIGNPVPSGEAEKIVA…	centroid_287_orf00057_AWRIB821_contig6_group19_48803_50035_len=1233		FIG00885544	FIG00885547: hypothetical protein	410	gi|488909161|ref|WP_002820236.1|	410	0	0	855	100	100	hypothetical protein [Oenococcus oeni]	100	100	100	100	100	100	100	100	100	100	100	100	100	100	100	100	100	100	100	100	100	100	100	100	100	100	100	100	100	100	100	100
323	CL_288_	-	199	MFAFLNKNKHPDKRILAPVTGKCVDLSKVPDPLFAKKVMGDGAAFIYDGDTIFSPCQGSVSMIASTKHAIGLMSISGIEILLHVGIDTVNLHGEGFTTLVSKDEIVKIGRPLLRINRNLMQEKKIDLITSLVVTNGSSVDIKIENIGTQVTQGLSEIIVEKNGDNNYGL	centroid_288_orf00058_AWRIB821_contig6_group19_50109_50618_len=510	K02777			169	gi|488909164|ref|WP_002820239.1|	169	0	3e-117	341	100	100	PTS sugar transporter subunit IIA [Oenococcus oeni]	97	100	97	97	97	97	97	97	97	97	97	97	97	97	97	97	100	100	100	97	97	97	97	97	97	97	97	97	97	97	97	100
324	CL_289_	-	199	MDYKELATNILKNVGGKENVNDVIHCVTRLRFHLKDESKANDTAIKNMDGVMDVIHAGGQYQVVIGPQVDDVYDALVKVGCFQKKEEVSLDQGQNDEKKYGEKDQKQEGLFSRFLGLISSIFQPVLGILMASGMFKALVSLFTVAGIMSKTSGTYVILYALGDALFYFFPVALGWSAAKRFGMKELYGITLGGILVYPTLVSAVTSKTLYTLFAGSAFSLPVRLTFLGIPVVTQTY	centroid_289_orf00009_AWRIB897_contig101_group37_7315_8025_len=711				236	gi|488909165|ref|WP_002820240.1|	236	0	2e-170	481	100	100	PTS lactose transporter subunit IIC [Oenococcus oeni]	49	49	49	49	49	49	49	49	49	49	49	49	49	49	31	49	49	31	49	49	49	49	49	49	49	49	49	49	49	49	49	49
325	CL_291_	+	199	MDYFSNYRNLPREIYILFISRIIDAAGSFVQPLLTLILTEKIGLSAAESGLYITILGSLSAPGMIIGGKLTDLIGRKKIILLSQIPGALVLMLCASIKSSSMLLVYLLILSSILYSISSPAYDALLADITVPKNRQASYSLSYMGWNLGYAIGPILGGLLFKNALPFLFFGDGVATLISMILVATFIGETKGKKDQEINSEKRPLEISQEGSVFHILFQRPILIFFALILFCYDFVYAQWGFALPLQLADLFGKNGAALYGTLASFNGILVIILTPLLTKVTKKIPAITVMSIGGFCYVLSFGSLAFVHILFLFYLDLFIMTIGEILISINSSVFIADHTPLSHRGRISAIIPIVTGAGYVVSPLVIGNFISYASIKDAWFLAGAIVFIAACLMSLLKR…	centroid_291_orf00061_AWRIB821_contig6_group19_53368_52160_len=1209		FIG00629664	permease of the major facilitator superfamily	402	gi|488909166|ref|WP_002820241.1|	402	0	0	791	100	100	major facilitator transporter [Oenococcus oeni]	100	100	100	100	100	100	100	100	100	100	100	100	100	100	100	100	100	100	100	100	100	100	100	100	100	100	100	100	100	100	100	100
326	CL_292_	+	199	LKIETKKFGEINGETVTKYTLINQHETKISLITLGATWQDFSVKETDGRHQLLVNFDNLEDYIKTPYYLCKAVGRVAGRITGAQFSIAGKDYHIENNEKDYALHGGSHGFSFINWSAESHVDEKQASVIFKHYIKSSDDQYPGNLEATIIYTLTENDRVTVTFLGKSDQTTLFNPTLHAYFNVTDSQHDLRKQWLKINSSKRLELNTNKIPTGNFLPVKGSNYDFQQKENLQDVLDKLKKDQSIIELDDIFLVTPNSQEPVAEIGDSADKRRIKIYSQRNAVVVFTTNPLDPEREKQHDFNALAIECQTLPDAIHHQNFGDIILPAGKTAVYNIAYQYEH	centroid_292_orf00022_AWRIB898_contig11_group29_18355_17333_len=1023	K01785	FIG00135025	Aldose 1-epimerase (EC 5.1.3.3)	340	gi|488909167|ref|WP_002820242.1|	340	2	0	701	99.41	100	aldose 1-epimerase [Oenococcus oeni]	100	100	100	100	100	100	100	100	100	100	100	100	100	100	100	100	100	100	100	100	100	100	100	100	100	100	100	100	100	100	100	100
327	CL_293_	+	199	MATTLKDIAEKTGLSPTTISRVLNYDKTLSVSDETRDQIFSVAEKLNYIKSHHRSSSISTKKIALVQWYSEEKEQDDLYYLMIRKGVEKRGQQLGIEVMNIFKNDTSTLETDIDGIIAVGKFSPEQVKDLALVTDKIVFVDDDQFAKGFDSLLTNISLAMKKIVDFFWKEKIRDIGLIYGEEETTDHLRKIIDRRYIAFKKELSEKHAYDPKLVFKGDFTNDSGYQVMKEAIRKLKDRLPHAFFISNDPMAAGALKALREAKIEIPKRVSIFSFNNTSLASYVYPELSSVAVGTEEMGMAAINMLKDQLTASKQPLAKRVELETRLIFRQSTL	centroid_293_orf00351_PSU1_contig1_group1_290906_289905_len=1002	K02529	FIG00003129	Galactose operon repressor, GalR-LacI family of transcriptional regulators	333	gi|488909168|ref|WP_002820243.1|	333	0	0	679	100	100	LacI family transcriptional regulator [Oenococcus oeni]	100	100	100	100	100	100	100	100	100	100	100	100	100	100	100	100	100	100	100	100	100	100	100	100	100	100	100	100	100	100	100	100
328	CL_294_	+	199	MSALDKFVTAVIQSDSNYQELDRIYVENRIHALIGDGNTVKEKDDQLLNLRTALIETAIRNGKIENSLSDRDILDAELMDLLTPLPSVINATFWNLYQKSPKTATDYFYKVSRENDYIKTQAIAKNISFPVKSDYGDLEITINLSKPEKDPKVIAAAAKQKNRSSYPLDQLCLENEGYLGRLDYPARSNHRIIRLTLGGETWGFQYSPYAYFQEHSIFLSKIHRPMVINRHTFSNLLEIVHIFPEYFVGSNADLPIVGGSMLSHDHYQGGRHLFPMMKAKIDRPIDLGISGITAGIVKWPMSTIRLISENQEQLAKTVNLIHEKWMNYSDETVDLRAYTKGVRHHTVTPIVHFENGKYIFDIVLRDNQTSAEYPDGIFHPHQDVQHIKKENIGLIEVMG…	centroid_294_orf00066_AWRIB821_contig6_group19_57340_55871_len=1470	K00965	FIG00623809	Galactose-1-phosphate uridylyltransferase (EC 2.7.7.10)	489	gi|488909169|ref|WP_002820244.1|	489	0	0	1012	100	100	peptidase S24 [Oenococcus oeni]	100	100	100	100	100	100	100	100	100	100	100	100	100	100	100	100	100	100	100	100	100	100	100	100	100	100	100	100	100	100	100	100
329	CL_295_	+	199	LETLDKNSLLKEFKEQFKKTAEKVFFSPGRINLIGEHTDYNGGNVFPCAISIGTFGVYGSRDDQTIRMYSANIPDQGVVSFQLNDLEYHKEDGWTNYLRGVLASLVSRDYKINHGFDLFIHGNLPDGAGLSSSASIELLMGTILKNVFSLDVSQLDLVKIGQEVENKYIGVNSGIMDQFAVGMGRAEQAILLDTNTMKYEYAPVKLGDNVIVIMSTNKRRELQDSKYNERRSQCEEALKRLQTKLAIKSLGDLSIEAFDQASYLINDDILIRRARHAVFENQRTLRAFDALKNNDLTTFGQLVDASHVSLHFDYEVTGKELDTLVEAAWKQPGVLGARMIGAGFGGCAIAIVGKDYVDDFKTKVGKSYQEKIGYPADFYIAKISDGPKEIVE	centroid_295_orf00353_PSU1_contig1_group1_293648_292470_len=1179	K00849	FIG00024073	Galactokinase (EC 2.7.1.6)	392	gi|488909910|ref|WP_002820985.1|	392	1	0	805	99.74	100	galactokinase [Oenococcus oeni]	100	100	100	100	13	100	100	100	100	100	100	100	100	100	100	100	100	100	100	92	100	100	100	100	97	100	100	100	100	100	93	100
330	CL_296_	+	199	MKQIKQYISYAFGAFGHDAFYATLSTYFMIFVTSQLFSSSNHSLDDKMIGYITTMIVVIRLVEIAFDPLIGGVVDNTRTRWGKFKPWIMIGATISSIGLILIFTNFGGLNYSNPILYLILFGIVFVILDVFYSFKDTAFWSMLPAFTLSSSKRAKFSSIARLGSTLGSQGVIIVIVPLVTILSGMFGAKSGQENQAGWLGFAIVIGLISFLGALATSVGTKEEHNIIRENTEKIHLVDVFKVIFKNDQLMWLALSYFMLAFSYTVTNSLFIYYFKYVMGKSGSFYIVGIITAILGIISVSLFPALEKLIHRKAIYVGGIVMMLIGYTIFIFSGTNVVAVLIGISLLYFPYPLIFLAALMTIADSVEYGQLKSGNRNESVTLVVRPLLDKLGGAFANGIV…	centroid_296_orf00354_PSU1_contig1_group1_295114_293675_len=1440	K16209	FIG00090765	Lactose and galactose permease, GPH translocator family	479	gi|488909172|ref|WP_002820247.1|	479	0	0	953	100	100	sodium:solute symporter [Oenococcus oeni]	100	100	100	100	100	100	100	100	100	100	100	100	100	100	100	100	100	100	100	100	100	42	100	100	100	100	100	100	100	100	100	100
331	CL_297_	+	199	MVDKNKKIIINPQQFALNVIGGNQKLPDEENKKYIKRQLTLYLEALFLVQDFNDLEKNQFALSKATQRDEILEKVIEHRYH	centroid_297_orf00355_PSU1_contig1_group1_295387_295142_len=246		FIG00885526	FIG00885528: hypothetical protein	81	gi|488909173|ref|WP_002820248.1|	81	0	3e-50	164	100	100	hypothetical protein [Oenococcus oeni]	100	100	100	100	100	100	100	100	100	100	100	100	100	100	100	100	100	100	100	100	100	100	100	100	100	100	100	100	100	100	100	100
332	CL_299_	-	199	MTLEIVRGFADRDFRSELLERIYEKYRIDPQARFFYIVPNHIKFSAEVDVLKKFGSLLGKNDQEAQAFSRLQVYSLSRLAWALTKERDQKTIISNQSVSILVGQVLRELPIEKLNIFARSARMPGFVANVAEQLLEIWRSGLTASEILPLHQFDDRLSEKIKVLALIETKILPSLKDYSLPDDALRNFATQISKIDLKNCNFYFEGFSGFTASELSLVKALISADRKTQLGKKSEIVFSLTGEQQSDQYGEGNLFYRANQLFKNEFSSARVWIVSNIRPLSESQLNFEQSWRELETQGFTSQKRSFPQTKIVVSSDQEHEIDFVARSIRQRLVDNPKLRAKDILVLAQRLDGYKNIIPKIFDRYDLPYFLDKDTRMSDHPLASLAENLLGSSNEFAYER…	centroid_299_orf00002_AWRIB821_contig10_group21_502_3987_len=3486	K16899	FIG00052730	ATP-dependent nuclease, subunit B	1161	gi|488907056|ref|WP_002818131.1|	1161	0	0	2355	100	100	ATP-dependent helicase [Oenococcus oeni]	100	100	100	100	81	100	100	100	100	100	100	100	100	100	100	100	46	100	100	100	100	100	100	100	100	100	100	100	12	100	100	61
333	CL_300_	-	197	MNFSKNQRAVIAHIPDHNLLVAASAGSGKTTVLIEHVYQQLLSGKSIDRFLISTFTDAAALEMKNRLEKRIRAGITEEEGQLKRHLQEQLLLLNSAAIGTLDSFSLRIIERYYSVIGLDPRYRMLADQTEKNLLVKDVLDDTFDEMYHDEKFLRLLNNFSSASHDQDLKNLVIKLNTMAETRANPDFWLDSIAENYRLSGGLTKGSFWKELLQPQIVNRASAALYQLLSAKKGVEDLEDYHSYIAYLADAVGLVRGFIEVCSQNNWQQMSDYFVNNSWPKSARKSGKNEQEADYFDNWIKPWIKEAKDSYRSIESDFLFLNESQWLDISEKSLGVVEELIRLTKVFRKKFALKKRELSLLDFSDGEQFAYQILQNQTVREEIQSLFDEVLVDEYQDIND…	centroid_300_orf00004_AWRIB821_contig10_group21_3987_7547_len=3561	K16898	FIG00001547	ATP-dependent nuclease, subunit A	1186	gi|488907057|ref|WP_002818132.1|	1186	0	0	2429	100	100	ATP-dependent helicase [Oenococcus oeni]	100	100	100	100	18	100	100	100	100	100	100	100	41	100	100	100	100	100	100	9	100	100	74	100	100	16	100	100	100	100	100	100
334	CL_301_	-	198	MSKLVLIRHGESTANHDNIFTGWTDVPLTEKGISQAHVAGKQLSHSGIDFDIVYTSMLQRAIVTSYIILNEINQAWLPIVKSWRLNERHYGALRGLNKAETAQKYGDTQVREWRRSYTTVPPLLGHEESSERYLKLGIKEPLGESAEMSWKRVQPFWEDQIAKQLRSEKNVLLVAHGSSIRVLLKFLDRISDDNFMKVEVGNGEPIIYNFDQQLKVISKSNL	centroid_301_orf00360_PSU1_contig1_group1_303793_304461_len=669	K01834	FIG00005840	Phosphoglycerate mutase (EC 5.4.2.1)	222	gi|488907059|ref|WP_002818134.1|	222	0	1e-161	458	100	100	phosphoglycerate mutase [Oenococcus oeni]	100	100	100	100	100	100	100	100	100	100	100	100	100	100	100	100	100	100	100	100	100	100	100	100	100	100	100	100	100	100	100	100
335	CL_302_	-	198	MDDQTLMKKALLSTARHFDYKNLNLPVWISAINGEFISAAESYDADVTDIQLYFSGTKNGDVYHASGTFEFAGGTQTDESDIQLDADTDYEV	centroid_302_orf00361_PSU1_contig1_group1_304636_304914_len=279				92	gi|488906829|ref|WP_002817904.1|	92	0	6e-60	189	100	100	hypothetical protein [Oenococcus oeni]	100	100	100	100	100	100	100	100	100	100	100	100	100	100	100	100	100	100	100	100	100	100	100	100	100	100	100	100	100	100	100	100
336	CL_303_	-	199	MRNQQPALLLNDQKKRCAWASEINKPSPEMILYHDLEWGRPSHDDRYLFELLCLETYQAGLSWAIVLKKRDAFRRAFFNFEIKRVAEVTSIENLLLNKDIIRNRMKLSATVNNAKIFLKIEKEYGSFADYLWHFTNGKTIDNHVLNHADIPSENQLSINISKQMKKTGFKFTGPVTIYSYLQAVGIINDHQIDCQFNPDNI	centroid_303_orf00362_PSU1_contig1_group1_304920_305525_len=606	K01246	FIG00000673	DNA-3-methyladenine glycosylase (EC 3.2.2.20)	201	gi|488907060|ref|WP_002818135.1|	201	0	9e-148	421	100	100	3-methyladenine DNA glycosylase [Oenococcus oeni]	100	100	100	100	100	100	100	100	100	100	100	100	100	100	100	100	100	100	100	100	100	100	100	100	100	100	100	100	100	100	100	100
337	CL_304_	+	199	MNYIGNFLKRKDAQLYLTLIFLIIVIYTLRNFIGVILLTTIFSYLAIKASLFFKKQFKVPYLLAVILMYVFGLGLFISAITYAAPLLVEQLKVIPNMISKAIVDHPYLNKNIDKLINQAIHSSEIVSNSKNVLITGLREVGHVGTGFTHVVLAIFLSFVYSISHNRLLKFGHEFLKSPYREFFKNIYYLARKFVLILGKIIETQLLICSINTLLMAIGLSLLKMPSLLLLTIIIFIFGLVPVAGVLISIIPLGLIAFASGGLIRVAEVTVLVVVIHLFESYFLHPRLMAGRTDLPVFVAFITLIIMSELLGGWGLIVGLPIVSFFLDILGVHSSEKKKKMPKTVKKK	centroid_304_orf00008_AWRIB821_contig10_group21_10403_9360_len=1044		FIG00886177	FIG00886178: hypothetical protein	347	gi|488907061|ref|WP_002818136.1|	347	0	0	676	100	100	membrane protein [Oenococcus oeni]	98	98	98	98	98	98	98	98	98	98	98	98	98	98	98	98	98	98	98	94	98	98	98	98	93	98	98	98	98	98	98	98
338	CL_305_	+	198	MNEYQIKFKEDCYYAENNAGKVISELLYSKIKQGKVISINQVRVDPLFRNRGIAGKLLKKAVDDAVKNGQLIKAVCSFSKKAFLQNKNYQKYEYKEN	centroid_305_orf00009_AWRIB821_contig10_group21_10787_10494_len=294	K06975	FIG01353939	Predicted acetyltransferase	97	gi|488907062|ref|WP_002818137.1|	97	0	2e-61	193	100	100	acetyltransferase [Oenococcus oeni]	100	100	100	100	100	100	100	100	100	100	100	100	100	100	100	100	100	100	100	100	100	100	100	100	100	100	100	100	100	100	100	100
339	CL_306_	-	198	MDREKFRKQDHYTAEEWRNIHSGTAQQMDYLNQHIESMEHAYERHMASGEHMLDEYTTTDDKK	centroid_306_orf00365_PSU1_contig1_group1_307060_307251_len=192		FIG00885524	FIG00885526: hypothetical protein	63	gi|488907063|ref|WP_002818138.1|	63	0	5e-38	131	100	100	hypothetical protein [Oenococcus oeni]	97	97	97	97	97	97	97	97	97	97	97	97	97	97	97	97	97	97	97	97	97	97	97	97	97	97	97	97	97	97	97	97
340	CL_307_	-	199	MTKDRGFEIVTRFKDAGIKFPSRGTAHAAGYDIRAAEDTEIPGDGTIKLVPTGIKAYMPHDNVLFLVNRSSGPYKRGLVLPNSVGVIDADYYNNEKNEGEIFVQLQSISGKTVDVKKGDRIVQAIFVPFLLADNDRAGGLRHGGFGSTGDN	centroid_307_orf00011_AWRIB821_contig10_group21_11156_11611_len=456	K01520	FIG00000388	Deoxyuridine 5'-triphosphate nucleotidohydrolase (EC 3.6.1.23)	151	gi|488907064|ref|WP_002818139.1|	151	0	4e-104	306	100	100	deoxyuridine 5'-triphosphate nucleotidohydrolase [Oenococcus oeni]	100	100	100	100	100	100	100	100	100	100	100	100	100	100	100	100	100	100	100	100	100	100	100	100	100	100	100	100	100	100	100	100
341	CL_308_	-	199	MSDEANDIVFRNETHDFKVRVTGVLFNEKNQLALNPDKISSQHSYVTLPGGKLKFGESSDQAIIREFTEEMGIKIKTVRLLAVTENLYSYQNKHNSEINFTWLVKRVGQENFFAKDNNEQTVIWRDPHQLEDFLPKKLRLVIIDLPKTPVHIVNHG	centroid_308_orf00368_PSU1_contig1_group1_307780_308250_len=471				156	gi|488907065|ref|WP_002818140.1|	156	0	3e-110	322	100	100	ADP-ribose pyrophosphatase [Oenococcus oeni]	100	100	100	100	100	100	100	100	100	100	100	100	100	100	100	100	100	100	100	100	100	100	100	100	100	100	100	100	100	100	100	100
342	CL_309_	-	199	MAKAKTQFVCSNCGYTSARYLGRCPNCGQWNTLIEEKIVPEAVVNRKARISFDGRVAKPKKISEISGNELPRTRTGLRELNRVLGGGIVPGSLILIGGDPGIGKSTLMLQVSGQLAENGGSVLYVSGEESDNQIKLRADRLGVGSDSFIVYPETDMEQIKSIVQQIEPDYLVIDSVQTMQEPDLQSPIGSVAQIREVTADLMQIAKTNAITVFIVGHVTKDGSIAGPKILEHMVDTVLYFEGDANYKYRILRTVKNRFGSTNELGIFEMRDHGLREVANPSEIFLEERLAGATGSAITASMEGSRPILVEVQALVAPTVFGNAQRVTTGVDRNRVAQILAVLEKHANLLLQNQDAHVRITGGVKIDEPAADLAIALAVASSYHEKATNASDVFLGEVGL…	centroid_309_orf00014_AWRIB821_contig10_group21_12117_13529_len=1413	K04485	FIG00000283	DNA repair protein RadA	470	gi|488906823|ref|WP_002817898.1|	470	0	0	953	100	100	DNA repair protein RadA [Oenococcus oeni]	100	100	100	100	100	100	100	100	100	100	100	100	100	100	100	100	100	100	100	100	100	100	100	100	100	100	100	100	100	100	100	100
343	CL_310_	-	199	MAKFSDIKGFTFDLDGVITDTAKFHEQAWKQTAEEVKTPWSDQLAADLKGISRMDSLEMILKAGNHEKSYSHEEKVALADQKNKKYQQLIKRLTPADILPGMEKLLNDLKSAGYQMSLASASKNAPGILKQLGISDYFKGIVDPATLHAGKPDPEIFVRAGEILGFRAEEMIGLEDAPAGIKSIKGAGQTALGIGPATKTAVPDLYFDNTAEVSLAAIKERMA	centroid_310_orf00015_AWRIB821_contig10_group21_13548_14219_len=672	K01838		Beta-phosphoglucomutase (EC 5.4.2.6)	223	gi|488907066|ref|WP_002818141.1|	223	0	7e-160	453	100	100	beta-phosphoglucomutase [Oenococcus oeni]	100	100	100	100	100	100	100	100	100	100	100	100	100	100	100	100	100	100	100	100	100	100	100	100	100	100	100	100	100	100	100	100
344	CL_311_	-	199	LFFDYFSYYVNMQRIIFATKNRGKSQEAASILNGRFDLIDLNHLSNIPEIVENGSSFLENAEIKAKTTAQLYPNDLVMAEDTGLCIDALNGRPGIYSARYAGDHNDQANVEKVLKELKGLPTEKRSAHFTTIIVLLGLKKEIIAKGISEGTILDHQEGLDGFGYDPIFYSHDLGKSFGQASEKEKDSISHRAKALKDLISQIKA	centroid_311_orf00371_PSU1_contig1_group1_310484_311098_len=615	K02428	FIG00000584	Nucleoside 5-triphosphatase RdgB (dHAPTP, dITP, XTP-specific) (EC 3.6.1.15)	204	gi|488907067|ref|WP_002818142.1|	204	1	7e-146	416	99.51	100	nucleoside-triphosphate diphosphatase [Oenococcus oeni]	100	100	100	100	100	100	100	100	100	100	100	100	100	100	100	100	100	100	100	100	100	100	100	84	86	100	100	100	100	100	92	100
345	CL_312_	-	199	MTEKIRVRYAPSPTGHLHIGNARTAIFNWLFARHYNGQFIIRIEDTDLARNVKDGEKSQLDNLQWLGIDWDEGPDKANSKYAPYRQTERAAQGVYQKYIDELLASGKAYKSYKTEATLKEEREAQAQAHQAPHYVYEYAGMTKEQIKDAQAKDEAVGLKSVVRFRVPENHDYQWQDLVKGEVKINSKEIGGDWVIQKADGMPTYNFAVVIDDHLMEITHVLRGDDHVSNTPKQLMVYEAFGWKAPAFGHMALIIKAETGKKLSKRDEDTLQFIEQYRELGYLPEAMFNFIGLLGWSPVGENEIFTREQFKEMFDENRFTKANAKFDAKKLAWVNNQWMRSEKEKVMPQLIHELVKAGLINDQQAKNDADHLAKIIEIAGVDGIKATSEIAPLAEYPFFK…	centroid_312_orf00017_AWRIB821_contig10_group21_14952_16448_len=1497	K09698	FIG00000686	Glutamyl-tRNA synthetase (EC 6.1.1.17) @ Glutamyl-tRNA(Gln) synthetase (EC 6.1.1.24)	498	gi|488907069|ref|WP_002818144.1|	498	0	0	1027	100	100	glutamyl-tRNA synthase [Oenococcus oeni]	100	100	100	100	100	100	100	100	100	100	100	100	100	100	100	100	100	100	100	100	100	100	100	100	100	100	100	100	100	100	100	100
346	CL_313_	-	199	MPKYFYRTINDLNDLIKENLARLQSYNFDLIVGLPRRGMIPATLIGLFLNKPVVSFNELNANLASEKIGYRLQEESAKFPKSYSNILLVDDSTDEGTVFEQAFSKLDEATAKKVTTLSVYATEKGGDRVDLHLETLEEPKLYEWNILHKKAALADAAMRFEGIIATNAITGAWIPVTLPSYPVKIIYSGLRERHREQLESFLRQHGVQFEQLKMEVVSSRQLKQIVAEEKVALVYENDMFITRDLVDTIAVYNVSGNFLVNANTNEELDYDD	centroid_313_orf00373_PSU1_contig1_group1_312739_313557_len=819				272	gi|488906819|ref|WP_002817894.1|	272	0	0	558	100	100	phosphoribosyltransferase [Oenococcus oeni]	100	100	100	100	100	100	100	100	100	100	100	100	100	100	100	100	100	100	100	100	100	100	100	100	100	97	100	100	100	100	100	100
347	CL_314_	-	199	MSKTEWIEDFKRINGRDPKPREFRKALNKGEFTLEESLETDPIQATPPVDNLSRKELRQLKKERKFSSPKNGISSLVLAFFSLLFTLSPILFILNPDILLNFQSKANIENLASLLIVMFFFGVLLLFVAIVFALTSLFKAPRSLAIIAFFFSMINLFYVYTIINFAQSASGYFSNAVDILEDIFK	centroid_314_orf00374_PSU1_contig1_group1_313598_314155_len=558		FIG00885612	FIG00885613: hypothetical protein	185	gi|488907070|ref|WP_002818145.1|	185	0	2e-125	363	100	100	membrane protein [Oenococcus oeni]	100	100	100	100	100	100	100	100	100	100	100	100	100	100	100	100	100	100	100	100	100	100	100	100	100	100	100	81	100	100	100	100
348	CL_315_	+	197	MALKQYQMYINGEWVDSDNGEKITVYNPSNEEAISQVPSASLKQVKEAIDDAYAAQKDWKRVPAATRGSYLVRIAALIRKNADYLARTLSEEEGKILSLAMTEVTFSADYIDYMAAQGRTYEGEVIQSDNANENIALLKQPIGVAAGILPWNFPFFLIARKFAPALVTGNTIVIKPSSDTPNIALEFAKLANQVGLPKGVLNFVTGPGSVVGSELSKNEKIGIISLTGSVDSGKRVMADASNHVAKVSLELGGKAPAIVCKDADIDLAVDSIINSRIDNNGELCNNCERVYVQEDIAEEFTKKLVAKMAATTIGDPIEHENIGMGPLINKAAVEKVDAMVQRAVKAGAKVECGGKRPEGKGYFYPATVVTNVKQSDELVQEEIFGPVLPILTFKKLDQA…	centroid_315_orf00020_AWRIB821_contig10_group21_19531_18077_len=1455	K07248	FIG00005340	Aldehyde dehydrogenase A (EC 1.2.1.22) / Glycolaldehyde dehydrogenase (EC 1.2.1.21)	484	gi|488907072|ref|WP_002818147.1|	484	0	0	994	100	100	aldehyde dehydrogenase [Oenococcus oeni]	99	99	99	99	99	99	99	99	99	99	99	99	99	99	99	99	99	99	99	18	99	99	99	99	99	99	99	99	99	99	0	99
349	CL_316_	+	199	MKIKAAVIPKVGDKFEIKDDVELADMDDDELQVKVVASGICHSDEALRKGDAGWTFPTILGHEGAGIVEKVGPRVSQFKPGDHVVMSFYSDGTCVNCLKGIPTQCLDYAKYNLSGTKPDGSDHFKENGHHVSDMFDQSSFTTHTTVHERNAIKVDKSLDLRKLGPLGCGYVTGSGTVLNTLKPEPGSTMAVFGTGAVGLAAMMAGIIVGCTKVIAVDIVPSRLDLAKEVGATDVVNSKNENVVDAIKKITNGRGVDYAVDTTGVQSVMTDSIKALGAGGTSALIAVTPKLINISSWNDLCVMDKKVIGVNMGDSIPQVDIPRLIEYYKMGKFPFDKTEKFYPFEQINEADADSVNGKTIKPVLVIDKDYQPGD	centroid_316_orf00021_AWRIB821_contig10_group21_20711_19590_len=1122	K00055	FIG01007502	Alcohol dehydrogenase (EC 1.1.1.1)	373	gi|488907073|ref|WP_002818148.1|	373	0	0	760	100	100	aryl-alcohol dehydrogenase [Oenococcus oeni]	100	100	100	100	100	100	100	100	100	100	100	100	100	100	100	100	100	100	100	100	100	100	99	100	100	100	100	100	100	100	100	18
350	CL_317_	+	199	MANFQTNDKVRIKYHIQGKEDGQALIFIEGYSGNEATWAAQINDFVKAGFKVITYDRRNHGKSQSVPYGMQIARHGFDLAELINHLKLKKPVLIGHSMGASTIFAYLSFFGCQNVKAVVTEDQSPKAISENDWVFGLFNSSWENFYKNAALIETTKLTRLPISSEIKRILGEAYRSYQPFDFHFNQPLLLDSLVQDWREEIKNETVPHLFLAGSASPLWSSEHSKAAASLSPFARAYTFKGCGHIPHLESADEFNRLVIKFIQKNSY	centroid_317_orf00378_PSU1_contig1_group1_317831_317028_len=804		FIG00940200	Alpha/beta superfamily hydrolase	267	gi|488907074|ref|WP_002818149.1|	267	0	0	557	100	100	alpha/beta hydrolase [Oenococcus oeni]	84	84	84	84	84	84	84	84	84	84	84	84	84	83	28	84	84	84	84	84	84	84	84	84	84	84	84	84	84	84	84	84
351	CL_318_	-	199	MQFIKYFGNDAYTNIAMDTWLLYNLKPQEAVFSLWQNKNAVIVGRNQNTFAEVNQDYIDEHDIQVVRRVSGGGAVYHDLGNICFTFFVPVASSAEVDFHKFVKRMYDALREVGIDAQITGRNDLTVDGKKVSGNAQRYAGGYLMHHGTLLWNSNVETMVRSLNVADEKFISKAATSVRSRVGNIKDYAPAGLSLEKFWEALQYYLSDEGKDREYVLSSAQKQSIIDLRNKQFASWDWNYGRSPEFDFNNHRKFDAGAIDVHANVDKGLIKDIVFTGDFLGVRDWREIKDRFINQPFNANVIYDILQKNVDGQYFGAIDNRELADMFNAKTEQKL	centroid_318_orf00022_AWRIB869_contig5_group41_21760_22764_len=1005	K03800	FIG00000465	Lipoate-protein ligase A	334	gi|488910506|ref|WP_002821581.1|	334	0	0	688	100	100	lipoate-protein ligase A [Oenococcus oeni]	100	100	100	100	100	100	100	100	100	100	100	100	100	100	100	100	100	100	100	100	100	100	100	100	100	100	100	100	100	100	100	100
352	CL_319_	-	197	MSNISKTNDQILDFDYQLKAQDDAFPTLKVLDNDGKIVDEKALERADLSDDDLINIFHNMLLNRQLDIRSTKLARQGRFGFFAPTAGQEASQMASAYAFHDEDWLFPGYRDIPEIVAKGWPIWKAILWSRGHVVGNEYTTDDGKEVNSWFPQIIIGAQYVEAAGVALGLKKRNKKAVSYAYTGDGGTSQGDFYEGMNFAAAYHANEVFFVQNNGFAISTPRKLQTAAPHLAAKGWAVGVPSLVVDGQDAIAVYLAAKEARAWAVSGKGPVLIETLTDRFEAHSTAGDDPLRYRTKEDIADWWKKDPLIRMRKYITDKGLWDEDKENDYIAQIDARIDEDIKKADNIDKQKISDYLKNTLEVPGYAMKEQIEKFESEGK	centroid_319_orf00380_PSU1_contig1_group1_319089_320225_len=1137	K00161	FIG00138523	Acetoin dehydrogenase E1 component alpha-subunit (EC 1.2.4.-)	378	gi|488907078|ref|WP_002818153.1|	378	0	0	773	100	100	pyruvate dehydrogenase E1 subunit alpha [Oenococcus oeni]	100	100	100	100	100	100	100	100	100	100	100	100	100	100	100	100	100	100	100	100	100	100	100	100	100	100	100	100	100	100	100	100
353	CL_320_	-	198	MAVKSYIDAVKEAQDLALEHDKNVLILGEDVGKNGGVFRATDGLQDKYGEDRVFNTPLAESGIGGLAIGLTTQGYRPIMEIQFYGFIYEVLDSLAGQMARNRFRFNGTRQMPIVVRAPYGGGTKTPEMHSDNLEGLVAQTPGLRVVMPSNPSDAKGLLLSAIESNDPVIFLENLHLYRSIKGEVAEGYYTTPLDKAAVVRKGKDISIITYGGMTPVALNAAEELSKQGIDAEIIDLRTVSPLDIETIGESVKKTGRVVVAQEAQRMAGIGASVMAEISERFILSLKAPVGRVAAPDSIYPFAQAENDWMVNADDIIDKVKEIVNYD	centroid_320_orf00027_AWRIB821_contig10_group21_24058_25038_len=981	K00162	FIG01256920	Acetoin dehydrogenase E1 component beta-subunit (EC 1.2.4.-)	326	gi|488907079|ref|WP_002818154.1|	326	0	0	660	100	100	2-oxoisovalerate dehydrogenase subunit beta [Oenococcus oeni]	100	100	100	100	100	100	100	100	100	100	100	100	100	100	100	100	100	100	100	100	100	100	100	100	100	100	100	100	100	100	100	100
354	CL_321_	-	199	MTEIFKMPDIGEGMAEGEISDWLVKVGDQVKTDDSVAEVQNDKLLQEILSPYSGKVTKLFVEPGTTVKVGEPLIEFDGDGSGSAADDGQRGKTEAKEIEEPAESEKKTAVSSQASPAAPTSDSSNSSGAATASNGNILAMPSVRHYAHEHGIDLSQVTASGHHGHITMSDVENFSTSSAAPEKEPENQPSEAETTTKQTASESAPTKKAAAPDPLKEGRVSMTPVRKAIAKAMSLQNSTIPTVTNFDQTEVSKLVAHRKQFKPIAADQNIHLTYLAYAAKALAATAKKFPEINASLDMDKQEIVYHDDINLGIAVNAPSGLYVPVIAHADQKSIMAIAQEIEDLAAAVRDGSIKPDQMRGGTITISNIGSARGTWFTPIINAKEVAILGLGSIVKEPII…	centroid_321_orf00125_AWRIB553_contig3_group2_107459_108805_len=1347	K00627	FIG01970261	Dihydrolipoamide acetyltransferase component (E2) of acetoin dehydrogenase complex (EC 2.3.1.-)	448	gi|488913452|ref|WP_002824527.1|	448	0	0	912	100	100	dihydrolipoamide acetyltransferase [Oenococcus oeni]	51	51	51	51	51	51	51	51	51	51	51	51	51	51	51	51	51	51	51	51	51	51	51	51	51	51	51	51	51	51	51	51
355	CL_322_	-	199	MATGGVVGAQATDIDTVVIGSGPGGYVAAIRAAELGQKVTIIESTFIGGVCLNVGCIPSKALINVGHHYHDAVSEQPFGLKSSGTELDWKTTQEWKQKKVVNQLTGGVEMLLKKHRVDIIHGVASFVDNKQINVVKGDDHELFQFNNCILATGSRPIEIPGFAFGKRIVDSTAALSLPEIPKHLIVIGGGVIGFELGSVYQNLGSKVTVIEGLDHVLSGFDKEMIQPVLDDFKAQGGEIFTSAKAKSASQTEKDVTVTFEADGKEQTVDGDYLLVSVGRRPNTDNIGLNNTNVKLTDRGLVEIDDTMKTNVSHIYAIGDITVGPALAHKASFQGKIAAAAISGDQNAHDLHYSLPAVAYTNYELATTGETPESVKEKKLDAKAYKFPFAANGRALSINE…	centroid_322_orf00386_PSU1_contig1_group1_322550_323971_len=1422	K00382	FIG00133226	Dihydrolipoamide dehydrogenase of acetoin dehydrogenase (EC 1.8.1.4)	473	gi|488912307|ref|WP_002823382.1|	473	0	0	959	100	100	dihydrolipoamide dehydrogenase [Oenococcus oeni]	100	100	100	100	100	100	100	100	100	100	100	100	100	100	100	100	100	100	100	100	100	100	100	100	100	100	100	100	100	100	100	100
356	CL_323_	-	198	LKMINNYEHLVADEFSNVAYRKFFDLLLRKKQTLAFHCTAGKDRTGVASMLFMEALGISENQIKHDYLITDRLSTKIVDGKVDYMKKKGASAEEIANIRSLWTVNIDYLQRAIDTVKSLSGDPITYLHDYIHLEDKDIDALRDKYLFEEKK	centroid_323_orf00033_AWRIB821_contig10_group21_28199_28654_len=456	K01104	FIG01347448	Protein tyrosine/serine phosphatase	151	gi|488907084|ref|WP_002818159.1|	149	0	6e-104	306	100	99	hypothetical protein, partial [Oenococcus oeni]	58	57	58	58	57	58	58	58	58	58	58	58	58	58	58	58	57	57	57	58	58	58	58	58	58	58	58	58	57	58	58	57
357	CL_324_	-	199	MPEVKKNLDKKTNSFVQGAKPSQILSLNKEFKKIDNIVLLTVGEPDFNTPEHIKKAAIADIQANDSHYGPSSGTPELLQSVADFLKNHYHLNYDPATEIVNTLGVTEGICDTMKTILNPGDELIVPEPTFPVYAAAASAFGGKIVPVSTEESGFILTAEKLKQVLLAHPQAKAIVLTTPGNPTGVAYNEKQIQALVNVLKNHDIFVISDEIYSELTYDRPHSSFAAALPGQTILFNGVSKSHAMTGYRLGIIAGPQAIISQIAVIHQLITTALPDVVMAAATEAFSAGENDAATMRVEYKKRRDYLIDAFTKLDISFAYPDGAFYFFFKIPDYLEQDGFKLARQIAEEAKVGLTPGVAFGQAGYLRLSYAASLDQIKIAVNRLSEFFSKQKQAQAKIYE…	centroid_324_orf00015_AWRIB512_contig74_group38_10937_12151_len=1215		FIG00054354	N-acetyl-L,L-diaminopimelate aminotransferase (EC 2.6.1.-)	404	gi|488910502|ref|WP_002821577.1|	404	0	0	823	100	100	aspartate aminotransferase [Oenococcus oeni]	98	98	98	98	98	98	98	98	98	98	98	98	98	98	98	98	18	98	98	98	98	98	98	98	98	98	98	98	98	98	98	98
358	CL_351_	-	199	MEKRETNFVLKILNSLSIGVIIALVPGAVLGSLMKAFGNNPLAMAVGQMTSPSQCLLAVIAAMAAGRAFKFTMINSGSMALAAFMGSGSAAVDSKGGFLVNGPGDIINIGITLVISVLLIKIIQNRLGTLKVVLSPILVLGIAGGLGRLLFPYVHSITTAIGSAINDLTDLQPLIMGPLMGIIFAVLILSPISSVGIALAIGLSGIGSGSANLGITTASFTLAVMGASVNSLGGTLSHFIGTPKIQMANMLKTPKLFVPIGIVSALAGLEGAILNVGGTPASAGFGISGLIGPLAAFSTGTNNILLLLLEFIVIPLALAYLAYLLFVKKLHFIQPLDLKLPEAE	centroid_351_orf00036_AWRIB821_contig10_group21_30187_31221_len=1035	K07035	FIG00439698	membrane protein, putative	344	gi|488907086|ref|WP_002818161.1|	344	0	0	650	100	100	membrane protein [Oenococcus oeni]	100	100	100	100	100	100	100	100	100	100	79	100	100	100	100	100	43	100	100	100	100	100	100	100	100	100	100	100	100	100	100	100
359	CL_352_	-	199	MTFFRLWKKFKWLFLAAIIIVLTVAAHFDYFIYKTPIAEITNVKQVSSEATKDYYGNVDHDITQKLTLKFLNTERRGQEIKISNEYFKSQVITQKYRVGQQILLSHKKWWSIIGQKRDAILVFTLALMLSLIIFFANKLSFQIILSLGLNFIFFLLAILFDINFVSVQPVVVFGVLTIIFAFITSFMVLGKTKQFLIVLLSTLLSTAAGVAIGALTINLNGSSGIHFEYMDYITQFPIPVFYSELLIGVLGASMDEASDISAMLLGMQRERSERAFKEYFVSGMNVGRDIVGSLTNVLFMVFIANTLPMVFLYLRNGNTWSYTIDMAMLLGLLSTIISAIAIVLTVPITSWLAATILTRGKKVKA	centroid_352_orf00071_IOEBB16_contig00033_group6_56783_57880_len=1098		FIG00746047	Predicted multitransmembrane protein	365	gi|488913448|ref|WP_002824523.1|	365	0	0	731	100	100	membrane protein [Oenococcus oeni]	100	100	99	99	100	100	100	100	100	99	99	100	99	99	99	99	100	99	100	99	100	99	99	99	100	99	99	99	100	100	99	100
360	CL_353_	-	199	MSTFLWLIFILFSLLILVARKQGLKAFFGLFINLCAIFLLIVLINWQFNVYLVTILISFGILAVSIYLSADNQKVTNYAFTSSLIVLAIVIILIIPINCIANVQGFATESSEELEGLLLSVGLNFSNIAFIVTVIASLGAIAEASMAISADLNELIESTPEITTASLYKQGIIIGSQIIGTALNTLFFGVLGDNLTLAMFYMRLNYTFAQLINDKLVVAAILDLLIAMIGVLLTIPVTILIVSRGHIKNGSLNKKNSN	centroid_353_orf00038_AWRIB821_contig10_group21_32357_33133_len=777		FIG00885675	FIG00885677: hypothetical protein	258	gi|488907089|ref|WP_002818164.1|	258	0	2e-175	496	100	100	membrane protein [Oenococcus oeni]	91	91	91	91	91	91	91	91	91	91	91	91	91	91	91	91	91	91	91	91	91	91	91	91	91	91	91	91	91	91	91	91
361	CL_354_	+	198	MSIKLVAIDVDATLLNSRNELTKHTIDTLKEAIAMGTKIVITSGRPLPGTEPYYAKLGIDKKDDQYAINYNGATIRTTSGRMISEATLTIKDYKDIYSLANKIGVKIQAETADCIYTPYLSAPKYTKYEQKLTNAKIRHVRMQDLKKSDVIAKIMFIDEPEIISRVKKELPAWVYDRFNVVPSSPVYIEFIDKKVSKGNAVRTLAEKLGIDISQVMAIGDQGNDLSMIEAAGVGVAMGNGIDDLKSIAQFVTKSNDEDGVAYAVEKFLLNK	centroid_354_orf00135_AWRIB553_contig3_group2_116389_115574_len=816	K07024	FIG00743184	Promiscuous sugar phosphatase YidA, haloacid dehalogenase-like phosphatase family	271	gi|488907090|ref|WP_002818165.1|	271	0	0	549	100	100	haloacid dehalogenase [Oenococcus oeni]	100	100	100	100	100	100	100	100	100	100	100	100	100	100	100	100	100	100	100	100	100	100	100	100	100	100	100	100	100	100	100	100
362	CL_355_	-	198	MVKEKTIQEKIKDWEVADLPEDLRLEFANSSQSQLEDAFYQDLNFGTAGMRGLLGVGTNRMNIYTVAQTTEALARHMEKQGESAKQRGVVISGDSRINSELFKKISAEVLRAHGITVYLFNGPHPTPELSFAVMHLHTYAGIMITASHNSKEYNGYKLYGEDGGQLPPKPADEIVRERQEVTDIFHIKKVAGGIKKIGSEIDKEYLNQVKTIPINRDLIKKWGDKLTISFTPLHGAGGDLGSKALKEAGFNKILTVKEQFKPDGTFPTVKYPNPEFHEVFKISESYGADVELAVDPDSDRMGVGYRTKDGSYNYLTGNQIAALMVNYILTAQQKAGTLPKNGAIVTSIVSSNLPELIAKSFKVKQFTVLTGFKYIADKIVEFDKKQNYSFEFGFEESYG…	centroid_355_orf00002_AWRIB512_contig43_group42_667_2367_len=1701	K01835	FIG00000901	Phosphoglucomutase (EC 5.4.2.2)	566	gi|488906803|ref|WP_002817878.1|	566	0	0	1160	100	100	phosphoglucomutase [Oenococcus oeni]	99	99	99	99	99	99	99	99	99	99	99	99	99	98	75	95	99	99	99	95	99	99	99	99	99	95	99	99	99	99	99	99
363	CL_356_	-	198	MAKNEALLIIDYTNDFVSDKGALTCGRAGQFLADPIVTLADKIHKSNGWVILPTDLHKKDDPYHPETKLFPAHNLKNSWGRQLYGKVASWYQENKDDQKVYMYDKTRYSAFAGTDLDIRLRERNIDTLHLAGVCTDICVLHTAVDAYDLNYRIVIHEQTVATLTQSGQNWALNHFENVLGAKAID	centroid_356_orf00425_PSU1_contig1_group1_356593_357150_len=558		FIG00067300	Nicotinamidase (EC 3.5.1.19)	185	gi|488907092|ref|WP_002818167.1|	185	0	1e-134	386	100	100	isochorismatase [Oenococcus oeni]	100	100	100	100	100	100	100	100	100	100	100	0	100	100	100	100	100	100	100	100	100	100	100	38	100	95	100	100	100	100	100	100
364	CL_357_	-	198	MAIVVSALKEAAGENRVALTPDVVAKLVKSNFDVVIEKGAGEKAFYSDDVYKSAGAKLSTRTDALKADIVTVVNEPSTATLNKLTKGQTIIGMLNPLGDKKAVESLAKAGVTSLAFELLPRTVSRAQNLDANSSQKSIAGYKAALLAADTYPQYFPMMMTAAGTARPAKVLVIGAAVAGLQAIGTAHRLGAVVSGYDIREDARGQVESLGATALISGVQVKDENGYARALTTDEKKAQQTELEGFIAENNVIITTAQVPGGKPPVVVSKKAVDNAKAGTVFIDLGSSALGGNVEGSKPGETVVTKSGALIVGAGDLASRLPKSSSDMYAKNVQNTINYIIKDGKILLDLDDDVLTDLVATYKGEISSNFLRSRFGLEKRVAQKKTEDKKEAE	centroid_357_orf00426_PSU1_contig1_group1_357416_358594_len=1179	K00324	FIG00001143	NAD(P) transhydrogenase alpha subunit (EC 1.6.1.2)	392	gi|488907093|ref|WP_002818168.1|	392	0	0	777	100	100	NAD(P) transhydrogenase subunit alpha [Oenococcus oeni]	100	100	100	100	100	100	100	100	100	100	100	100	100	100	100	100	100	100	37	100	100	100	100	100	13	0	100	100	100	100	100	100
365	CL_358_	-	199	MSEELYANLAIFVLSLLVGFEVMSKIPSTLQTPMMSGANAIHGVVVVGAFAIAAEANNWLLYILVFFAALFAAINVSGGYTVTDRMLGMFDRKPSDKKEADK	centroid_358_orf00427_PSU1_contig1_group1_358594_358902_len=309	K00324	FIG00001143	NAD(P) transhydrogenase alpha subunit (EC 1.6.1.2)	102	gi|488906801|ref|WP_002817876.1|	102	0	2e-66	206	100	100	NADP transhydrogenase subunit alpha [Oenococcus oeni]	100	100	100	100	100	100	100	100	100	100	100	100	100	100	100	100	100	100	100	100	100	100	100	100	100	100	100	100	100	100	100	100
366	CL_359_	-	199	MSTLETIASLVYLVSAFCYVIGVHLMRSPKTAKNGNRLSFVGMILAVIMILFQLISSGRVQATAWIVLLAGLLLGIIYGVMRARKVPMTDVPQLVSLFNAVGGGAAAVIGVFDYVTASGHLSLILSIPVVLDVIIGGITFSGSLIATGKLSGKVSGKPINFPGAKVINILVVIAIVIAAFLMISGTENPWYLLLALFASLIFGLLMTLPIGGADMPVVVSLLNAFTGLAVAFAGFVIDNQVLIIAGALVGAAGTILTLQMADAMNRSVANILAGGFGTGDSESSSASDGAPVKVTETSADDIGLQLAYAHNVMIVPGYGLAAAQAQHEVAELAKLLTDNGINVDYAIHPVAGRMPGHMNVLLADVNVPYDQLKQLDDANSMFTNTDVSLVIGANDVTNP…	centroid_359_orf00106_AWRIB318_contig44_group2_99188_97776_len=1413	K00325	FIG00000629	NAD(P) transhydrogenase subunit beta (EC 1.6.1.2)	470	gi|488910002|ref|WP_002821077.1|	470	0	0	930	100	100	NAD(P) transhydrogenase subunit beta [Oenococcus oeni]	100	100	100	100	100	100	24	100	100	100	100	100	100	100	100	100	100	100	100	100	100	54	100	100	100	100	100	100	100	100	100	100
367	CL_360_	-	199	MKLETRLPGKFKLHSNYQPTGDQPTAINQLIEGVNKGTKEQVLLGATGTGKTFTISNVIASVNKPTLILSHNKTLAGQLYGEMKEFFPENAVEYFVSYYDYYQPEAYVPSSDTYIEKDASINDEIDKLRNSATSSLLSRNDTIVVASVSSIFGLGDPHQYKDHVISLRTGDEYGRNNLMRHLIDIQYVRNDIDFARGTFRVRGDVVEIFPASEDEKAIRVEFFGDEIDRIREINPLTGEILLEDDFISIFPAKHFMTNDNILKSATDGIRQEMEECVKKFEQQGKLLEAQRLKQRTEYDIEMLLEMGYTNGIENYSRWMDGRKQGEPPFTLLDFFPKDFLLVVDESHVTMPQVRGMYNGDQARKKTLVDYGFRLPSALDNRPLKLSEFEQHVNQVIYMS…	centroid_360_orf00045_AWRIB821_contig10_group21_39751_41772_len=2022	K03702	FIG00000146	Excinuclease ABC subunit B	673	gi|488907097|ref|WP_002818172.1|	673	0	0	1382	100	100	excinuclease ABC subunit B [Oenococcus oeni]	100	100	100	100	100	100	10	100	100	100	100	10	100	28	100	100	100	100	100	10	100	100	100	99	100	99	100	100	100	100	99	100
368	CL_361_	-	199	MFDRLKGKVAIVTGGNSGIGKAIAADFIAEGAKVVITGRNQEKGRQTALEIAGDILFIQQDVSQEADWQKVISKTIEKFGKFDILVNNAGVGGVGKPLAEMSLSEFNWTQSINLSGNFLGIHFALNKMTEPGSIIDVSSAAGLRGFPGAADYSASKGGTRLLTRAAALEALQMGKKIRVNSIHPGWIDRDIVPKDMREQVIAMTPMHHLGQPKDIAKLATYLASDESEYTTGSELAADGGLMA	centroid_361_orf00046_AWRIB821_contig10_group21_41857_42588_len=732		FIG00621114	3-oxoacyl-[acyl-carrier protein] reductase (EC 1.1.1.100)	243	gi|488907098|ref|WP_002818173.1|	243	0	8e-175	493	100	100	3-beta-hydroxysteroid dehydrogenase [Oenococcus oeni]	100	100	100	100	100	100	100	100	100	100	100	100	100	99	100	100	100	100	100	100	100	100	100	100	100	100	100	100	100	100	100	100
369	CL_362_	-	199	MANKYISIRGARSHNLKNIDVDIPRDSLTVLTGLSGSGKSSLAFDTLYAEGQRRYVQSLSAYARQFLGQMEKPDVDSIEGLSPAISIDQKTTNNNPRSTVGTVTEINDYLRLLFARIGRPDAPKDGTIVLYTVDQMVERTLKLGQGSRLQIFAPIIEKLAGTHEQSLKNAKKLGYIRARIDGKIVELDNLDDLKLDRETKHTIEIMIDRIILKDGIRSRLFDAMEAATRIADGQVVVEQVDGPKMKFSDHYSGALKDFRVGRLEPRLFSFNAPTGACETCQGLGVLREVDTDLVIPDDSLTIRQGAVAPWNPISSNYYPEMLSQFAEQNGIDQDTPWHKLPKRQRNLILNGAGKKVFHFHYENDFGGVRDTDTEFEGVLNNIKRRFTDSNSEFTRGVMS…	centroid_362_orf00047_AWRIB821_contig10_group21_42683_45541_len=2859	K03701	FIG00000147	Excinuclease ABC subunit A	952	gi|488907099|ref|WP_002818174.1|	952	0	0	1956	100	100	excinuclease ABC subunit A [Oenococcus oeni]	100	100	100	100	100	100	100	100	80	100	100	7	100	18	100	100	83	100	100	100	100	100	100	100	100	100	100	100	100	100	100	69
370	CL_363_	-	197	MKIAIIGTTGMAGRAVYKEALIRGHQVTGFVRNPERAVKLLGKGNFIKKSIYQIASVNLADFDVVINAFANHENPIENFDALAHLLRVARGLKTRFIFLLGAASLERQDGKMLLDSLSELPNNEAWIREPRYGVDELYVL	centroid_363_orf00048_AWRIB821_contig10_group21_45679_46101_len=423		FIG01308892	Rrf2-linked NADH-flavin reductase	140	gi|488907100|ref|WP_002818175.1|	140	0	4e-96	285	100	100	hypothetical protein [Oenococcus oeni]	67	67	67	67	67	67	67	67	67	67	67	67	67	0	67	67	67	67	67	67	67	67	67	67	67	67	67	67	67	67	67	67
371	CL_364_	-	199	MEEKRSNGAIYDVYERPPFPMLFGLSLQHLFSMFGATVLVPLVVGLNPGVAIFSSGVGTLLHMLITRGKIPAYMGSSFAFVIPMTSLMKSFGYPAVAQGVFSVGIIYLIVALIVAKAGSAWIDKIFPPAVVGPIVMVIGLSLAGSAATNATINSATNKYEIKIFIVALLTLAATIFYNMYFKGFLGMIPVLLGIITGYIFAIIFGLVDFQSVAQAHWFALPNFNSLFASKKLYPSAILDMAPLALVTISEHLGHIMVLNKITGRNFFRDPGLNKTLAGDGTASIAASLVGGPSVTSYGENIGVMQMSKVYSVWVIGGAAVLAVLLSFVGKLSALIQTIPGAVIGGVGFMLYGVIAAAGLQIIVDNKVDYSKKRNLMIAAPILVIGIGNFDLQLGNLEFT…	centroid_364_orf00433_PSU1_contig1_group1_367146_368417_len=1272	K02824	FIG00003251	Uracil permease	423	gi|488906794|ref|WP_002817869.1|	423	0	0	828	100	100	uracil transporter [Oenococcus oeni]	100	100	100	100	100	100	100	100	100	100	100	100	100	40	100	100	100	100	100	100	100	100	100	100	15	31	100	100	100	100	100	100
372	CL_365_	+	197	LDFEFKKEIIDFGKSLPNAKVYWRNDWQLLYFDLAGHFFALMNQKYLTFKNLPSTNLELREIYPFIIPGFHVNKKHWNSIVLDKAQGKISLIELQGLLKGSYKCVYNQLPKKTKLQFLSSSKKEPK	centroid_365_orf00003_AWRIB156_contig178_group61_2425_2045_len=381		FIG00885764	FIG00885765: hypothetical protein	126	gi|488906793|ref|WP_002817868.1|	126	2	7e-85	255	98.41	100	hypothetical protein [Oenococcus oeni]	98	98	98	98	98	98	98	98	98	98	98	98	98	98	98	98	98	98	98	96	98	98	98	98	98	98	98	98	98	98	91	98
373	CL_366_	+	199	MKKISVKFNQKQIFFGIIGLLLLGIIGIFAYKLNEYFSEPVIKAKSINLDASPSPKSKIIERLKKDQKIKVLKKNNNTDWWQVEIGSQKGWVASWLIQKKNYNAKNAGRLAEATIVLDPGHGGVDSGTQASNGAMEKTYTLRTALKVYKLLKAKNVHVIMTRHTNKTVALASRPALSNRVKANIYISFHFNSAGEQNAAEGYEVFKYHHNANSFASTIDKQFNNLPLYNRGVSFGNFEVLRDNKRPAILVEMGFMDSDYDFSYIQKSSYQQKVANDVTKSLTSYFN	centroid_366_orf00051_AWRIB821_contig10_group21_49111_48251_len=861	K01448	FIG00001385	N-acetylmuramoyl-L-alanine amidase (EC 3.5.1.28)	286	gi|488907104|ref|WP_002818179.1|	286	0	0	586	100	100	N-acetylmuramoyl-L-alanine amidase [Oenococcus oeni]	100	100	100	100	100	100	100	100	100	100	100	100	100	78	100	100	100	100	100	100	100	100	100	70	100	100	100	100	100	100	100	100
374	CL_367_	-	181	LKLFFSFLKKVVSFWKIYSSVKSFSCTYENKNGLIHSVLLIGKDSMVSAAEVFFIFFPKFFIIYEYFH	centroid_367_orf00436_PSU1_contig1_group1_369902_370108_len=207				68	gi|488907105|ref|WP_002818180.1|	68	1	4e-38	132	98.53	100	hypothetical protein [Oenococcus oeni]	93	93	93	93	0	93	93	93	93	93	93	93	93	93	93	93	93	93	93	93	93	93	93	93	0	93	93	93	93	93	0	93
375	CL_368_	-	199	MSIAAVRIDGRLLHGQVANMWTGVIKPSRIMVVDNSTANSDIEKAAIKLARPAGVNLSILNEDRAIDHIINGRYDSQRVFVLVRRPKVLLDMIDGGVQIKEVNVGNMSQADGTKPLTKSINILQSDVDAFNLLHKKGIKMTVQMVPSDPAVDLMQLLKKFASV	centroid_368_orf00437_PSU1_contig1_group1_370260_370751_len=492	K02794	FIG00001968	PTS system, mannose-specific IIB component (EC 2.7.1.69)	163	gi|488907106|ref|WP_002818181.1|	163	0	5e-112	327	100	100	PTS mannose transporter subunit IID [Oenococcus oeni]	100	49	100	100	100	100	100	100	100	100	100	100	100	100	100	100	100	100	100	100	100	100	100	100	100	100	100	100	100	100	100	100
376	CL_369_	-	197	MSGNILLWQVIVLTFYSMYQIIDDLTFISSLAQPVWAGLITGAVMGDVTKGLIIGGSLQLTVLGVGTFGGASKIDANSGTILATAFSISSGMNAQTAVAAIGVPVASLMIETDVLGRFTNTYFQHRIDRTIEEENYHAFERNYLYGAIPWALSRGIPVFIALQFGGGLVTEIVKVLDTKMVWLSNGLATAGALLPAVGFAILLRYLPVKKHFAYLILGFTLTALLTTVFTNVQTLGTSMAKVSSSFSNNFTALPMVAISLIGFSFALNAYKRDVGNLPSSTDSQQNGPSQPEQSEQKNTKDEDGEIDGDED	centroid_369_orf00015_AWRIB898_contig60_group35_13338_14273_len=936	K02795	FIG00147706	PTS system, galactosamine-specific IIC component (EC 2.7.1.69)	311	gi|488910495|ref|WP_002821570.1|	311	0	0	627	100	100	PTS fructose transporter subunit IIC [Oenococcus oeni]	100	100	100	100	100	100	100	100	95	100	100	100	100	100	100	100	100	100	100	100	100	100	100	100	100	48	100	100	100	100	100	100
377	CL_370_	-	199	MATKTKYELTKKDFRQMNRRNIFLNQLGWNYEKMQGSGYLFIVLPQLRKIYGDHTPELKQAMRMQNQFFNTNPYLNTTIQGLDVALEEKQGISSLETVSGLKNGLMGPVAAIGDTIFASLIPAIIGAIAANMAVQGNPAGAFLWLAVNIAIMYFRWIQLEFAYKGGVTLVTKLQGEMNALTNAATLLGVYVVGALIASLVNIDVPFVAHIGKMTVNLQNEFDTIMPKMIPGLAVGLIYWILGRKRMTSTKAIFIVIIVAVVFSALGVLGKGA	centroid_370_orf00055_AWRIB821_contig10_group21_51019_51837_len=819	K02796	FIG00000924	PTS system, mannose-specific IID component	272	gi|488906790|ref|WP_002817865.1|	311	1	0	551	99.63	100	PTS fructose transporter subunit IID [Oenococcus oeni]	100	100	100	100	100	100	100	100	100	100	100	100	100	100	100	100	100	100	100	100	100	100	100	100	100	100	100	100	100	100	100	97
378	CL_371_	-	199	MKLILVSHGPLSSAILESAEMIVGKIKGAVALSLTPNMSPSELQQKIEAEIKKIPDNEQIVVALDLLGGTPANVTTRILAAYPRINVLTGMNLPMAIEFANQQLLGGKLNFSQLLSMGQGGIVDIKQQLQSSDEDEDEV	centroid_371_orf00440_PSU1_contig1_group1_372537_372956_len=420	K02793	FIG00134695	Predicted PTS system, galactosamine-specific IIA component (EC 2.7.1.69)	139	gi|488907110|ref|WP_002818185.1|	139	0	4e-92	275	100	100	PTS sugar transporter subunit IIA [Oenococcus oeni]	100	100	100	100	100	100	100	100	100	100	100	100	100	100	100	100	100	100	100	100	100	100	100	100	100	100	100	100	100	100	100	86
379	CL_372_	+	199	MIENSQAISELMRGAINNKAVYGISYSLIAADQSEYHYLGFQGKNQDAIALEANMQYDLASLTKVVGTTTRILQLLSEGKLDLEDPVGKFINGVDKPKITIKQLLLHRSGLRADIKNVWDFSREALIKAVKEMPQLCPADTKTIYSDLNFILLGWVIQKIDGDLSKSLEEHIFQPIGMTNTSYNPRADRKIFVPTEKQIKRGGIIRGEVHDEKSHLLDGVSGHAGLFSTLTDLTRFAQMYLHKGYYNDQQILPEAVFPILENSVTSGRTLGWRCWMTPAGQSLWHTGFTGTSIALNLVNQSAFVCLTNRVYPTRENRRWLSYRLMAIALFYGHPESI	centroid_372_orf00441_PSU1_contig1_group1_374015_373002_len=1014		FIG00000681	Beta-lactamase class C and other penicillin binding proteins	337	gi|488906788|ref|WP_002817863.1|	337	0	0	702	100	100	beta-lactamase [Oenococcus oeni]	97	97	97	97	97	97	97	97	97	97	97	97	97	97	97	97	97	97	97	97	97	97	97	97	97	97	97	97	97	97	97	97
380	CL_373_	-	199	LKQQIFDVVTGSLISTLGSALFEFGVGLYLLKKTGSSAQYALVLMIGPIVMLALLPISGSIIDRFDHAKIIRFSQIINVISLLLFSIFYFLAVKFFLLEILILVIILRATGLFISNTLNSSLRDLIPLESLHRVNSLNQTGASIANILSPALGAVLFSLLPFEMFALVQFVTEFLAMLLFLRLNFSFVENKTIIKVKHDQHIWKDFTAGLKYVRLEHLPRLATLSNAVTNFFIASINVGMAFTEVTFLHMTNAQFGFTEMSFGVGMLLAGLFLSARSQFRFPARASMLAAVILGLTLIPFGIPEWFHTSRLINVGLFAFYNFIAGVLVVIKQTPILSLLQTEVPTTMQGRVFTLQTTLGALLSPLGAAAYGILFGVFTPAPIYTVTGLLMAGLLVWLMF…	centroid_373_orf00014_AWRIB853_contig62_group29_14014_15246_len=1233		FIG00885965	FIG00885966: hypothetical protein	410	gi|488907111|ref|WP_002818186.1|	410	1	0	807	99.76	100	MFS transporter permease [Oenococcus oeni]	95	95	95	95	95	95	95	95	61	95	95	66	95	89	95	95	95	95	95	95	95	95	95	95	95	95	95	95	95	95	95	95
381	CL_374_	-	184	MLQNIGNTNSHLRDDLIYNLFARGFDEDTFTFVQKQLTTNELIESGNLFKAIKLGQNDSVFLRSFTALALAEIISADGKKISYLIKIGTSCFPCRLFIYLPRKILEDLFQEKVGHIPLLTGAIFWQLQ	centroid_374_orf00443_PSU1_contig1_group1_375662_376048_len=387		FIG00885493	FIG00885499: hypothetical protein	128	gi|488907112|ref|WP_002818187.1|	128	0	2e-87	262	100	100	hypothetical protein [Oenococcus oeni]	82	82	82	82	82	82	82	82	82	82	82	100	82	82	82	82	82	82	100	76	82	82	82	82	100	82	82	82	82	82	80	82
382	CL_375_	-	199	MVDKSFKVFFYILNQLETAFVDNEEQRISFALISALESNKIIETEFVDYLLKLNESRWTSFSFSNQRSCYQMNVWICILQNVYFMLNQKFFLTRKTINKLIQNYYKKEGYAFSD	centroid_375_orf00444_PSU1_contig1_group1_376072_376416_len=345				114	gi|116091197|gb|ABJ56351.1|	127	0	3e-75	230	100	100	hypothetical protein OEOE_0386 [Oenococcus oeni PSU-1]	42	42	42	42	42	42	42	42	47	42	42	23	42	42	42	42	47	42	47	42	47	42	42	47	58	42	47	42	47	47	47	47
383	CL_376_	+	199	MNNLEKASRLIDEENNYYARSARINYYDLVIDHAHGATLIDVDGNEYIDLLASASAINVGHTNERVVKAISRQAQKLIHYTPAYFHHVPGIELSKRLAELAPGNSPKMVSFGNSGSDANDAIIKFSRAYTSRQYIVSYMGSYHGSTYGSQSLSGTSLNMTRKIGPMLPGVVHVPYPDLYRRYAGETEHDVAIRYFNAFKAPFESFLPADETACVLVEPIQGDGGIVKAPEEYMQLVYKFCHDNGILFAVDEVNQGLGRTGKMWGIQQYKDIEPDLMSVGKSLASGMPLSAVVGKKDIMQSLDAPAHIFTTSGNPVCAAASLATLNVIRDDHLVEKSAKDGEYAKQRFLEMQRHHPIIGDVRMWGLNGGIELVKDPKTKEAENDAATKVIYYAFAHGVVI…	centroid_376_orf00061_AWRIB821_contig10_group21_57191_55839_len=1353	K00823	FIG01337783	aminotransferase	450	gi|488906786|ref|WP_002817861.1|	450	0	0	935	100	100	4-aminobutyrate aminotransferase [Oenococcus oeni]	100	100	100	100	100	100	100	100	100	100	100	100	100	57	100	100	100	100	100	100	100	100	100	100	100	100	100	100	100	100	100	100
384	CL_377_	+	198	MSSIFQKMFRKEDPLVYQDKDSHLIRSLTTKDFLALGVGTIVSTSIFTLPGVVAAQHAGPAVSLSFLCAAIVAGIVAFAYAEMAAAMPFAGSAYSWINVVFGEFWGWIAGWALLAEYFIAVAFVASGLSANFQGLISPLGFKLPTTLSIASTGSNGGLMDLFAIIIILLVATLLSRGASQTARVENTLVILKVIAILVFIFVGVTAIKGQNYVPFIPKYHANTDGSAFGGWQGIYAGVSEIFLAYIGFDSIAANSAEAKNPQKTMPRGILGSLFIAVFLFISVALVLVGMFRYSDYANNAEPVGWALRQSGHEIIATIVQAVAVIGMFTALIGMMLAGSRLLYSFGRDGLLPKTLGKLSNNLPSHALIILTVIGIALGAFFPFTFLAQLISAGTLIAFM…	centroid_377_orf00062_AWRIB821_contig10_group21_58806_57355_len=1452	K03294	FIG00745843	Amino acid transporter	483	gi|488907115|ref|WP_002818190.1|	483	0	0	956	100	100	amino acid permease [Oenococcus oeni]	99	99	99	99	99	99	99	99	99	99	99	99	99	99	99	99	99	99	99	99	99	99	99	99	99	99	99	99	99	99	99	99
385	CL_379_	-	197	LKKAGHSLYLMSNSSSQIMQYNLQTMNKDFDDVFTADDTGCYKPQLEFFSFVQRKLNLNNNNHLHIAKGFWWDIVPCAKIGWKKIWINRNRINGLKEYQPYKEFNDLRALPTYLKTIQSIEDKNIQDHHQKPE	centroid_379_orf00008_AWRIB217_contig48_group15_6381_6782_len=402		FIG00886237	Putative hydrolase, haloacid dehalogenase-like family	133	gi|696244067|ref|WP_032823033.1|	189	0	4e-94	281	100	100	haloacid dehalogenase [Oenococcus oeni]	61	65	37	65	61	71	71	71	71	71	71	71	71	65	71	61	65	65	65	71	71	71	71	71	71	71	65	65	71	61	61	65
386	CL_380_	+	189	LARLLSISKTTIVPLIVTSLLFGTMHLVHLFEQSLFNTINQVIQVSFIGFTLGTLYLVTHSIYFPIVLHATLDLVPFILIDTSGGSSDNWMSTFVYSLIYLLIGLAYYLIYRIDRGMKKI	centroid_380_orf00449_PSU1_contig1_group1_381144_380782_len=363				120	gi|488907118|ref|WP_002818193.1|	120	1	7e-77	234	99.17	100	hypothetical protein [Oenococcus oeni]	48	48	0	48	48	48	48	48	48	48	48	48	48	48	48	48	48	48	48	0	48	48	48	48	48	48	48	48	48	48	0	48
387	CL_381_	+	164	MARVKQNFWQILSLILIELAILLVYIFVMDKGIVPYQYDSFSTIALELFCLFVFIAINRFVFKQPIFHSTKNLYRNLLLLLPAYLYLLYGVFSVFENYVLPSNLIIYFLTAITTGISAEYLFRGLIFGPFVIH	centroid_381_orf00450_PSU1_contig1_group1_381523_381122_len=402				133	gi|488907119|ref|WP_002818194.1|	133	0	2e-87	262	100	100	hypothetical protein [Oenococcus oeni]	95	95	0	95	95	95	95	95	95	95	95	95	95	95	95	95	95	95	95	95	95	95	95	95	95	95	95	95	95	95	95	95
388	CL_382_	-	190	MTLKYVESWKIFFLHNDNLHNTIAALENDIEITSDRREYELARELLDLLSDFNIPSDELLLRFKFSFFKNLFFKKQAEAVKLNNQLIETLRLMNSNQLASAYDEYMSTFYQNKLS	centroid_382_orf00451_PSU1_contig1_group1_382141_382488_len=348		FIG01345129	XRE family transcriptional regulator	115	gi|488907120|ref|WP_002818195.1|	115	0	7e-75	229	100	100	hypothetical protein [Oenococcus oeni]	40	40	40	40	40	40	40	40	40	40	40	40	40	40	40	40	40	36	40	40	40	40	40	39	40	40	40	40	40	40	40	40
389	CL_383_	-	199	LFSMDGKVAVLTGTKKIEVKKLPVPEINDDEMLVKVEGCGVCGTDVFEYKSDPFNYIPVNLGHEGTGEIVKMGKNVKNDWTGKTLKIGDKIVCGPAANGDIYGLMGGEKHYFNGWLANYMVINPNSVVFNVSDMPLDLRILIEPAAVSCHAVAKSKEIYTFKHSSSVVVQGVGPIGLMVIAQMKTLGVRHIIAVDGNASRLELAKKIGATATVNIDDGDSVAAVKELTDGKGANFVFQCTGSTKGASTAWKFLTDHGGICEVGFFVDNGEATYNPHFDVCMPETKITGSWAYVPEDWVEATEFLRETKDEGLDMTQLITNVYPLDQMNEAMAKNMSGTGVKIVYKNNQ	centroid_383_orf00452_PSU1_contig1_group1_382660_383706_len=1047		FIG00003022	L-threonine 3-dehydrogenase (EC 1.1.1.103)	348	gi|488906784|ref|WP_002817859.1|	358	0	0	716	100	100	threonine dehydrogenase [Oenococcus oeni]	99	99	99	72	100	52	100	99	99	99	100	100	99	54	100	95	100	100	100	100	99	100	100	96	100	100	99	99	99	99	100	100
390	CL_384_	+	199	MAKNTRDKIIETTISIIENKGINFVNMRDLGAQIGLSRGAVYRHFKNKDDLLVTIAIQSFVKLSEHMSKTVRDNSKEQLINLLNYYYNFGTKHPSLYDLMFQKKWTTSEYQNLHAIATQPLEILRKFIPNTIDSATVLAFIHGLIELTNSGHVEPEKGLDDPQLLISTFITKIYE	centroid_384_orf00453_PSU1_contig1_group1_384476_383949_len=528		FIG00886233	transcription regulator, TetR family protein	175	gi|488907122|ref|WP_002818197.1|	175	0	9e-125	360	100	100	TetR family transcriptional regulator [Oenococcus oeni]	100	100	100	100	100	100	100	100	100	100	100	100	86	100	100	100	100	100	100	91	100	100	100	83	100	100	100	100	100	100	100	100
391	CL_385_	-	199	MTKIVLITGANKGIGFETAKQIGKNGWTLLISTRNEERGKNAVHQLQQDGITAEWLQIDLNDIASIHKAARYVEERYPKLDGLINNAGISGDMQKNPLELKSSELEQLAKVNFLGNFEMIKSFTPILSRNHGRILNVTIPATPIGSFNPLGYLASKASLNSMIKSFAMYYKKHEIPVEIFGVLPGGISTDLNQHQSGLLIRTVQEGGESIAKVMMDRHNHQGKLLMRMGLTQLARNFVFRRHD	centroid_385_orf00454_PSU1_contig1_group1_384599_385330_len=732				243	gi|488906782|ref|WP_002817857.1|	257	0	5e-178	501	100	100	carbonyl reductase [Oenococcus oeni]	100	100	100	100	100	100	100	100	100	100	100	100	100	100	100	100	100	100	100	100	100	100	100	100	100	84	100	100	100	100	100	100
392	CL_386_	-	199	MAYSNNPVHPHAQGFSAYVPNYSVHIYQSILKDVVTIAQRNNCDRIATLQYLPLTAFERWLLNNQFSCWRETVMPSVLLDKIQLAELSIKQGQHLLTLRQIKQSDYWWKTLIKKSHEDYVASHLVNPMIKMADSNWAANTNDALMDIPVALVTGDQILSYTYSFEDLPNVLTFSWFGGTSTANLWILQAEQIQWAIEHHFKKLSGEFDNSDPLAWSTYRHWPFEPAPVLTTLGRKFTIEKN	centroid_386_orf00006_AWRIB821_contig16_group22_4531_5256_len=726		FIG00885539	FIG00885540: hypothetical protein	241	gi|488906781|ref|WP_002817856.1|	241	0	1e-178	503	100	100	hypothetical protein [Oenococcus oeni]	85	85	85	85	85	85	77	85	85	85	85	85	85	85	85	85	85	85	89	85	85	85	85	85	85	85	85	85	85	85	85	85
393	CL_387_	+	196	LISHDQVFTNKVSKRIYVVKNKRLINHKALNIEKTEKAQKILLEYELDNLINGPSSNIDQIKKSALR	centroid_387_orf00457_PSU1_contig1_group1_387260_387057_len=204				67	gi|488907126|ref|WP_002818201.1|	67	1	4e-38	132	98.51	100	hypothetical protein [Oenococcus oeni]	13	19	13	13	13	13	13	13	13	13	13	13	13	0	13	13	13	13	19	13	13	13	13	13	13	13	13	13	13	13	13	13
394	CL_388_	+	192	MFRIQVDNLKFKLPNAADPLFVISHLVVKPGEKLAIIGPNETGKTSFLKALISKTESSQIKIHRTIAYVAQGEGFTSESGGEKVKCELNEAFDQHPDILLLDEPTANLDQENQNWLINQITHSRASILIVSHD	centroid_388_orf00458_PSU1_contig1_group1_387792_387391_len=402		FIG00744535	ABC transporter, ATP-binding protein	133	gi|488907128|ref|WP_002818203.1|	133	0	7e-92	274	100	100	hypothetical protein [Oenococcus oeni]	48	48	48	48	48	48	48	48	48	48	48	48	48	0	48	48	48	48	48	48	48	48	48	48	48	48	48	48	48	48	48	48
395	CL_389_	+	173	MKNKDGLSKIIGWSLSLIQIVFLILDLMVTMFATGVFFRYKATLDFLIINPSPHKSWFIINC	centroid_389_orf00459_PSU1_contig1_group1_387991_387803_len=189		FIG00885767	FIG00885768: hypothetical protein	62	gi|488907129|ref|WP_002818204.1|	62	0	5e-36	126	100	100	hypothetical protein [Oenococcus oeni]	98	98	98	98	98	98	98	98	98	98	98	98	98	0	98	98	98	98	98	98	98	98	98	98	98	98	98	98	0	98	98	98
396	CL_390_	-	198	MTVKIGINGFGRIGRLAFRRIMELQDKASDIEVVAINDLTTPSMLAYLLKYDTTHGTLNADVSANDDTSTLTVNGKDYHIYSEKDARNLPWVKNDGVEYVLECTGFYTSKEKAQAHIDAGAKRVLISAPAGKIPTIVYGVNQDTLTSSDTIVSAGSCTTQSLAPMARLLQDKFGIEVGTMTTIHAYTSTQMILDGPRSSKKRTNRTAASNTIPHSTGAAKAIGLVVPEVDGKLNGHAQRVAVVDGSVTELTTILSKKVTPEEVNDAFKEYTKGNESFGWNEDEIVSSDIINDTHGAVYDPTQLEVITAGDKQLVKTVSWYDNEYGFTSNMVRTLLHFAKLE	centroid_390_orf00461_PSU1_contig1_group1_389352_390377_len=1026	K00134	FIG00132586	NAD-dependent glyceraldehyde-3-phosphate dehydrogenase (EC 1.2.1.12)	341	gi|488907131|ref|WP_002818206.1|	341	0	0	704	100	100	glyceraldehyde-3-phosphate dehydrogenase [Oenococcus oeni]	97	97	97	97	97	97	97	97	97	97	97	78	97	97	45	97	97	97	97	97	97	97	97	97	97	97	97	97	97	97	97	97
397	CL_391_	-	197	MEHIILTALIVLGIIIVISIMMQPSKQQDALSALSGGASDLFQAQKSRGFESVMKRATAVMGVIWLLLGLLLMILQNR	centroid_391_orf00462_PSU1_contig1_group1_390480_390716_len=237	K03075	FIG00001563	Preprotein translocase subunit SecG (TC 3.A.5.1.1)	78	gi|488906780|ref|WP_002817855.1|	78	0	2e-45	151	100	100	preprotein translocase subunit SecG [Oenococcus oeni]	100	100	100	100	100	100	100	100	100	100	100	100	100	0	100	100	100	100	100	100	100	100	100	100	100	100	100	100	100	100	100	100
398	CL_392_	+	198	MLEKAKRYYQRKRSVVNYIIFGVSAFFISFLVFALLEQLTPMDWATANIVAWIAATIFSYYTNRSYVFNSHHEKFLSEAIEMARFFVGRGFTLIAEQLILWIGIQLLGMYSLTVKLIAQIVVITLNYLISKFIVFRKKEKHSSSEIKKSDR	centroid_392_orf00463_PSU1_contig1_group1_391247_390792_len=456		FIG01742539	teichoic acid glycosylation protein	151	gi|488907132|ref|WP_002818207.1|	151	0	2e-103	304	100	100	membrane protein [Oenococcus oeni]	97	97	97	97	33	97	97	97	97	97	97	97	97	72	97	97	97	97	97	97	97	97	97	97	97	97	97	97	97	97	97	97
399	CL_393_	-	199	VQKKRGRTKKNFLDYIFFILLAFGLVWTFTLWTTAKAPARKSAAASSAKNISQKITDKQDKAKKKSSDKKAHSSSSANSVSSISSSNSQASKANLKKYALGTTLSSDQPYTDYSYLKSQNIRFVYFRSTTGNSSFDNLFLTSIKSAKDAGLSVGSMTIYDPSITAYSAYLYFVRKVGKKVGNLPIAVYVTDDSITDDNSITNLLGLLQDLKEYYPNNSVIVRCDKTVYDEVHAKLASLNLKYWLIENNLDGLGSENQFVQYNANGKVGSGMRSFRLPLSVFDGSKADLKKLSEGIEK	centroid_393_orf00464_PSU1_contig1_group1_391293_392186_len=894		FIG00885969	FIG00885971: hypothetical protein	297	gi|488907133|ref|WP_002818208.1|	297	1	0	596	99.66	100	1,4-beta-N-acetylmuramidase [Oenococcus oeni]	100	84	100	100	100	100	100	100	100	100	100	100	100	100	100	100	100	100	100	100	100	100	100	100	100	100	100	100	100	100	100	100
400	CL_394_	-	199	MIKLGLVGTHWITAQFAQAVLETGKYEISAIYSRNKENAKKFSVKIQQNKASLYDNFDDFIDSGIQVVYLASPNSFHFEHAQIAIKHDVDVIVEKPSFSNPDQFRTIIDLLKLHPKIRLFEAARNYHDPNFKVVQSTVKNLDLLQGANLVYAHYSSRYDEYLAKPDNPPNVFTRDFSGGALYDLGVYPLYDALGWFGYPEKIDYKAQLLKNGIDAFGWINLKYSGFSVGIFISKVFTSTAPTEIFGLKHTIEIDSPSELNQIAVINGHDKQFVADGSGRNPLFNEADDFARVLNDRFSEKNQSEYEKWLKTATQINQLLFDLRKSAGIDFPADNQ	centroid_394_orf00071_AWRIB318_contig44_group2_65870_64863_len=1008		FIG01320682	oxidoreductase, Gfo/Idh/MocA family	335	gi|488909996|ref|WP_002821071.1|	335	0	0	686	100	100	oxidoreductase [Oenococcus oeni]	99	28	99	99	99	99	99	99	99	99	99	99	99	99	99	99	99	98	99	99	99	99	99	99	99	99	99	99	99	99	99	99
401	CL_395_	-	192	MKRRIVHNFVITFVTVFLLLGFGALNNCQPTSGTVFAKEQAVKVIKLHITGKHTRKFTVVTNSAGKATVSGRIQGDKRVFFKQYKGGYKKFSVRANKKGHFKKVIKLQKAVNKVAYAIDSNKVNKLIKKHPRKYVSKTIVHLTIKCSSASQASQKAASQASSSAKAASIASSKASSEAAESSSRAAVISSSQAAARAAASSSAAAAQAAAQRSASQAASQRNAQANQAAANNTGEQEYVDANGNGLIKGSVDHIYHVPGSTYYNRTKNVVQWFKTVSDAVKAGYRAPLR	centroid_395_orf00007_AWRIB853_contig49_group33_5363_6232_len=870				289	gi|488907135|ref|WP_002818210.1|	289	0	0	575	100	100	hypothetical protein [Oenococcus oeni]	100	100	100	100	100	100	100	100	100	100	100	100	100	65	100	100	100	100	100	100	100	100	100	100	100	100	100	100	100	100	100	100
402	CL_396_	+	198	MNRLASRIERTSNSGLDKLFAAKKENQIVFSAGYPDHKLFPEQELGQAAKEVFEKNQLKLLQYNTSVGLPELRQKLVKKMAWHDKIKTDNDHVMLTQGAQQGIDLTARLMLNKDDGLVVEGPTYIGALAAFQAYEPTFYEIPIKEDGMDVNFLEDTLKTHAVKMIYTVPDFQNPTGAVMSLEKRRQIIELANKYNVVILEDGTYRDLRYSGQNLPTIKSLDSEGRVIYVSSFSKILAPGLRLGWLTAEDKLFKALIGLKSGADIESSNLTMSIVNTYLDDNSLENHIALICNCYRQKKDAMLSAMRKNMPSIAQFTNPQGGFFIWLTMPKNFNMDKFVNQQQLSKSGVLITSSTNLYPSGNIKNGARINFTGESLANIEVGIKKLGQALSAAWDEQIKN…	centroid_396_orf00017_AWRIB869_contig4_group50_14257_13040_len=1218		FIG01289125	Transcriptional regulator, GntR family / Aspartate aminotransferase (EC 2.6.1.1)	405	gi|488910492|ref|WP_002821567.1|	405	0	0	837	100	100	aspartate aminotransferase [Oenococcus oeni]	86	86	86	86	86	86	86	86	86	86	86	13	86	54	86	86	31	86	86	86	86	86	86	86	86	86	86	86	86	86	86	86
403	CL_397_	-	199	MVNFSYRVFAAVVEKKTFFHAAESLNVTPSAVSHSISQLENELGFPLFLRNHSGVELTNDGKTVLPVIQAILNTEEELYQVSASIKGLNSGRIRIGAFSSVCINWLPTIIRRFKNQYPQVEVTVFQGNFNQIADGVSNGSIDIGFSSLPVDDKLLVEPLIKDRIYCVAPSDFVPKDKMNVTNQDIGRRRFILQQIDYDRDTKKALDQYNVTPNSLTYSIDDQSILSMVESGLGLGILPELALKKLSGNVHIYPFDKNFARTICLVTNKNLAQAPSTKRMLKEINSFLRSNYKNQFLG	centroid_397_orf00468_PSU1_contig1_group1_396085_396978_len=894		FIG00896278	Cys regulon transcriptional activator CysB	297	gi|488907138|ref|WP_002818213.1|	297	0	0	610	100	100	LysR family transcriptional regulator [Oenococcus oeni]	100	100	100	100	100	100	100	100	100	100	100	100	100	100	100	100	100	100	100	100	100	100	100	100	100	100	100	100	100	100	100	100
404	CL_398_	-	199	MKIYAYGIRDDEKPSLKEWETAHPEVEVAFTQELLTPETAKNAAGADGVVVYQQLPYTRETLQALADQGIHQMSLRNVGIDNIDLKAAKELGFKISNVAAYSPNAIAEHAAIQLARILRRSKELDAKVAKRDLRWAPTIGREVRMQTVGVVGTGRIGRVLIQILQGFGAKIVAYDIFKNPDIDKQGLYVDSLNELYAKSDVISLHVPSVKENIHMINKDSIAKMKDGVVLVNVARGDLVDTDAVVAALDSGKVSGMVMDVYENEIGIFNEDWEGKKFPDARLDDLIDRPNVLVTPHTAFYTTKAVLEMVHQSFDAAVAIANGQETRNLVKF	centroid_398_orf00469_PSU1_contig1_group1_397092_398087_len=996	K03778	FIG00000842	D-lactate dehydrogenase (EC 1.1.1.28)	331	gi|488909995|ref|WP_002821070.1|	331	0	0	676	100	100	D-lactate dehydrogenase [Oenococcus oeni]	100	100	100	100	100	100	100	100	100	100	100	100	100	100	100	100	100	100	100	100	100	100	100	100	100	100	100	100	100	100	100	100
405	CL_399_	-	192	MIDKQIFKIEGVKNILSWLVLLTFLQAVSILFQAFFLSKSIVILWHQSAFSSAVPYIFGFAISLLCRHFFSLIKEGSANSFSVTASEGLRDQLLGKYLSFGDQTIFKTGTGHAVSLLHAGIDNVQNYFQLIFIKIIDLSIIPWLLLIYMFFLRWQEALFLLLIFPVIIFFFVILGLAAQKRADNEYRNFTVLNNRFADTLRGMQTLKQLGLSRIFTKRIYETSERYRKSTMRSLTIAMTSTFSLDFFTTLSIAVIAVFLGFSLMEGKMSLFPALTLLVLAPEYFLPLRTFSEDYHATLDGKNAFTEVLSVINQKKTSEISALKVPAIDSETVLSVHNFSFQYPDGQQPAALKDINFLVRGFAKVAVVGLSGSGKTTLLSSLAGINSGRGDISINRNKFL…	centroid_399_orf00005_AWRIB873_contig17_group33_3697_5424_len=1728	K16013	FIG01010650	Transport ATP-binding protein CydD	575	gi|488907140|ref|WP_002818215.1|	575	0	0	1170	100	100	cysteine ABC transporter ATP-binding protein [Oenococcus oeni]	100	100	100	100	96	100	100	100	0	100	100	96	100	22	96	100	51	100	100	96	96	100	17	96	24	96	96	96	61	96	96	51
406	CL_400_	-	199	MRNKSDQWVRPFLKENRIGIFWTVLFSFLMIFSSMALMFTSGYLITRAAQHPSNIMLIYVPIVLTRAFGIGRPTFKYAQRLTSHNWVLKIVSLTRKKLFKTVDANSTIVAGSHSTGEVISLLSNDIDQLQNLYLRTIFPIASGILLYVFVTLFTAAFSLAFCLFWFIALMIIAICFPYFSWKMNRDRIIQQKKLADKSIDLATDAVLGAFDWQLSGQQRKFTDRKSELSKQLAKVKSGGRRFGWVRDFLIECLLMATVVVTLLWSYQQFFGHTVGIDLIAAFVLAIFPMSEALTDLNRGASEATYYKDSIERLNSLGPIKKQTISQLQENLHPDIKIDNLSFAYDSKKEVLKGINMNIPFGSKVAILGRSGVGKSTLLKLITGDLKSDRGSLEISGVEK…	centroid_400_orf00022_AWRIB821_contig16_group22_18349_20061_len=1713	K16012	FIG01010650	Transport ATP-binding protein CydD	570	gi|488909189|ref|WP_002820264.1|	570	0	0	1163	100	100	cysteine ABC transporter ATP-binding protein [Oenococcus oeni]	100	100	100	100	100	100	100	100	100	100	100	18	100	100	100	100	73	100	100	95	100	100	100	100	86	100	100	100	100	100	29	100
407	CL_401_	-	198	LTKFNLNKIKNKIKTLDFTGSANLLNLMTVSLVFLLTFSLTYYFISESSINDQIDMANHENTLIAEQKFIDKVAPYIQKRQKKDGILASITIAQMILESDWGKSSLASKYHNYFGVKSTSDDAKKTVKIDTQEYVNGQWVTVKGTFAVYKNWQESVYQHNRLFLKGTTWNKKQYKDVINAKNYTDGTKALVKNAYATDPDYAKKIIRLVERYHLDIYD	centroid_401_orf00186_IOEBS450_contig23_group7_163466_164122_len=657		FIG00885464	N-acetylmuramidase	218	gi|696226467|ref|WP_032806839.1|	218	1	3e-155	441	99.54	100	glucosaminidase [Oenococcus oeni]	100	100	100	100	100	100	100	100	100	100	100	100	100	100	100	100	100	100	100	100	100	100	100	100	100	100	100	100	100	100	100	100
408	CL_402_	+	197	MKTNDDITYLEKIANISHDYYLTKLSIGEISEKYKLSRYLISRYLDDALEQGLVKITINAPQERNFELEKKFRQLFTIKNIFIIKDSENPSLKNENVIAFAAKHIQSLIENSQVVGMAWGDTVYRVIDAFSAKVKEDLVFTQFIGENMKYKSAAGSGRMVEKAAAKYSAQFVTIAGPLYIVNNQARELLKKEPSFNRAGNLIKKLDLIFCGIGTLSSIESIPAWNENKSIIFPGVNFKNVAGMLYGRPYNIDGQFLNLSDDKVFGSNIKSILSVPRRIAFTNSKFKARAMLGALRGRLLTDIIIDESIAQRILMEAGRD	centroid_402_orf00473_PSU1_contig1_group1_403298_402339_len=960		FIG00134840	Citrate lyase transcriptional regulator CitI	319	gi|488907143|ref|WP_002818218.1|	319	0	0	647	100	100	citrate lyase [Oenococcus oeni]	100	80	64	100	100	100	100	100	100	100	100	100	100	100	100	100	100	100	100	100	100	100	100	100	100	100	100	100	100	100	100	100
409	CL_403_	-	199	MALNNTELDEILAIHSKNVGVLDVKADMDVESRQDLGKAYTPGVAALSKIIEKNPGLKDKYTISGKLVAVVTDGSAVLGLGNIGTAAGLPIVEGKSLLYKDLANVNAIPVAIDQVPVDEFVQTVKNFSNTFAGIHLEDIAAPRCFEIEEKLKQTLDIPVYHDDQEGTAIVVLAGLINAAKVVGKNLKDLRIVINGIGAAGVATARLLFSIGIKKLTLVDIHGVVKADDSDYNKYQRKLAKDINLNISGQTLDNVIDQQDVFIGLSDADVLSADQVKRMSSKPIVFALANPLPEINPEIAQTAGAQVIATGSAQYLNQVNNVLVFPGLYKGLLTYGIKQVDYKIEEVVAKALASMVENPTSDKIVPGVFEAGVVVTVANALKTFAG	centroid_403_orf00002_AWRIB344_contig61_group24_1009_2166_len=1158	K00027	FIG00135472	Oxaloacetate decarboxylase involved in citrate fermentation (EC 4.1.1.3)	385	gi|488907144|ref|WP_002818219.1|	385	0	0	761	100	100	malate dehydrogenase [Oenococcus oeni]	28	99	99	99	99	99	99	99	99	99	87	99	99	59	99	99	57	99	27	99	99	99	99	22	99	99	99	99	99	99	99	99
410	CL_404_	-	199	MGVFWTSIQSVLSIVIIIAIGYACRGAGWFGEGFQSALSKLIMNVALPASIFMAMLSRFKPKQLATLSTGLIYVILSVAIGYLISWGLTRLFKVPKGRRGLMMVAINGANTVFIGLPLNTALFGDTSIPYLLVYYIVNTIVIWTFGVWVIAGDDPTVSGKTKAKFDLRHLLPVPLWGFIVALPFIFFFTKAANYIANGTGFITTTLSGLGGLVTPLSLIYIGIMLKKFGLSSMRIDAHSLLALLGRFVLSPIVMGIIIFAGLHSGIQMVPIFQKTLIIQSATPALAVLPILADTYHSDVKYATNIVVMTSTLFIIVVPIIMSIINFI	centroid_404_orf00003_AWRIB819_contig34_group31_1633_2616_len=984		FIG00121768	Malate permease	327	gi|488907145|ref|WP_002818220.1|	327	1	0	640	99.69	100	malate permease [Oenococcus oeni]	100	47	100	100	100	100	100	100	100	100	100	100	100	89	100	100	100	100	100	100	100	100	100	100	100	100	100	100	100	100	100	100
411	CL_405_	-	198	MQIKNLSLKNKKDLQIWKEFLTEHGISNFSSAEVFKIDETIALFEDQRIVATGSLAGNVLKYIAVESEGSGSEFNSVISQLTNLAAGKGIFHLFVFTKAKYSKSFQFIGFKELAKSDNAALLESGDYLIGDYLAELPRVANQEEKKIAGIVMNANPFTKGHRYLVEKAASENDYVYVFVVSTDASLFNSKERLQLVKEGTADLKNVFVVSGGDYMVSYATFPAYFLTSDQTVIEYQTTLDALIFKNQIAPVLNIQTRFLGEEPFSKTTGIYNRILEKVLPPSVSVKIIPRAKTQSETIITATEVRQLIAKNNLVPLKQFLPFTTIKYVEEHKTELQSRIKKGININGN	centroid_405_orf00476_PSU1_contig1_group1_405703_406749_len=1047	K01910	FIG00001838	[Citrate [pro-3S]-lyase] ligase (EC 6.2.1.22)	348	gi|488907146|ref|WP_002818221.1|	348	0	0	704	100	100	[citrate [pro-3S]-lyase] ligase [Oenococcus oeni]	100	100	100	100	100	100	100	100	100	100	100	100	100	0	100	100	100	100	100	100	100	100	100	100	100	100	100	100	100	100	100	100
412	CL_406_	-	199	MEIKKTALAGTTESSDIQITLSKGNDGIDVDLTSDVKKQFGDQIVKVITDTLNKFQITNAKVRAVDKGALDCVIKARTITAASRALNQEDQINWEVL	centroid_406_orf00477_PSU1_contig1_group1_406739_407032_len=294	K01646	FIG00003706	Citrate lyase gamma chain, acyl carrier protein (EC 4.1.3.6)	97	gi|488906769|ref|WP_002817844.1|	97	0	2e-60	191	100	100	citrate lyase [Oenococcus oeni]	100	100	100	100	100	100	100	100	100	100	100	100	100	78	100	100	100	100	100	100	100	100	100	100	100	100	100	100	100	100	100	100
413	CL_407_	-	199	MAAADERLRRTMMFVPGNNPAMLKDAGIYGADSIMFDLEDAVSLSEKDAARILVFNALTTQDYGDAELVVRVNGLDTPFFKNDVYAMVKAGVDVIRLPKTESAEMMRQLESVIEEAEKKFSIEVGTTHMMAAIESAKGVLNAPEIAAASDRMIGIALSAEDYTTDMKTHRYPDGAELEFARNMVLHAARAAGIAAFDTVFTNMNDTEGFISETQYIHQLGFDGKSLVNPRQIPLVNQVYAPSESEIEKAEDVINAIEEAKAKGSGVISLNGQMVDRPVVLRAQRVMKLAKASHLIDQEGNYIEK	centroid_407_orf00478_PSU1_contig1_group1_407032_407946_len=915	K01644	FIG00010100	Citrate lyase beta chain (EC 4.1.3.6)	304	gi|488907147|ref|WP_002818222.1|	304	0	0	620	100	100	citrate lyase [Oenococcus oeni]	98	98	98	98	100	98	98	98	98	98	98	98	98	98	98	98	98	98	98	98	98	98	98	98	98	98	98	98	98	98	98	98
414	CL_408_	-	199	LKNRVGREIPDDILKDKNYKAFETTEIGHPDKQRVAPIVTVTNGDNKVVNSIKEIVEKLVKDGMTISFHHHLREGDQIFNDVMQAIIDLGIKDLTLAPSSLTNVMNDMVVKAIKSGTITNITSSGMRGSLGDAVSHGLLKNPVVFRSHGNRARAIEEGKIKIDVAFLGVPNSDEVGNANGMEGDAAFGSLGYALMDAQYARRVVLLTDNLVPYPNTPASIKQTQVDYVVKVAKVGDPDRIGSGATRFTKDPKELKIAQMVNEVITHSPYFKDGFSFQTGSGGAALAVTRYLRQAMLDNKIKASFALGGITKPTVDLLEEGLVNKIMDVQDFDKGAADSMKNNRKQQEIDASWYADPDNKAAMVDQLDVVILSALEIDTKFNVNVMTGSDGVIRGAIGGH…	centroid_408_orf00056_AWRIB318_contig44_group2_50109_48571_len=1539	K01643	FIG00001766	Citrate lyase alpha chain (EC 4.1.3.6)	512	gi|488906767|ref|WP_002817842.1|	519	0	0	1034	100	100	citrate lyase subunit alpha [Oenococcus oeni]	100	100	100	100	100	100	100	100	100	100	100	100	100	85	100	100	100	100	100	100	100	100	100	100	100	100	100	100	100	100	100	100
415	CL_409_	-	199	MIMENIFSSGEKQQIADVLANKDDRAALQKQILEKHPEDCLLAVKLNIPGPIKNNSRLKSLFEKGIDQLEKELKLSNFKIIAVKSWDKGTGCENFYLIKNTAANVKKTAVSFEDKNDLGRLFDADVLTNKKGIISSLSRKQLKQNGRKCLICQRSAKECARSRRHTIKELQDRISEIYEESFQ	centroid_409_orf00481_PSU1_contig1_group1_409524_410075_len=552	K05964	FIG00017926	Apo-citrate lyase phosphoribosyl-dephospho-CoA transferase (EC 2.7.7.61)	183	gi|488907149|ref|WP_002818224.1|	183	0	1e-128	371	100	100	hypothetical protein [Oenococcus oeni]	99	99	99	99	99	99	99	99	99	99	99	99	99	99	99	99	99	98	98	99	99	99	99	99	99	99	99	99	99	99	99	98
416	CL_410_	-	199	MIENYLQAALKALIYEVSVFPKPGLVDPLDNSTHPDMTVFTFIDSSFSLEKYFLEVSKTAAQFRGKDLRDLFYQIRPLGIQAEKDMYTATKGVNTHKGAIFSLGIVLAASVYSKSLKTENILTVVKKMMKGIVTRDLENKKNFQTAGEIQFEKYRLTGIRGQAEAGFPIVSCFALPFFNKRKGSLNDRLLDTLLLIARHNPDSNLIKRAGNPDVIEKVNSQIDEYFDLGGSQSQAGRKQLEKINNYFNRFNLSLGGAADMLILTIYFALIEKNI	centroid_410_orf00009_AWRIB821_contig4_group23_6581_7405_len=825	K05966	FIG00003750	2-(5''-triphosphoribosyl)-3'-dephosphocoenzyme-A synthase (EC 2.7.8.25)	274	gi|488907150|ref|WP_002818225.1|	274	0	0	560	100	100	triphosphoribosyl-dephospho-CoA synthase [Oenococcus oeni]	100	100	100	100	100	100	100	100	100	100	100	100	100	100	100	100	100	100	100	100	100	100	100	100	100	100	100	100	100	100	100	100
417	CL_411_	-	198	VNDLLTGLNDKQKEAVLTTEGPLLIMAGAGSGKTRVLTHRVAYLVKEKHVDPWSILAITFTNKAAREMKERIAGLVDEEDARSIWVSTFHALSARILRRDVDKIGFTTSFSILDSSGQRTLMKHVLNDLNYDSNQYDPKSILASISNFKNALQTPNDAKTAAKTPFDEAVSESYDLYERRLTQSQSMDFDDLIMRTIQLFKQAPDVLHYYQHKFKYIHVDEYQDTNGAQYKLVEMLAAGDFGSRNLAVVGDSDQSIYGWRGADMNNILNFEKDFPGAKTVLLEQNYRSTKHILMAANQVIQNNIERKPKNLWTNNQDGNLIHYYRAQSESDEAHYVLTKIQAGVKKGRSLNDFAILFRTNAQSRIFEQVFNSNKIQYTMVGGTRFFERKEIQDIVAYLQ…	centroid_411_orf00483_PSU1_contig1_group1_410921_413167_len=2247	K03657	FIG00000372	ATP-dependent DNA helicase UvrD/PcrA	748	gi|488907151|ref|WP_002818226.1|	748	1	0	1541	99.87	100	ATP-dependent DNA helicase PcrA [Oenococcus oeni]	100	100	100	100	100	100	100	100	100	100	100	100	100	32	100	100	100	99	100	100	100	100	100	100	100	100	100	100	100	100	97	100
418	CL_412_	-	198	MNPADQFTPIEDLTFTQAQAEIRDLSDELTKWGREYYEEDNPSVEDYVYDAHYARLVALEKAYPSLAMPDSPTQHVAAGNQTKNDSRGLQKVVHPVPMLSLGDVFSIQELLDWDLVTTKNAGSQQKYNLELKIDGLAISLRYENGRLIQASTRGDGSIGENVTDNVKTITEIPKVLNEPLTIEVRGEIYMRKEAFADLNRQRDEEGKTIFANPRNAAAGSLRQLDPKITAKRHLSSFIYYTAQNDVLGVNTQSDVLERFRQLGFPVNSSNKVIDRMTEVKDYIDEYTIKRDNLPYGIDGVVVKVNDLDVENELGNTVKIPRWSIAYKFPPEEALTVVRDITWTVGRTGVVTPTAIMDPVFLAGTKVKRASLHNPDYLQEKDVRIGDTVTLHKAGDIIPE…	centroid_412_orf00011_AWRIB821_contig4_group23_9679_11733_len=2055	K01972	FIG00051439	DNA ligase (EC 6.5.1.2)	684	gi|488907152|ref|WP_002818227.1|	684	0	0	1410	100	100	NAD-dependent DNA ligase LigA [Oenococcus oeni]	100	100	100	100	100	100	100	100	100	100	100	100	100	100	100	100	100	16	100	100	100	100	100	100	100	100	100	100	100	100	100	100
419	CL_413_	-	199	LYFFNNNQNSTSSSSSSSSAIQVINANNNQGEYKTVVKNGSYVTSAARGIAVTTEDGLNAQSFEQAINELSKKFFSTKKYIFQEGQYLSATTLNDWLDRYSSSNKLGLNPVNNGKTDNSRNPEYLQSIEENDFMTEGSGSNLNLAGMTIGIAMNRTDSYTKTTGGTTYTQSISKAEMVAQGKTIASKVLARLRANKKIGNNVPILIVMYQNASSSSLVGGVPYAYYMSKSGSKISAWHNLDYQNLIFPEQSTTTGSVGSQDNTNFVNFEDDIEGFFPTISSATAQARYEDKTLTGMKITVNTSFYSVSEIKAFSTYISEVGPKYFTKDIPITISVYASNQLLAVLSRSSGSNFKVTYLYSY	centroid_413_orf00012_AWRIB821_contig4_group23_11801_12886_len=1086		FIG00008077	Putative pheromone cAM373 precursor lipoprotein CamS	361	gi|488909187|ref|WP_002820262.1|	361	1	0	725	99.72	100	hypothetical protein [Oenococcus oeni]	100	100	100	100	100	100	100	100	100	100	100	100	100	100	100	100	100	100	100	100	100	100	100	62	100	100	100	100	100	100	100	100
420	CL_414_	-	199	MNLKQIDTIKEKIQPILSEKHLLLWDLSFFGGSPAVLTILIDGQDHQAIRMNQISEVTSLISDALDKVEPDPFPDRYNLDISSPGIDRSIKTDEHLDWALGQPIKLNLFEKIDGSKSAEGILKSFSDLEISLEVSPAEVKNFPREKISKISLNQEA	centroid_414_orf00487_PSU1_contig1_group1_416480_416950_len=471	K09748	FIG00000325	FIG000325: clustered with transcription termination protein NusA	156	gi|488906761|ref|WP_002817836.1|	156	0	2e-105	310	100	100	ribosome maturation factor RimP [Oenococcus oeni]	92	92	92	92	92	92	92	92	92	92	92	92	92	92	92	92	92	56	92	92	92	92	92	92	92	92	92	92	92	92	92	92
421	CL_415_	-	199	MASDYRRELFSALQALQAEKGISQEDAITSLKDTLVTAYKKNFEGETNVEVDVDPEKQEFNLLQIKEVIPDGDMIDPYSEIYLKDAREINSAYEAGDQIKFEINPRDFGRLAAQSGKNKSTQTIREKEKEAIHARYEGFEHEIVSARVAREDQRFLWVTMPDGQEAAMGDKDRIPGETYKTGDPIKVLINRVEDSATRGPQIYVSRTSPELVKRLFEQEVPEVYDGTVVIESIAREAGDRSKVAVRTTDSNLDPIGTLVGTRGSRVQAVVNELHGENMDIVEWVEDEAQYIANALNPAEVVDVIFSPDNDNEVTVIVPDYQLSLAIGKRGQNARLAAKLTKFKIDIKSETQAENDPQLQAILEESAKYAEEEDQSDETDETDEALEDETEYADANEYFS…	centroid_415_orf00488_PSU1_contig1_group1_416953_418374_len=1422	K02600	FIG00000168	Transcription termination protein NusA	473	gi|488907154|ref|WP_002818229.1|	473	0	0	952	100	100	transcription termination factor NusA [Oenococcus oeni]	100	100	100	100	100	100	100	100	100	100	100	100	100	100	100	100	100	100	100	100	100	80	100	100	100	100	100	100	100	100	100	100
422	CL_416_	-	199	MAKKKRQFKARKIPMRKDIVSGQMFPKKDLIRIVKTPSGELELDPTGRANGRGAYVSVDVTLAKKAKIEKSLDSTFEMTVADVFYDKLIDFVKHQQDRKELFSHEQIIKAENS	centroid_416_orf00489_PSU1_contig1_group1_418381_418722_len=342	K07742	FIG00001133	COG2740: Predicted nucleic-acid-binding protein implicated in transcription termination	113	gi|488906759|ref|WP_002817834.1|	113	0	3e-75	229	100	100	hypothetical protein [Oenococcus oeni]	100	100	100	100	100	63	100	100	100	100	63	100	100	63	100	100	100	100	100	100	100	63	100	100	100	100	100	100	63	63	88	100
423	CL_417_	-	198	LAKRAGFLVSGQTVVERAIRKQKISMVIIANDASENTKKDFEDLIRERITIVNQFSSTEISQAIGQTRKILGISDPGITKQIKELLKEVTL	centroid_417_orf00490_PSU1_contig1_group1_418733_419008_len=276		FIG00001489	ribosomal protein L7Ae family protein	91	gi|659817883|gb|KEK03130.1|	97	0	2e-55	178	100	100	50S ribosomal protein L7 [Oenococcus oeni]	100	100	100	100	100	100	100	100	100	100	100	100	100	100	100	100	100	100	100	100	100	100	100	100	100	100	100	100	100	100	100	100
424	CL_418_	-	197	MTEEEKKRRPLVHHIRKQSASKSELPASQRRHAAGLSSRAQGERHGEKTPTNNQDSRQRRRVSFDSNTGRPAPKDHKPIHAGSASAPAGSSLNQPRKTTSQRQRTNSRTSKTTVEPLRRAHPHNPLPNQHPVTNQRNNRRNNNRTAGGQSSNNRNNNNHKTNASQNGTGRFGGALASGNNSARNNTRRRNQTTTAPGTHFVSGPARGIRRKSGPKGSKKAQRIAAAAVSKNRQNERKEQPLPKVLEYRLGMNVQDIAKIIHRDVTEILKKLFLLGVVVNQNQSLDADTIELLAADYNIEAKQKEEVDVSDIDRFFDKTDNDIDQSKLVSRAPIVTIMGHVDHGKTTLLDYLRHTHVTEGEAGGITQRIGAYQARLHDRLITFLDTPGHEAFTEMRARGA…	centroid_418_orf00493_PSU1_contig1_group1_419005_421494_len=2490	K02519	FIG00000102	Translation initiation factor 2	829	gi|488907156|ref|WP_002818231.1|	829	0	0	1689	100	100	translation initiation factor IF-2 [Oenococcus oeni]	93	93	52	93	93	93	93	93	93	93	93	93	93	93	93	93	93	93	93	93	93	93	21	93	93	93	93	93	93	93	93	93
425	CL_419_	-	199	MPKHAKSARLLRVEGTIQREISEILVKEVSDPRLKDVTITGIDMTPDFSIAYVYWTIYSDLASSGEKADAGLQAAKGLIKRQLARKMTTFKIPDLIFKRDTAIEYGDHIEQLIAKLNHESK	centroid_419_orf00494_PSU1_contig1_group1_421487_421852_len=366	K02834	FIG00000164	Ribosome-binding factor A	121	gi|488907157|ref|WP_002818232.1|	121	0	6e-82	247	100	100	ribosome-binding factor A [Oenococcus oeni]	100	100	100	100	100	100	100	100	100	100	100	100	100	100	100	100	100	100	100	100	100	100	100	100	100	100	100	100	100	100	100	100
426	CL_420_	+	198	MRKFRSPKAGKERRPGRKSKHLIRNIVLTVFGLLFVGVGVIFFVAYYNIKGAIDSNTFVSTNIKKERNVDSVLSKGKPVSILLMGTDTGELGRNWVGRTDSMILVIINPKTKKTLLMSIPRDSMVSIPGYEYTFPQKINAAYEYPANGKGHPETSIKTVEKWLNVPIDFYGIVNMEALEQITNKAGGISVKSPLTFTFSEDTAHDYGNNLYTFTKGSTKYKYYKNGSTLTKTSNIMNGAAALAFTRMRYNDPLGDYGRTLRQRLVFEAIAKKATALIPQIVNKKFLNSISKQGKTDLTFNDMVTLASNYRKALKNIKSDSVQGTDYEYSGISYQVVASKEKQRVTNKIRKFLGLKKAKSGPLYASKVTNGVVIGDDSSTETDDSTATYSSSTQQTYTTP…	centroid_420_orf00108_IOEBL652_contig25_group10_102324_101041_len=1284		FIG00003844	Cell envelope-associated transcriptional attenuator LytR-CpsA-Psr, subfamily F2 (as in PMID19099556)	427	gi|488909991|ref|WP_002821066.1|	427	0	0	868	100	100	transcriptional regulator [Oenococcus oeni]	100	100	100	100	100	100	100	100	100	100	100	100	100	100	96	100	100	100	100	100	100	100	100	100	100	100	100	20	100	100	100	0
427	CL_421_	-	199	MIVDRDKARKPLIYIFAGLFLFVIILSWLYSPLLNLLDEFFTEFLSGRNNGFLKVFFWIGANLSRPIFSFLVTLFCAFLLWGNNFKIPAAWFLFTMLGSMLADSLLTLLLQFPAPSDKPASIGRSFPSLAVLMTFLLIQFFFVIVVPEFNKRAKKVKNKTIIFMILWLILVCFAVIACQYNTIIDVFSALIFGYAWFMFSEEFYFSYARIFVKLNIFRGSWI	centroid_421_orf00496_PSU1_contig1_group1_423267_423935_len=669		FIG01311399	Membrane-associated phospholipid phosphatase	222	gi|488907161|ref|WP_002818236.1|	222	0	1e-152	435	100	100	phospholipid phosphatase [Oenococcus oeni]	100	100	100	100	100	100	100	100	100	100	100	100	100	100	100	100	100	100	100	100	100	100	100	100	100	100	100	100	100	100	35	100
428	CL_422_	-	199	MIVLSGTIGAGKTSLTNLLSKHLGSKAIYESVSDNPILPLFYDDPKKYAFLLQIYFLNKRLQNIKNAQENKLDVIDRSIFEDALLFQLNADLGRSTQTEVDIYKSLLSNMMEKLDELPSKDPDLLIHVRVSFDNMLSRIEKRGRDFEQISVHPDLYKYYQELNRRYAVWYAAYDRGPKMEIDGDKYDFVESKDAAQEVLNQIDERLFDLGILVG	centroid_422_orf00497_PSU1_contig1_group1_424056_424700_len=645		FIG00000938	Deoxyadenosine kinase (EC 2.7.1.76) / Deoxyguanosine kinase (EC 2.7.1.113)	214	gi|488907163|ref|WP_002818238.1|	214	0	2e-152	434	100	100	deoxyadenosine kinase [Oenococcus oeni]	100	100	100	100	100	100	100	100	100	100	100	100	100	100	100	100	100	100	100	100	100	100	100	100	100	100	100	100	100	100	100	100
429	CL_423_	-	199	MDYIKRAFLYLRRKIGRSLLLTLVITAIMTFVLAGLIIQNAALTAVNNSKDSVGTTVALSANRQKLFKQNQGSTGTSGFKSTNQAIITQKTANKLGSLSNVAAYQITATASVNASSFTAVKTSSSSSSKGGFSGMQSTESGDISISGVSTTAADSNFKNKNYVIIKGRGIKVSDKNTNNVVIEKTLASNNKIKVGKTIKIKNSDGDVKTLKVVGIYQAKTSSSASLATTDPSNTIYSSYTLASSLAGDGGKVSAVTYTLTDSSKEKAFVKKAKKLISSKLQLTTSDEIYELLSSSVKSIESIASKIVWIVAIAGIAILSLILILMIRERKHEIGVLMSLGEAKGKIIGQIFIETISILIISLFFAGIFGNLFGNVIGKQLVNQQTTSTQSLSSGAGAPG…	centroid_423_orf00498_PSU1_contig1_group1_424786_426243_len=1458	K02004			485	gi|488906751|ref|WP_002817826.1|	485	0	0	936	100	100	peptide ABC transporter permease [Oenococcus oeni]	100	100	100	100	86	100	100	100	100	100	100	100	100	100	48	100	100	100	100	100	100	100	100	100	100	100	100	100	100	100	100	100
430	CL_424_	-	199	MTLAVQKLTHYFNHPDDYLYKDVSLKFESSKFYAIVGESGSGKTTFVSFLAGLDSPVAGTINFNGKDIRKIGLTKYRNQDVTIIFQAYNLMTYMSALENVMSALSITNSKHAGDKQYATDLLASVGIDGDLINKNVQKLSGGQQQRVAIIRALAVDAPVVVADEPTGNLDSQNTKEITQIFKKVAHDSKKTVIVITHDQKVASMADVKIVLDDRKFTVKKPRKRVSKLRKIS	centroid_424_orf00499_PSU1_contig1_group1_426254_426952_len=699	K02003	FIG00744535	ABC transporter, ATP-binding protein	232	gi|488906750|ref|WP_002817825.1|	232	0	4e-166	470	100	100	multidrug ABC transporter ATP-binding protein [Oenococcus oeni]	100	100	100	100	100	100	100	100	100	100	100	100	100	100	100	100	100	100	100	100	100	100	100	100	100	100	100	100	100	100	100	100
431	CL_425_	-	197	MLDIKYLRNNRDEANQRLIDRNVEDGVLDKLLADDEKRRSLIRKAEQLKAKRNQVSDQIGAAKRAKDNSAAQKAISDMQTVAGQIKDLDKQLSAIEESVHTQAAHLPNLADPRVPVGPDDSYNVEQRKWQPTDLQGRPAAFSKTPTWLKAHFEIGEDLGILDFQRGVKVSGARFLYYVGAGARLERAVYNFMLDEHRREGYTELLTPYMVTNESMYATGQFPKFVDDAYEVGKNQSMTMIPTAEVALVNWRRDEVLDESELPLYITALSPAFRQEAGAAGKDTRGLIRLHQFNKVEMVKFTKPEDSYNELEKMTVDAENILQKLELPYHVIRLSTGDMGFGSAMTYDLEVWFPTQDKYREISSVSNDEDFQARRGHIQYRDSKTGKLRFVHTLNGSGLA…	centroid_425_orf00500_PSU1_contig1_group1_426995_428314_len=1320	K01875	FIG00000121	Seryl-tRNA synthetase (EC 6.1.1.11)	439	gi|488907165|ref|WP_002818240.1|	439	0	0	909	100	100	seryl-tRNA synthetase [Oenococcus oeni]	100	100	100	100	100	100	100	100	20	100	100	13	100	100	100	100	100	100	100	100	100	100	100	100	100	100	100	100	100	100	100	100
432	CL_426_	-	199	MNAYEFLNLGQSKKPRRSGLTMMLDKGLGSRSLDDLLNTSADYIDFAKFGWGTSAVINRDLIINKTSRYQAAGIMPYPGGTLLEVSVLKGKVDRFLKESRELGFTAIEVSDGSTEITKEERAKIIKKSREAGFYVISEVGKKNPILDHDLSISERLELIKSDLAYGSNYVLIEAREAGKDIGIYDADGNIIEDELEQLSSLGISKLIFEAPLKKQQAELILKFGSQINLGNIASDEVVSLETLRQGLRGDTIILLH	centroid_426_orf00028_AWRIB821_contig4_group23_25145_25915_len=771	K08097	FIG00050404	Phosphosulfolactate synthase (EC 4.4.1.19)	256	gi|488907167|ref|WP_002818242.1|	256	0	0	510	100	100	phosphosulfolactate synthase [Oenococcus oeni]	99	99	99	99	99	99	99	99	22	38	99	99	99	99	99	99	99	99	99	99	99	99	39	99	99	99	99	39	99	99	99	72
433	CL_427_	+	199	LRNRPAAEIATVDFFIAEKEGKIKMLKKGKRNNTVLVASLIFGMFFGAGNLIFPVQLGQMAGSHWLTAALGFLLTGTLVPFLAILAIAVTHSRGVYDIAKPAAPWFGTLFLVMLHLTIGPFFGTPRTAATAFSMGVSPFLPAKYQTIGMLVFSAIFFALAYYLSIKESNVVAWIAKYLNPLFLVLIVSIVILSFVLPMGSLKQAVQPAYQNNAFFQGFLDGYNTMDGIALLALAVTVVYAVEGLGYSKERVPKMIAKSGLLSILAEVLLYLSLIFLCTSSLGLLKMAPNGATAFSQIVGHYAGNFGTLFTGLVVTLAVFTTAMGLFASFSQDMHRTFPKVSYLNWLRIIAFGSFLTANVGLTNIIAWATPVLMLMYPLALALIFLSLFSNFFHRSKIVY…	centroid_427_orf00502_PSU1_contig1_group1_431168_429720_len=1449	K03311	FIG00905542	Branched-chain amino acid transport system carrier protein	482	gi|488907168|ref|WP_002818243.1|	482	1	0	959	99.79	100	branched-chain amino acid transporter II carrier protein [Oenococcus oeni]	100	100	100	100	100	100	100	100	100	100	100	15	100	22	100	100	100	84	100	100	100	84	100	100	63	84	100	95	100	100	100	100
434	CL_429_	-	199	MAKDAITGARTRFGNQRSHALNANRRSWKPNLQKVTVKINGDAAKTVYLTARTLRAGLKNGSIERV	centroid_429_orf00505_PSU1_contig1_group1_431813_432013_len=201	K02902	FIG01970833	LSU ribosomal protein L28p	66	gi|488906746|ref|WP_002817821.1|	66	0	6e-39	134	100	100	50S ribosomal protein L28 [Oenococcus oeni]	97	97	97	97	97	97	97	97	97	97	97	97	97	97	97	97	97	97	97	97	97	97	97	97	97	97	97	97	97	97	97	97
435	CL_430_	-	199	MSLKMKTKIGQVNIGDDVISTIVGTAASESFGVVGMASKSFKDGVNHVLQRPNYGRGILVSEENDQLTIDVHIIVEYGAKLSEVSKAVQKQVRYSLEKNLGVLINQVNVTIEGIRA	centroid_430_orf00506_PSU1_contig1_group1_432100_432450_len=351		FIG00001802	FIG001802: Putative alkaline-shock protein	116	gi|488907170|ref|WP_002818245.1|	116	0	1e-75	231	100	100	hypothetical protein [Oenococcus oeni]	100	100	100	100	100	100	100	100	100	100	100	100	100	100	100	100	100	100	100	100	97	100	100	100	100	100	100	100	100	100	100	100
436	CL_431_	-	199	MELITSVEFGRMINAAAQILTKNAQHINKLNVFPVPDGDTGTNMSLTMQSGAQYERDSTETSIAALSAAMSKGLLMGARGNSGVILSQIMRGFTKFVANFDTLDAKQFANALKAGAESAYKSVMKPTEGTILTVIRESAAAAGDAADQSDDLVDVAKATWDASKEALAKTPDLLPVLKEVGVVDSGGQGLVFVFQSWYEVLSGKTTQEDLSTPPDMAQFDEKTDEFDAQVSLDPKDIKYGYCTTILFETGKGSTYDREWNYDKFYSYLSKKGDSLLVIADDGLVKTHVHTEDPGAILTEATHYGSIKWVKIDNMRDQQQAVIDRVAKEQASQPKKPIETAVITVASGHGVSELFKSMGVTDVITGGQTMNPSTKDLLNAITSSKAKNAIIIPNNANIFM…	centroid_431_orf00033_AWRIB821_contig4_group23_28969_30633_len=1665	K07030	FIG00042616	Dihydroxyacetone kinase family protein	554	gi|488906744|ref|WP_002817819.1|	554	0	0	1135	100	100	hypothetical protein [Oenococcus oeni]	100	100	100	100	100	100	100	100	100	100	100	100	100	100	100	100	61	100	100	100	100	100	100	100	100	100	100	100	100	100	100	100
437	CL_432_	-	199	VSLFDSITELSGVGQKRAEILKQLGILNIEDLLTYYPFRYDDLESRLPSQTDDGQKVTFKGMVSSQPTISRFGYKKSRIAFRLLIGHDNISVSFFNQPWLKEQIEIGKEMAIFGTYDAVHEALKGQRIIHAENDSLAAIYPSNQAIHQKTIQQLIENAYAKYADQINDIIPRRLMLAYRLLSRKKQIHDMHFPDSAENAKLARRSAAFEEFFIFQMRLQLMRISAGKNRGREIEYNSEILNDFIAKLPYSLTDAQKKVIQEILLDLKRPIHMNRLLQGDVGSGKTVVAAIAMLACYSAGLQAAIMVPTEILAQQHAINLSNLYQSAGLNLRIELLTSGLKAAARRQILADLESGEIDIAVGTHALIQADVHFYNLGLAVIDEQHRFGVKQRARLREQGQ…	centroid_432_orf00034_AWRIB821_contig4_group23_30743_32773_len=2031	K03655		ATP-dependent DNA helicase RecG (EC 3.6.1.-)	676	gi|488907171|ref|WP_002818246.1|	676	1	0	1387	99.85	100	ATP-dependent DNA helicase [Oenococcus oeni]	100	100	100	100	100	100	100	100	100	100	100	100	100	100	100	100	100	14	100	100	100	100	100	24	16	100	100	100	100	100	100	100
438	CL_433_	-	199	MDKTYTIAIDAMGGDNAPEEIVKGALLARDKYKNLHLNLYGDKGKILELIGETKQDRIKIINTTEMIEMGEEPVKAVRKKKDSSMVVATNAVKGGSADALFSAGNTGALLASGIFIVGRISGIERPGLLTVLPSVDDPKRQWVFMDVGANAEVKPSYLYQFAVLGNFYATHVLKKPNPEVKLLNNGTEEDKGDKIHIQAYQLLKNGKQLNFTGNIESRELLNGHADVVVADGFSGNAALKAIEGTALTMFAGLRKILVNGSLKTKIGAALVKPALKEFSSVLDYNNAGGAVIAGVKAPVVKTHGSAKAKTVSNTIGQIKIMLESNLVPDITKYVDENKDQFKIILEEK	centroid_433_orf00510_PSU1_contig1_group1_436264_437310_len=1047	K03621	FIG00000446	Phosphate:acyl-ACP acyltransferase PlsX	348	gi|488907172|ref|WP_002818247.1|	348	0	0	698	100	100	phosphate acyltransferase [Oenococcus oeni]	100	100	100	100	100	100	100	100	100	100	100	100	100	100	100	100	100	100	100	100	100	100	100	100	100	100	100	100	100	100	100	100
439	CL_434_	-	199	MNKDEIAAQLADEVSKRFGLSKSKITPDLDFTKDVNADSIDFVELVMELEDKYDIEISDDDAAKLITFQSTVDYLYDHASKKAS	centroid_434_orf00511_PSU1_contig1_group1_437307_437561_len=255	K02078	FIG00002328	Acyl carrier protein	84	gi|488906742|ref|WP_002817817.1|	84	0	2e-50	164	100	100	acyl carrier protein [Oenococcus oeni]	100	100	100	100	100	100	100	100	100	100	100	100	100	100	100	100	100	100	100	100	100	100	100	100	100	100	100	100	100	100	100	100
440	CL_435_	-	199	MRNTREPFQSLKIITVVLDFLGILSGLFYGLITLGSNYLTSAEIADFGKNNLQAALLIWGVLLMTVPGSIMLILHIIGLINFRRVDYPLTGHILGIIAAVFSIVAILFWLTPFLYLLAGIFLLVARKKGPLIKNEGDSKDNYVGAGKITAADLYPDRTEELPNMDNTVVEIRAYLDSKGIKYKKSSRKSDLLKLIK	centroid_435_orf00512_PSU1_contig1_group1_437558_438148_len=591		FIG00885533	FIG00885535: hypothetical protein	196	gi|488907173|ref|WP_002818248.1|	196	0	2e-135	389	100	100	hypothetical protein [Oenococcus oeni]	100	100	100	100	100	100	100	100	100	100	100	100	100	100	100	100	100	100	100	100	100	100	100	100	100	100	100	100	100	100	100	100
441	CL_436_	-	199	LSDGHFDIIEGLMNNIQKGIKEDFGIEFANQDLLLEAFTQGNYLNEHPEEKGRDYQRLEFLGDSVMQLIVADYLFTRYPAWEEGQLTEMRIAMVQSKSFSHFARLAGFNRYIRLGKGEELSGARNRDSLLEDIWEAFIGALYKDQGAKAVFTFLNKAFFPAIDEGFFEEFIDYKSKLQELLQKAGSVDIEYKVENEDLSDPQKPHFEVTVFVNDKAIGSGSGRSIKIAEKRAAKKAYQDVTPR	centroid_436_orf00513_PSU1_contig1_group1_438165_438896_len=732	K03685	FIG00000208	Ribonuclease III (EC 3.1.26.3)	243	gi|399967562|gb|EJO02035.1|	243	1	8e-176	495	99.59	100	dsRNA-specific ribonuclease [Oenococcus oeni AWRIB318]	100	100	100	100	100	100	100	100	100	100	100	95	100	100	100	100	100	100	100	100	100	100	100	100	96	100	100	100	100	100	89	100
442	CL_437_	-	199	MKLKSLEINGFKSFADKTVIDFMPGMTGIVGPNGSGKSNIIEAIRWVMGEQSAKGLRGNTMADVIFGGSKKRPALGRASVSMTIDNSDHYLHSAFDEVQISRRLYRNGDAEYLINGVKSRLKDITDLFVDTGLGRESFSIINQGKVEAIFNAKAEDRRAIIEDVAGVFKYKQNKNKSQNQLLQTQENLDRLLDIIKEISDRLQPLEKQADEAEEFLSLRKQFDRLKLVKIARVKKDLSAKELTTQSEITALTKKIEQVEKKLGDKTSKEDLIDSQSNELESKLNNLNHLVEELTQKYEHALGENNLQKQKRDSLEHNRDLLNSEQTKLKQQLQELADKTNRLKQQIEEEKKSQEKAEQQVKEITDKLAKSGQLSEQDKLANLRNNYVQSMQDAASLSNQ…	centroid_437_orf00041_AWRIB821_contig4_group23_35402_38956_len=3555	K03529	FIG00026918	Chromosome partition protein smc	1184	gi|488907176|ref|WP_002818251.1|	1184	0	0	2353	100	100	chromosome segregation protein SMC [Oenococcus oeni]	100	100	100	100	100	100	100	100	100	100	100	100	100	100	100	100	100	100	100	100	100	100	29	100	100	100	100	100	100	100	100	83
443	CL_438_	-	199	MSLFDRLRGRKKDEENEKKSFFNRVKDTFAPLPLDSEEDQPENKLSLEETKKPSANKKKVSESEEQVQYKEDLEANSYEEGLTKTRSSFSEKFKMLMANFRAVDEDFFEELEETLIAADVGFEMALKISNELQDEVRLKNASSKKDVQNTIIEKLVNVYDQAGNGENNEMLFAEAGQPSVFLFVGVNGVGKTTTIGKMASFYKKQGKKVLLAAADTFRAGATEQLVEWAHRDQVDVVTGKEKSDPASVVFDGVKKSIDGHYDILFVDTAGRLQNNDNLMRELEKMKKIITRQLPNAPQEVLLVLDATTGQNALQQARLFKDSTDVTGLVLTKLDGTAKGGIVLAIRQELHLPVKWVGLGEKVDDLEPFNADEFVYGLFKDLI	centroid_438_orf00043_AWRIB821_contig4_group23_38953_40101_len=1149	K03110	FIG00000095	Signal recognition particle receptor protein FtsY (=alpha subunit) (TC 3.A.5.1.1)	382	gi|488909184|ref|WP_002820259.1|	382	0	0	771	100	100	cell division protein FtsY [Oenococcus oeni]	100	100	100	100	100	100	100	100	100	100	100	100	100	100	100	100	100	100	100	100	100	100	100	100	100	100	100	100	100	100	100	100
444	CL_439_	-	199	LELAEKQLSTELFAFYGPLISKKQQNDLQALLVDDLGVSEIAENEGISRQAVSDRIRHALDSLNEFESKLHLRENYLERRKIEDQLEIKFDRKLLHKLIDLEEK	centroid_439_orf00518_PSU1_contig1_group1_443593_443907_len=315	K09787	FIG00001470	Signal recognition particle associated protein	104	gi|488906737|ref|WP_002817812.1|	104	1	1e-64	202	99.04	100	signal peptide protein [Oenococcus oeni]	100	100	100	100	100	100	100	100	100	100	100	100	100	100	100	100	100	100	100	100	100	100	100	100	100	100	100	100	100	100	100	100
445	CL_440_	-	199	MAFENLTSRIQTAMKTLSGKGKVSETDLDETLREIRLALLEADVNLKTARNFIKQVRDKALGAKVLEGLNPSEQVVKIVNDQLTAMMGEKAVPLNKSSKIPTVIMMAGLQGAGKTTTVAKLANRLKDENHARPLLIAADVYRPAAIEQLKSLGDQLSIPVFDEGVGENPRKIVEDGLKQARENKNDYVFIDTAGRLQIDQVLMQELKDIEKMAEPDEILLTVDAMTGQNATETARGFNDALGITGVVLTKLDGDTRGGAALSIREVTGKPIKFVGEGEKVTDLDVFYPDRMASRILGMGDVLSLIEKTQKDFDEKQASEQLQKLQENTFDFNDFLEQLKQIQNMGPMEDMLKMIPGMANNPAMAQAQIGPKDFSHMEAIVYSMTPGERVDPELLTPARR…	centroid_440_orf00520_PSU1_contig1_group1_443907_445430_len=1524	K03106	FIG00000113	Signal recognition particle, subunit Ffh SRP54 (TC 3.A.5.1.1)	507	gi|696227887|ref|WP_032808097.1|	507	1	0	1019	99.8	100	signal recognition particle protein [Oenococcus oeni]	98	98	98	98	98	98	98	98	98	98	98	98	98	98	98	98	98	98	98	98	98	98	98	98	98	98	98	98	98	98	98	98
446	CL_441_	-	199	MNTKILETLEFDEIKNRLDSFLVTAKGKEKLNSLIPADNKEDVAILLDQTSDALLIDRRRGGLPIRKTNDLTEIFKRLKLKAVLGTSELADLKSSLQSGQEISDFIATIKDEIWSENLRQILFIINRLTDFSVLAKRLALTVDDQGTVLDTASEELAHIRKNISTTQNNVRTLLVKMTKGHDAKYLSEPIISTRDGILVLPVKSENRKHFGGVVHDQSQSGLTLYIEPQATVDLNNHLHELEMAQIREINSILIDISQQLFPFYEQLKLNDDLIGELDLIQAKAKLANSMNAIKPHLNDEKVIDLKNARHPLLASDSVANDIQLGRDHISLIITGPNTGGKTVLIKTLGLELLMAQTGIFITAGSDSSIYVFNNIFADIGDEQSLEQSLSTFSSHMENI…	centroid_441_orf00047_AWRIB821_contig4_group23_41936_44323_len=2388	K07456	FIG00000990	Recombination inhibitory protein MutS2	795	gi|696242648|ref|WP_032821824.1|	795	1	0	1606	99.87	100	DNA mismatch repair protein MutS [Oenococcus oeni]	100	100	100	100	17	100	100	100	100	100	100	100	100	100	42	100	100	100	100	100	100	100	100	100	100	100	100	100	100	100	100	100
447	CL_442_	+	198	LKALAKKFSTKIESVKVDIIYATITGNNELLANAVANEFKKRGQTPEIHEFDDTDIFDLEDSDIIVLVCYTYDNGSIPDESLDFFDDMQEIDWTDKICAILGSGDKFYGKDYCKAVDTFAEQIKKTGANLATSPVKIQLAPDESDAPAIKKCVSELLAASN	centroid_442_orf00048_AWRIB821_contig4_group23_44805_44320_len=486		FIG00010844	Flavodoxin	161	gi|488907196|ref|WP_002818271.1|	161	1	4e-111	325	99.38	100	flavodoxin [Oenococcus oeni]	100	100	100	100	100	100	100	100	100	100	100	100	100	100	0	100	100	100	100	100	100	100	100	100	100	100	100	100	100	100	100	100
448	CL_443_	-	199	MADLIKITMPDDTEKEVEQNTKPIEIAESISPSLAKKSVVAKIDDHFVGMNEGIRFSGKFRLVTKGEDEALKVLRHSTTHLLAQALRRLHPKIHFGVGVAIANGFYYDTDDSDESEKQVAADEFPKIEAEMKKLVQANIPIQHQIVSRKEALKIFAEDPYKIALINDFPADQEITIVKQGDYTDLDRGGLVPSTGWIKHFALTSVAGAYWRGMSDNQMMQRIYGLSEWNPENLEAQKKALEERKERDHRTIGKQMELFFTNPEIGAGLPVWLPNGAAIRRTIEDYLVEKERQNSYMNVYTPVVSNLDLYKRSGHWDHYRDDMFPAMTADDGEQLELRPMNCPSHIEIFEHEPRSYRDLPYRIAEFGQMHRWEKSGALTGLSRVREMTLNDGHTVVAPEQ…	centroid_443_orf00049_AWRIB821_contig4_group23_45313_47304_len=1992	K01868	FIG00000101	Threonyl-tRNA synthetase (EC 6.1.1.3)	663	gi|488907197|ref|WP_002818272.1|	663	0	0	1376	100	100	threonyl-tRNA synthetase [Oenococcus oeni]	94	94	94	94	94	94	100	94	94	94	94	94	94	94	94	94	94	94	94	94	94	94	94	94	94	94	94	94	94	94	94	94
449	CL_444_	-	198	MTEISLEQIKDFNQGLKSFPAADTIRRAVTSNGIDKATLDSKAAVDSQAVFSVEVKTGKVANQMSSGRCWMFAALNTMRHRTADLFNISGKFELSQSYTFFWDKFEKANYFYNNVVKTADLPLDNRKVAYLLETPQQDGGQWDMICAIIEKYGLVPQAVFPESFDSSHSAALNRMLNRKLRKDAVELRALAAQKSNQAEIDEKIKEFNADNYRMLSLVFGNPADVAHFDFEYRDEDKKYHLEKNLTPKSFFKKFVDEDLEDYVSIINAPTSDKPYHKTYTIENLGNVVGGREVKHLNVELDEFKQLAISQLKDGQSVWFGVDMGPQVDRESGIMDLNNFAQEDAFGIDLSLTKAEQLDYADSLMTHAMVLTGVDLDEDGNPLRWKVENSWGEKAGKNGY…	centroid_444_orf00524_PSU1_contig1_group1_450791_452131_len=1341	K01372	FIG00001732	Aminopeptidase C (EC 3.4.22.40)	446	gi|488905452|ref|WP_002816527.1|	446	0	0	926	100	100	aminopeptidase C [Oenococcus oeni]	100	100	100	100	100	100	100	100	100	100	100	100	100	100	30	100	73	100	100	100	100	100	100	100	100	100	100	100	100	100	100	36
450	CL_445_	+	199	MAALSVPLAFLNTSKPPLLYIDWSIWLIFVFDYFYEFNLAVNKKSFFRHHIIELISILPFEAFPAIRILRLVRIFAFSSRFLIKTKEFLIETKVYIAFIITGIILIFSGIIFSLDERDSFLDGLLWALGVATTSGSPYQAHTEISKILNIILMFTGIGLVGYFTGALASWLTKEKISNEDLNKKLDSVIEELKTIEIKQKKSSN	centroid_445_orf00526_PSU1_contig1_group1_452825_452211_len=615	K10716	FIG00001086	Potassium voltage-gated channel subfamily KQT; possible potassium channel, VIC family	204	gi|488907198|ref|WP_002818273.1|	204	0	2e-140	402	100	100	potassium transporter Kef [Oenococcus oeni]	92	92	92	92	92	92	92	92	92	92	92	92	92	92	84	92	92	92	92	92	92	92	92	92	92	92	92	92	92	92	92	92
451	CL_446_	-	199	MVGIVLASHGNFAEGIYQSAEMIFGKQQNVQTVTLSPNEGPEDFLNKLKQAIDSFDDQKQVLLLIDLWGGTPFNQSSGLLYGHEDSWAVVTGMNLPMVIEAYGSRSSMDSAQEIATHIIETGKDGIRIKPESLEPKKATATVKSSGQPHGTIAPGTVLGDGKIKYVLARVDSRLLHGQVAMSWTKATNPNRILVVSDSVAKDRLRKSMIVEAAPPGVNTNVIPIKKMIEVAKDPRFGNTKALVLFENPEDALKTIEGGVDIKELNIGSMSHAVGKVAVNKVLSLGKEDVEAFDGLKKLGVKFDVRKVPGDSSENMDNIVNKARKDLSSVKS	centroid_446_orf00054_AWRIB821_contig4_group23_49978_50973_len=996	K02794			331	gi|488907203|ref|WP_002818278.1|	331	0	0	672	100	100	PTS mannose transporter subunit IIAB [Oenococcus oeni]	100	100	100	100	100	100	86	100	100	100	100	100	100	100	100	100	100	100	100	100	100	100	100	100	100	100	100	100	100	100	100	100
452	CL_448_	-	198	MSAISMILVVVVAFFAGMEGILDEFEFHQPLVACTLIGLVTGHLVLGVMLGGSLQMIALGWANIGAAVAPDAALASVGSAIILIEGGQGTKGIGSAIAVAVTLAVAGLFLTMIVRTITTFIVHIMDHAAEEGKSRIIDMWQVISICLQGLRIAIPAALLLVIPSSEVRAVLNAMPSWLSDGMTIGGGMVVAVGYAMVINMMASREVWPFFVIGFVIASITDLTLIAIGALGVSLALMYLALDKGGSNGNSSGNSGGGNNTGDPLGDILDAY	centroid_448_orf00055_AWRIB821_contig4_group23_50994_51809_len=816	K02795	FIG00011554	PTS system, mannose-specific IIC component	271	gi|488907205|ref|WP_002818280.1|	271	0	0	525	100	100	PTS alpha-glucoside transporter subunit IIBC [Oenococcus oeni]	100	100	100	100	100	100	100	100	100	100	100	100	100	100	50	100	100	100	100	100	100	100	100	100	100	37	100	100	100	100	100	100
453	CL_449_	-	199	MAKDKITLTKGDRLHVAWRSTFIQGSWNYERMQNGGWVYALIPALNKLYKTKEDRAAAYKRHLVFFNTHPYLASPIIGVTLALEEDRANGAPVDDVAIQGVKVGMMGPLAGVGDPVFWYTVRPLLGALGATLALSGNVLGPILFWVLWNIIRWAFMWYTQEFGYRAGSRITDDLSGGLLKTVTRGASMIGMFVLAALIERWVSIKFTPVVSKVTLSKGAYIDWGKLPSGTKGIREALTEQANGLSLTKIQTTTLQQNLDSLIPGLMALLLTFACMWLLKKKVSPIIIILGIFVIGVGGHLLGLL	centroid_449_orf00056_AWRIB821_contig4_group23_51830_52744_len=915	K02796	FIG00000924	PTS system, mannose-specific IID component	304	gi|488907207|ref|WP_002818282.1|	304	0	0	612	100	100	PTS mannose transporter subunit IID [Oenococcus oeni]	100	100	100	100	100	100	100	100	100	100	100	100	100	100	100	100	100	100	100	100	100	100	100	26	100	100	100	100	100	100	100	100
454	CL_450_	-	196	MVESINRKIDLVVQATSYMGLGEYGEIMIGDEGFEFFSDRDPRKFIQIPWKEVNLVVASLIFKGKWIPRYAIQTKHNGMFKFSSKHPKEVLRMVRKYIDPDHIVRSLTFFQVMRRNFKWLFGRIGKILKIKR	centroid_450_orf00532_PSU1_contig1_group1_456350_456748_len=399		FIG00002153	Putative regulator of the mannose operon, ManO	132	gi|488905447|ref|WP_002816522.1|	132	0	3e-90	269	100	100	hypothetical protein [Oenococcus oeni]	100	100	75	100	100	100	100	100	100	100	100	88	100	100	100	100	100	100	100	100	100	100	100	100	100	100	100	90	100	100	100	100
455	CL_347_	-	190	MLKTYSLTKDTLLVSSESNIKNSSVVYVYGDEREYIESFEHKYDFKIGNILTFDDRVAYDTMIDRNDEKSLLVSFLFPEIHEGGHLDNLTTSVVFLVFKNKLIIFTKQKLKFIPELLSNMVLRDVNNFMEEVLLKIMQKKFYVMLNELRGIKEKIDDLDSKISTSGPRRPTFGDLLTLQKYMIALSTTYGANHKALDLIKKNFTTINDIDFTTKKIIDEIYDTSDTMDRIILGYSQYLDDLENMINNMSSYQLNMIMKTLTELSIVLTIPAIIFGFWGINVDVPFEKSSYGVFAVLIISVILSLICWFWMRRKTYL	centroid_347_orf00058_AWRIB821_contig4_group23_53326_54276_len=951		FIG00004180	Magnesium and cobalt transport protein CorA	316	gi|488909181|ref|WP_002820256.1|	316	0	0	636	100	100	metal transporter CorA [Oenococcus oeni]	99	99	99	99	99	99	99	99	99	99	99	99	99	99	21	99	99	99	99	99	99	99	99	99	16	99	99	99	99	99	20	99
456	CL_458_	+	199	MAYLELKDIHKSYTLNKTEKFPVLKGINLKFDKGEFVSILGESGGGKSTLMNIIGGLDHDYQGDVILNGTSTRDFTEKQMDAYRRQTIGFIFQSFNLISHLTVLDNILISLDMTTLTRAEKEKRAKDLLKQVGLEEHIKKHPNQLSGGQKQRVAIARALSSDPDIIIADEPTGALDSKNTDEILEIMEGIAKTGKLVIAVTHSEEVAHFGTRIVHMSDGVIDKDQTNREKYSVPSKQSNRLVSKKLGMPAAYKNAYKHTMYYFWRNFLIMLGTGIGIFAVLLFSGLGNGITAFINSQINSLVNPRSVTVMKNTSGKKMSQAQFEKAVQQASSNPSSMLIQKSELEKLKALKKVSAVEPGYQFSQYTLKLDGVKNPVSGTGLQTWTKAYSSNTVKVGKKP…	centroid_458_orf00001_AWRIB821_contig69_group24_543_2537_len=1995		FIG00745579	FIG00745580: hypothetical protein	664	gi|488907214|ref|WP_002818289.1|	664	0	0	1344	100	100	ABC transporter ATP-binding protein [Oenococcus oeni]	100	100	8	100	24	100	100	100	100	100	100	100	100	100	100	100	100	100	100	100	100	100	100	100	100	100	100	100	100	100	100	100
457	CL_459_	+	199	MKKHSFLFVSICLLLLGTRLPFSIFGNNQTVSQVFAETTNKEKAKKLYNTAVKEFNNGSETKAVADWKKSAKLGSALAESQVASQYLNGMGVKENYQKALYWAKRAYKHGENSGMAANTLGNVYLNGSKTVKKDYKKALAYFKKGISEGYMKSYRKLAYMYLNGYGVKANTTTAVKWYTKAANKGDITSEYSLGQIYEKGQGIKQDYSKAMSWYKKVQRMMMMFQHRELLKVCRQLLIFMLMV	centroid_459_orf00002_AWRIB821_contig69_group24_2873_3604_len=732	K07126	FIG00886026	FIG00886027: hypothetical protein	243	gi|488907217|ref|WP_002818292.1|	243	0	3e-175	494	100	100	hypothetical protein [Oenococcus oeni]	88	88	88	88	88	88	88	88	88	88	88	88	88	88	88	88	88	88	88	88	88	88	88	88	88	88	88	88	88	88	88	88
458	CL_460_	-	199	MENKESDISNINYNLDFSITKSKTERHLKTIALCVTLGGLLFGVDTGVINGALPYMAKKQELNLNAATEGLVTSSITLGAAFGAIFAGRLADRYGRKRILFYLSIIFFFCTAICSLAPNAIIMMIFRFLLGLAVGGASVIVPTFLSEVATVKLRGPLVTQNEIMITGGQLLAFVVNAILGNIFVNVSNIWRYMIAFGMVPSALLFIGTLIVPESPRWLIMKGKTETALKILKGIRSNKQESQQEITQIQAALKKEKEVSHISWHDLKKPWIRKLIILGSGLGIVQQVVGINIIMYYGTTVLIKAGFTHNIALITNIANGIVSVLATYTGMRLMNHINRRKMLLTGITGTGGALALITLFSQMLPHSKLLPVCVVFLTLIFLSFFQGCISPTIWLLMSEI…	centroid_460_orf00003_AWRIB821_contig69_group24_5273_3831_len=1443		FIG00080381	Major myo-inositol transporter IolT	480	gi|488907220|ref|WP_002818295.1|	480	0	0	966	100	100	major facilitator transporter [Oenococcus oeni]	100	100	100	100	100	92	100	100	100	100	100	100	100	100	100	100	100	100	100	100	100	100	100	98	100	100	100	100	100	100	98	100
459	CL_461_	+	199	METISNQRNNFIKASINVEYFSIAWMTFEFLVAFYSSAKANSILLLAFGLDSLLEIISGTTLIWRLKKEVKNVSERAIKKAEQRSSLIVGTILLLLSAYIALISFYNLLSHQAARPSFSGIVIALASIILMPFLTFRKRFLGEKLASVSLKKDGMCNITCAYMAGTVLVGTLLTFIFDWWWADSIFALMLVYFIASEGYETFQEATKAS	centroid_461_orf00001_AWRIB821_contig94_group25_479_1108_len=630		FIG00000207	Cobalt-zinc-cadmium resistance protein	209	gi|488907221|ref|WP_002818296.1|	209	0	2e-146	418	100	100	cation transporter [Oenococcus oeni]	100	100	100	100	100	100	100	100	100	100	100	100	100	100	100	100	100	100	100	100	100	100	100	100	100	100	100	100	100	100	100	100
460	CL_462_	+	198	MKEKLNLIYQAKLDEISKIAKVLANSTRVQILYLLEQSELNVSELTDILNIEQSNVSHQLQRLRDYQLISQKRKGKSIYYSLDDPHIITTLNQLMNHVDHILLGRKHNGQLIDNTCEVDD	centroid_462_orf00002_AWRIB821_contig94_group25_1185_1547_len=363		FIG01319550	transcriptional regulator, ArsR family	120	gi|488907222|ref|WP_002818297.1|	120	0	2e-78	239	100	100	ArsR family transcriptional regulator [Oenococcus oeni]	97	97	97	97	97	97	97	97	97	97	97	97	97	97	97	97	97	97	97	97	97	97	97	97	97	97	97	97	97	97	97	97
461	CL_465_	+	198	MIKKTLPNKVAAVTIIFWITKIISTAMGESVSDFLSQTFNPYLVVISTIIVTASLIGIQIFSQKYHIWLYWGAVGLIAIFGTMLADSIHIALGIPYEISALGFAILLIVNFSIWYGIEGTLSVHEITTRRRELFYWLTILFTFGLGTALGDYTSHVLNWGTLNSGFFFLILFAIPIIWRVFSKKAEILTFWSAYVMTRPLGASFADWGSYGLYGHNPEGVGFFLLTIFLILLIALSAKSFLGIKRNETVTSQ	centroid_465_orf00001_AWRIB821_contig104_group26_87_845_len=759		FIG01517686	protein of unknown function DUF347	252	gi|488912984|ref|WP_002824059.1|	252	1	2e-175	496	99.6	100	membrane protein [Oenococcus oeni]	99	99	99	99	99	99	99	99	99	99	99	99	99	99	99	99	99	95	99	99	99	99	99	99	99	99	99	99	99	99	0	99
462	CL_466_	+	197	LIISLIIAYLHFDQILPELMKTNALLVYGFLFLIIFTETGLIFVPFLPGDSIIFISGNLSNLSGGFNLYIVIFGFIVSAVIGDYVNFEFGRHLGIKVAKSNRLKKIIKSKYLIKSEKFYFKYGKMAIFFGRFIPIIRTVIPFTAGVSKMSYESFFRYNVFGAICWILLITLSGFFFGSIPFVKNNFDLFLIGISITSLLTLIINGFRYYLNNYKYGK	centroid_466_orf00002_IOEBL652_contig31_group12_1174_1827_len=654	K03975	FIG00002761	DedA protein	217	gi|488906007|ref|WP_002817082.1|	217	1	1e-145	417	99.54	100	cytochrome O ubiquinol oxidase [Oenococcus oeni]	38	98	78	83	73	98	98	98	98	78	98	68	98	78	98	98	98	98	66	39	98	98	98	28	29	90	98	98	98	86	0	98
463	CL_467_	+	199	MIKQLNKIDKISLFGGFGCLYILMLSIFFQSNWLFYFDNSFPFFSGSSETSNLIKKLSVINNFSSPIISLFFCVLIIIFFLWNKQKYTESIWAVMLIITGNAACFLLRELVKRPHPFGALIHTARYSFPSVSVFSIMILVFLIWHFIVPNFSYLFSRITIRFLLVFWIIVISLIKIYLCAVFPSDILASISLSIGMESFTKLGLKPMKHYKD	centroid_467_orf00002_AWRIB821_contig110_group27_579_1217_len=639		FIG01311399	Membrane-associated phospholipid phosphatase	212	gi|488907225|ref|WP_002818300.1|	212	0	4e-146	417	100	100	phospholipid phosphatase [Oenococcus oeni]	99	99	24	99	99	99	99	99	99	64	99	99	92	96	99	99	99	24	99	94	99	99	57	99	100	99	99	99	99	99	94	99
464	CL_468_	+	162	MDKLVIVIPAYFEEEVLDSTISTLTQILEQLSEEKKISGGSTLLVVNDGSTDQTWSIIENYHKSNHFVSGINLSRNYGHQNALWAGMTAASVDADLLITIDADLQDDPKSIIEMVDKYHAGYDVVYGVRNNRESDTFFKRASA	centroid_468_orf00003_AWRIB583_contig156_group44_859_1287_len=429		FIG00007960	Glycosyltransferase	143	gi|488906409|ref|WP_002817484.1|	256	0	5e-98	294	100	100	glycosyltransferase, group 1 family, partial [Oenococcus oeni]	42	44	41	61	28	30	39	27	36	40	53	47	25	21	22	28	90	30	66	76	39	26	27	38	43	32	36	100	33	77	90	23
465	CL_469_	+	165	LIAVGYVAFHTFLWEVEGRYGQAITPILFLLIANTFSKAAIAEKKTKRDWKIPLFILAFLSLGGIYLKANARLINSRGIATIAQRSQLSNQYNPQVTWLAAHSSVTQNVSIAATNDYFSILKVKGSKAVATLTNRTTKQTFNINAGHTKYSILNQLKPGEYQIKVTNPTDDQQAIWLVKTHNYQLGQESATTPEPTWGKRSFVYMFSQNRVHDDQGTFRIVKIKKPYK	centroid_469_orf00001_AWRIB634_contig80_group32_2_688_len=687		FIG00885819	FIG00885820: hypothetical protein	228	gi|696247140|ref|WP_032825538.1|	233	0	1e-165	468	100	100	hypothetical protein [Oenococcus oeni]	22	39	12	21	24	26	30	48	12	29	34	35	30	27	24	13	25	26	43	29	25	26	20	22	35	25	30	31	21	27	33	22
466	CL_470_	+	199	MVKPIILIIEDETAIVAYLQTELKFEDYIVLTASDGEMGLSVFEQNSNRINVVLLDWMLPKRDGLEVLRRIRKLNSQVSIILMTAKSDIGDKVAALDSGADDYITKPFEIEELLARLRVTIRHQNKPRPKLYQVSNLVLDLDAHRVTRDGQVIDLTQREFQLLTYLIENAGKTLTRDDLLDNVWGVDFNGQYNTADVYIRYLRQKIDDHFYPKLIHTVRSVGYVLRAK	centroid_470_orf00002_AWRIB124_contig218_group84_513_1199_len=687		FIG00885447	Phosphate regulon transcriptional regulatory protein PhoB	228	gi|488906004|ref|WP_002817079.1|	228	0	2e-162	461	100	100	PhoB family transcriptional regulator [Oenococcus oeni]	100	100	75	75	100	100	100	100	100	100	100	100	100	100	100	100	100	100	100	100	100	100	100	100	100	100	100	100	100	100	100	100
467	CL_471_	+	199	MRKVKNFFHNLLAFIRPLKNSSALIMTRSYFFLLAIITFSMVISVPTVLGYQLIRIQVQNANQYIKSLKKTNIDSAHDWNIWIRNNTFDSDVIFIKAQTNKKKTFYSDGASHVASKNYKHLFFSKKYLLDSKNWHDFNHYKLYYTKTVTQYGNHFTVWINLYKVFNIIKITLYTLLIIICLVLIFGVWLIWQLSQRLTTPLSYLSSATEKVSLKIKQSNQRMEDRLPEPTSPTEVNELAVSFNQLLDVISEKEVREKQFVSDASHELKTPIAAINGHLKLIKRRGREHPEIIENSFDYISNETRRMQHLVQNLLDLSHAERDELNITKINLSELLVEISKNVPFPQKIKTKFSSNIYIKADLDQIHEIILAILENSSKYSPLDCPIILNIEQNSGKTIM…	centroid_471_orf00004_IOEBL652_contig3_group13_1149_2561_len=1413		FIG00679492	ATP-binding region, ATPase-like:Histidine kinase, HAMP region:Histidine kinase A-like	470	gi|488909058|ref|WP_002820133.1|	470	0	0	958	100	100	histidine kinase [Oenococcus oeni]	100	100	100	100	100	100	100	100	100	100	100	100	100	100	70	100	35	100	100	27	100	100	25	100	100	70	100	100	100	100	32	100
468	CL_472_	+	199	LAIAIDGYLLFFKKSSAENIAIDSSVNSQSNSNASESSSASSSSSSSSVDSGYQNGTYTGKSASMRWGNVQVKVTISNGEITKVQTIKYPTDNPHDQQVNSSVLPTYEDEAVKNDSSKIQSFSGATETWKGFTKSLQSALNKAES	centroid_472_orf00005_AWRIB821_contig77_group28_2669_3106_len=438		FIG00885942	FIG00885943: hypothetical protein	145	gi|488907231|ref|WP_002818306.1|	145	1	3e-96	286	99.31	100	FMN-binding protein [Oenococcus oeni]	91	93	91	91	91	91	91	91	91	91	91	91	91	91	91	91	93	91	90	91	91	91	81	91	91	91	91	91	91	91	81	89
469	CL_473_	+	198	MMKIYKKNIDHYIMLSFEINEMNIPFTGQIVVKEDDEVTREVILGRAKKIHEWLVLVDHIFSPFRTNSELTLYNHRKIEMTGTNLLFQEVFALSIWAKEMTQGLFSANFVGKYNPTGAVKGWAIEKAERIQLAPLLSDPNFVAVNLNGGGDMQFSSSDKHNWQWEIGIVNPFDNKKVISCFRMKNGAIAASGTSQRGEHLFNSSTGRAIPEKNFNVISSSVIGSELTYSDIWATAIATTTINDHSWLKRLSGSGLRISYNKKSERWLNHEIIDQKELIYA	centroid_473_orf00006_AWRIB821_contig77_group28_3107_3949_len=843	K03734	FIG00886097	thiamine biosynthesis lipoprotein precursor	280	gi|488907232|ref|WP_002818307.1|	280	0	0	579	100	100	thiamine biosynthesis protein [Oenococcus oeni]	100	100	100	100	100	100	100	100	100	100	100	100	100	100	80	100	100	100	100	100	100	100	100	100	100	100	100	100	100	100	100	100
470	CL_474_	+	199	MYFVHGLLGIGAIILAYVHTLMNLSSGLIKLTGDYALWILIGTAAYSILFLSGWITDRVHWVKLIVRFLELHIFKHETSVWIHRLNLIATIFVFIHVLLISYIMQINSFAIIFYLYSFITFLSYSCFLVSKYWRFSKANVIEIRNIGGNMAQMILEFSKIKISRLKQYQPGDYVFISFPNLEKMKEMHPFSFVDFDFKNRRIVLAIRGDGDFSRQVSKIEIGEKVLIDGPYGTLNKQIIEQTNAKQPLIMLAGGTGVVPLISLVLEYSQKREIYFIWTVSREDQLVYREMLLQLSKNQKNFHYFESIHRLNSEKLLNILKTPILENSYYLLSGSNIMMLGYKTLLRKCGIHSKNVYYEKFSF	centroid_474_orf00007_AWRIB821_contig77_group28_4162_5250_len=1089		FIG01307571	oxidoreductase	362	gi|488907234|ref|WP_002818309.1|	362	0	0	735	100	100	iron reductase [Oenococcus oeni]	83	83	83	83	83	83	83	83	83	83	83	85	83	83	83	83	15	83	83	81	83	83	78	16	83	88	83	83	88	83	23	83
471	CL_475_	-	199	LRFKKNIITGELAKGTSWLTLGNVVSRLLGAIYVIPWTLMLGILSLQANTLFGKGYNVYQLFLIMSTVGLPSAVAKYTSVLVGKEKDLFLEKAFQLSLFSGLLFGVIFWILAPILAVGDINLIPVLHSLIPAVIVFPFLSVLRGKFQGQLDMETLAKSDIIEQLIRIVYMLLSAFSILDIFHGNWVNVVIQSTFAAFIGALAAIIYLLYKLYFFKAEKIHLFSKIELSENNSLVNSFKSFLPIVKQSIPFVFIGGFLTFYQWIDQYTFFPLMRIFHPDFPQIQLEDIFGRFNFNANKLIMLIVSLAMSVASTILPIISKNSSNLKETRNSIARGIKMLIAIISPSALIMYALAKPIYIIFYGKYGSLQDFVPIVQVSALVSIFMSSGMLLAMILQGIGK…	centroid_475_orf00008_AWRIB821_contig77_group28_6909_5326_len=1584		FIG01970683	Membrane protein involved in the export of O-antigen, teichoic acid lipoteichoic acids	527	gi|488909056|ref|WP_002820131.1|	527	1	0	1038	99.81	100	sugar lyase [Oenococcus oeni]	100	100	100	100	100	100	100	100	100	100	100	100	100	100	100	100	33	100	100	100	100	100	100	94	97	100	100	100	100	100	94	100
472	CL_485_	-	189	LKQKQMAILMTMTISIFLCMLDTTVMNIALPAIQTGLHTDLDTLQWALNVYTIAFAAFTIPLGRIADQFGRNKVYFAGLILFLLGSLTSASSSTVAILIIGRALQSIGAAIVFPASMTIGINSVQLNKRNTAVLILGITQGLAAAFGPTIGGLLTQFCGWRGIFYINVPLVLLAAIMCVALLPMKNENIVKAKLDISGMCLVILLLFSLTLALVKASAWGWTSGKILSLFAGFVIALILFIWRESMASDPMIRLHLFKYRHFTGAVVMTVLSGILFVGVMVLMPSFFTKIQGHTELEAALMITPASIMVFLLSPVSGLLLKKMGARQLIALGIVLLGLGYVGLSVMNPRIYWQFAISCILIGTGYGIIIGPITVLSAGDFTGELLTASQSVTGVFRQIG…	centroid_485_orf00002_AWRIB821_contig80_group29_1708_209_len=1500		FIG01265370	drug resistance transporter, EmrB/QacA family	499	gi|488909055|ref|WP_002820130.1|	499	1	0	996	99.8	100	major facilitator transporter [Oenococcus oeni]	88	88	88	88	88	88	88	88	88	88	88	73	88	88	88	88	88	88	88	88	88	88	88	88	88	88	88	88	88	88	88	88
473	CL_2114_	+	194	MSPHELKQFKLRAIYRGLLTLLQNKHLSDITVSDLCRTAAVSQTYYYRNFSSFQEIVSRYQEQMIMSYLNLALNNRHIDFTQLMTAYFQIMGDHATETLLLIHAGLFDVLISAFRKVYVFLAQNSYIDSSRTVRGKNQYFANFMAGAVISTEVQWMKQGMEESPREMGIILKQLFRFS	centroid_2114_orf00003_AWRIB821_contig80_group29_1807_2343_len=537				178	gi|488907239|ref|WP_002818314.1|	178	0	2e-128	370	100	100	TetR family transcriptional regulator [Oenococcus oeni]	99	99	99	99	99	99	99	99	99	99	99	99	99	99	99	99	99	99	99	99	99	99	99	99	99	99	99	99	99	99	99	99
474	CL_486_	+	198	LTADVTDFYMKITGNSPDHLQFDFSKHYAKDLSYQDRAIFAGGCFWCMVEPFENERGIVSVLSGYTGGHVDHPTYEQVVSGYTGHVEAVEIIFDTRIIQYTELLDLYWQITDPTDEFGQINDHGDNYRPVIFVRNEEQRKIAESSKLKLAESGMYNRPIVTAIEPATKFWPAENFHQQFYKKNPKKYKIIEKSRQRYLAFQHLQGRIRLGLKGLTKKH	centroid_486_orf00002_AWRIB898_contig55_group51_1126_1782_len=657	K07304	FIG00002199	Peptide methionine sulfoxide reductase MsrA (EC 1.8.4.11)	218	gi|696229939|ref|WP_032810083.1|	281	0	9e-163	463	100	100	peptide methionine sulfoxide reductase [Oenococcus oeni]	41	41	41	41	41	41	41	41	41	41	41	41	41	41	41	41	41	41	41	41	41	41	41	41	41	41	41	41	41	41	41	41
475	CL_487_	-	198	MYNDNRLFKFFLLFLKLISAIGTILIAFTLIKNAIDNYSITKAGSLILNISIYAALASGALNIFQVICLFVPINNLFRIIYIASVFVSNAFLIFVSVIWLSVYQFMFLGISLGLLGLILISFQVKKRRD	centroid_487_orf00577_PSU1_contig1_group1_493313_492924_len=390		FIG00886353	FIG00886358: hypothetical protein	129	gi|488907250|ref|WP_002818325.1|	129	0	2e-80	244	100	100	hypothetical protein [Oenococcus oeni]	90	90	90	90	92	92	92	90	90	90	90	90	90	90	79	90	90	90	90	90	92	90	0	92	56	92	92	90	92	90	92	90
476	CL_488_	+	199	LGINFFDTADSYGPWFADRYLAEGLKSASNRDEIFISDKVGQTRQGPGVWTPHGEPNYLRQQVEVSLMTLGIDHEDLLFLHRIDSHFSVAEQVGELKKLQDEGKIKHIGLSQVTVGQIKEAQKYAKIDAVENLYNVSDHRDDDVLDYAESQHMAFVPWFPLNTGKLTGANSPLAKIANKYKASPAQIALAWLLKRSGNVLPIPGTSSVAHLEDNVAAASIKLSDDDFKAITNLGVSNR	centroid_488_orf00008_AWRIB821_contig80_group29_6703_7419_len=717		FIG00139408	L-fuco-beta-pyranose dehydrogenase (EC 1.1.1.122)	238	gi|488907251|ref|WP_002818326.1|	238	1	2e-173	489	99.58	100	aldo/keto reductase [Oenococcus oeni]	81	81	81	81	81	81	81	81	81	81	81	81	81	81	81	81	81	21	81	81	81	81	81	81	81	81	81	81	81	81	81	81
477	CL_489_	+	199	MKTAIKKVLEYQGLDVFDYSLENSQGARISIRNFPDFWHEFSIIDENKERQNLLIDSFNKKNIAQNIEKFQNLKAVVHENSITLKEDLHSISKESNSRRTLFQITYTLFEDNSVTINFDTDSQTDYSKLSVYLENYWIAAKNQVKVESEDNFQIDGKQVEHTLVLSENDRKEFPVLQIKDPDSKYGLDFFTNMDQLLLSMVNLKNSSSISFNKKQSSNLALQLCFKNLFDFEKNNQLDVRNNWITYRIKYH	centroid_489_orf00579_PSU1_contig1_group1_494629_495384_len=756		FIG00886172	FIG00886173: hypothetical protein	251	gi|488907252|ref|WP_002818327.1|	251	0	4e-180	507	100	100	hypothetical protein [Oenococcus oeni]	87	98	98	98	81	98	98	98	98	98	98	98	98	98	98	98	98	98	98	98	98	98	98	98	98	98	98	100	98	98	98	98
478	CL_490_	+	199	MHSLTEGKPLKLIIFFTIPLLLGNLFQQLYTFTDTVIVGRALGVSALAAVSLAAALNWLLVGFAQGFTAGTAIVTAKRFGAGDFRGVRQSMVTTILCTVILTIFMTFIAVAFNKQILELMQTPKNVMTQANIFLTILLGFMFTTMSYNLAANAMRAVGNSRAPLIFLIVAVFINIALELLFIVVFHWGIAGAAFATVIAQLISGIVSFVYIYKVLPVLQVHRGDWHTDMNDIKEHLRFGLPMAFQNSIIAIGGVILQTALNTLGTDSVASSGAASRIDQLATLPMMSIGITMATFTAQNLGARKYSRILEGVKKALIVGGIWAVSMSILEISFGHYIVQLFLGSGSQQVHVLELSRIYFIINGGAYILLSTLFLIRYTLQGLGNTYVPTIAGVFELSMR…	centroid_490_orf00580_PSU1_contig1_group1_495402_496778_len=1377		FIG00452872	Multidrug and toxin extrusion (MATE) family efflux pump YdhE/NorM, homolog	458	gi|488907254|ref|WP_002818329.1|	458	0	0	914	100	100	diguanylate cyclase [Oenococcus oeni]	100	100	100	100	100	100	100	100	100	100	100	21	100	100	76	100	100	100	100	100	100	100	100	100	22	100	100	100	100	100	22	100
479	CL_491_	+	199	MAEANISDLIEQYLKEILSQDEITEIKRSEIASRFAVVPSQINYVINTRFTLQNGYIVESKRGGGGYIRIEHVDLVDDTKIFDELIDYIGDSIGNNNADQIITALLEDKVVSEREANLMVAAIDKNSLRISDKVSENTVRARVLVGMINRLRFESTNIHG	centroid_491_orf00581_PSU1_contig1_group1_496846_497328_len=483	K03708	FIG00367528	Transcriptional regulator CtsR	160	gi|488907256|ref|WP_002818331.1|	160	0	2e-108	318	100	100	CtsR family transcriptional regulator [Oenococcus oeni]	100	100	100	100	100	100	100	100	100	100	100	100	100	100	100	100	100	100	100	100	100	100	100	100	100	100	100	100	100	100	100	100
480	CL_492_	+	198	MDNQYTASAKNVLLLAQEQAKYFKHEIVGSEHLLSALTLEKDGLASKVLQDYNVTDDDIRNEIEQFTGYGTHTNIKAGFLAYSPKAQEILKNAALQAQSLGARQIGTEHLLLALLTDESILSSRILASLDVRLQDLTRAIFKRIGVDPNQQKPKSKQQGQANQQGTPTLDSMSRDLTALASAGQIDPVVGRDQEVHRVIQILSRRTKNNPVLIGEPGVGKTAIAEGLAHKIATGQVPFDLANKRLMALDMGALIAGTKYRGEFEDRLKKIINEIHQDGQVILFIDELHTLIGAGGAEGALDASNLLKPALARGELQTIGATTFDEYQKYIESDQALERRFASVTIDEPSQEDSVEILKGLRPRYEEHHRVNISDEAINAAVKLSSRYIADRFLPDKAID…	centroid_492_orf00004_AWRIB821_contig66_group30_2611_5082_len=2472	K03696	FIG00011902	ATP-dependent Clp protease, ATP-binding subunit ClpC / Negative regulator of genetic competence clcC/mecB	823	gi|488907258|ref|WP_002818333.1|	823	0	0	1668	100	100	ATP-dependent Clp protease ATP-binding protein [Oenococcus oeni]	99	99	99	99	13	99	99	99	99	99	99	99	99	44	99	99	99	99	99	99	99	99	99	99	99	99	99	99	99	99	99	99
481	CL_493_	+	199	LFFTQIVYSITFQVLKYNWSMANYIKDIREKVGHMPLIMVGVGAAYIKEEKVLLQKRADTGGWGLPGGYMEYGESIEQTLKREFKEDAGLEIIDYKFLKNFDREFFKYPNGDQTQVLTPFYLVTKVKEGKPQFDPHETSRVDFFDFNDLPEIHFASHKRILTYLQDIL	centroid_493_orf00005_AWRIB821_contig66_group30_5114_5620_len=507		FIG01399399	ADP-ribose pyrophosphatase	168	gi|488907260|ref|WP_002818335.1|	168	1	4e-119	346	99.4	100	ADP-ribose pyrophosphatase [Oenococcus oeni]	100	100	100	100	100	100	100	100	100	100	100	100	100	100	100	100	100	100	100	100	100	100	100	100	100	100	100	100	100	100	100	100
482	CL_494_	-	199	MTNYQFLQTFEFKNGIKIKNRIVIPPMTECSSFEDGNVTKNELDYFALRTGGAGIFITPASNVSSLGKGFEGQLSCASDDMLPSLTQVANTIKVNGTKAILQLHHAGRISDSKILRGQQAVGPSAVASLRPGSEIPRELTNEEILQIISDFGQATRRAIEAGFDGIELHGAKTYLIQQFFSPHSNRRSDDWGGSLKKRMKFPLAVVEQVHKIVERYAGRPFIIGYRISPEEIETPGIRLADTLALIDVLKKQPIDYLHISTRDVWQTSKNDSDDQIPVVDQIKEHTKNEVPLIAVGNIAKPEEAEKVIEDGFNFVALGREMLREPQWVEKVQNGQEAGINYSLNETDLKQLRITPPLWKFLTKKIHSKLTAD	centroid_494_orf00011_AWRIB879_contig58_group57_10070_8952_len=1119		FIG01481567	NADH:flavin oxidoreductase, Old Yellow Enzyme family	372	gi|488907262|ref|WP_002818337.1|	372	0	0	768	100	100	NADH-dependent flavin oxidoreductase [Oenococcus oeni]	100	100	100	100	100	100	100	100	100	100	100	100	100	100	51	100	100	100	100	100	100	100	100	100	100	100	100	100	100	100	100	100
483	CL_495_	+	199	LLLLDEPTTHLDEKNIKWLLRELRNFSGSILAVSHDRYFLKQFADLLWVFENHQVKEFTGDFVHFIEFRKSLSLNQKNVYKSAKNKSRQLQKSAQIISSKADKLAKTSIRNPFYGKKSKKLAHLAKNNQRRIENLEKVEKPYEKKSLKLRNSFNLKEGKNFIKVLNLDVIREERLLVSGLSLTISTGDKVALIGDNGVGKTTSIEAIMCAKAPVVTRSENLEIAYFHQDLSQLDDSKNLLENILNGSLESEQTARDFLGAFGIRRDKVFQKTISLSGGEKIKLALIKTLLSGANLLILDEPTNFLDITAVKALEDFLLGYSGGVLLISHDRELVETVANKIYKISGQRIIEL	centroid_495_orf00007_AWRIB821_contig66_group30_7248_8306_len=1059		FIG00885401	FIG00885403: hypothetical protein	352	gi|488907265|ref|WP_002818340.1|	352	1	0	703	99.72	100	elongation factor 3 [Oenococcus oeni]	79	79	95	79	79	79	79	79	79	79	79	79	93	94	79	79	79	79	79	79	79	79	79	79	79	79	79	79	79	79	98	79
484	CL_496_	+	199	MSILDETFQLNNGNQIPKVAFGTWRLKDGDEAYQAVAAALKIGYRHIDTAFHYFNEPSVGQAIKDSGIKREDIFLTTKLPAEIKNHDDILKNFQESLDRLQTDYVDLYLIHAPWPWADINLDYRYDGANREAWQAMEEIYKSGRAKAIGVSNFDVHDLKNIQQIWSVKPAVNQIEFYVGWTQPKIAAYTKSLDIQLEAYSPLATGGLATQPDIQKIAEKYQVSVPQVALKYVLQKNVLPLPRATKAEHVKSNAELDFEISAADMEVLDKLPDTGQARHNVTMG	centroid_496_orf00008_AWRIB821_contig66_group30_8303_9154_len=852		FIG01239241	oxidoreductase of aldo/keto reductase family, subgroup 1	283	gi|488905985|ref|WP_002817060.1|	283	0	0	584	100	100	2,5-diketo-D-gluconic acid reductase [Oenococcus oeni]	100	100	100	100	100	100	100	100	100	100	100	100	100	100	100	100	100	100	100	100	100	100	100	100	100	100	100	100	100	100	100	100
485	CL_497_	+	199	MAEGNYISRIRAKIGHDPLIMINTFAVLWNEKHDAIFLEQRADIPDGWGFPGGFVEYGESPMDAIVREVKEETNLDVKVKNMFEMISSVNPHNFWGDAQQNLSLGFEIELLDGKLQVDQSETLAAEFVPINPEPKMFVPAAQANMHRILTWEDRPKPWLIDSNIKSHS	centroid_497_orf00587_PSU1_contig1_group1_503868_504374_len=507		FIG01399399	ADP-ribose pyrophosphatase	168	gi|488905984|ref|WP_002817059.1|	168	0	1e-119	347	100	100	ADP-ribose pyrophosphatase [Oenococcus oeni]	100	100	100	100	100	100	100	100	100	100	100	100	100	100	100	100	100	100	100	100	100	100	100	100	100	100	100	100	100	100	100	100
486	CL_498_	-	199	LIIILTIPIFLIMIFVRTSFQLKLQGILGISVIILLMLSELIWYFRQKDRKLWFFLNFSFIGFGVLDILARLPKLGHYLINNSTGKIYLVVTIIALCYLPWLTSVLFKYKKNKKS	centroid_498_orf00588_PSU1_contig1_group1_504723_504376_len=348				115	gi|696244121|ref|WP_032823084.1|	135	0	3e-72	223	100	100	hypothetical protein [Oenococcus oeni]	51	42	51	51	51	51	51	51	51	51	42	42	51	42	51	42	51	42	42	42	51	42	51	51	42	51	42	42	51	42	51	42
487	CL_499_	-	173	MTSEQLIEKNNQLREQLSPANKAYYENLLLYLRTKSLSKNDQQVETLLLEILQDMLEAQAKGISSKDYFGKSPQAYADDMIKVLPNDFIEAFKLILITIGSFTFFGFFPVC	centroid_499_orf00589_PSU1_contig1_group1_505199_504864_len=336		FIG01228065	Hypothetical membrane spanning protein	111	gi|488905983|ref|WP_002817058.1|	111	0	1e-73	225	100	100	membrane protein [Oenococcus oeni]	100	100	100	100	100	100	100	100	100	100	100	100	100	100	100	100	100	100	100	100	100	100	100	100	100	100	100	100	100	100	100	100
488	CL_500_	-	198	MYGYKISQELEQYGFQGIPKGTIYPLLLNMEKKGLITGKMQPSSDGPKRKYYRISEKGLGEKKIFVSEWQSLANSVDQLIKKDK	centroid_500_orf00012_AWRIB821_contig66_group30_10743_10489_len=255	K10947	FIG00002474	Transcriptional regulator, PadR family	84	gi|692687262|gb|KGH54295.1|	88	0	8e-52	168	100	100	PadR family transcriptional regulator, partial [Oenococcus oeni IOEB_S277]	77	77	77	77	77	77	77	77	77	77	77	77	77	77	77	77	77	77	77	77	77	77	77	77	77	77	77	77	77	77	77	77
489	CL_501_	+	162	LHPNGHKLTHVHIAGPMDRPVILELNKQRWRCSNCHSTCTATTPVVSTNHAIGHGLATHVLKLASSKSLPAKTIASLTGISTNSVQRILTANIHPHASRRLPINLCFDEFRSTHGSMSFICIDADTHKSVKVLSDRLNRTIKQFFLSQYSTAERAAVQRVIMDMNASYQAFVHELFPNAELIIDRFHIIQLMGRTMDTIRTQCLKQLDKHSREYKVLKSLWRLFHKANPDAQKSRYLFGLNEYSTEQNAIDIGADTFPAFKTAYETYIDLHDALMGRHADELKNIITNYQPNGTPLDTAMHTLRKES	centroid_501_orf00001_AWRIB118_contig51_group55_1307_384_len=924		FIG01306568	Mobile element protein	307	gi|399978317|gb|EJO12270.1|	346	0	0	642	100	100	transposase [Oenococcus oeni AWRIB576]	60	60	33	15	60	0	0	60	36	21	24	0	60	60	60	60	0	60	60	30	67	17	26	60	60	60	0	34	51	0	60	60
490	CL_502_	+	199	MVYMVKIERIYGTESKGYRILIDSLWPRGVSKEKAAIDLWAKDIAPSADLRKQFYDHDIDEMAFRAIYLTELSSNPASKDFLQTLRDHEDSVLLYAAKDDHENNAKVLADYLKRQGFDFSKNEPEKEPDKDDQESKI	centroid_502_orf00592_PSU1_contig1_group1_507318_507731_len=414		FIG01310523	probable uroporphyrin-III c-methyltransferase (EC 2.1.1.107)	137	gi|488905982|ref|WP_002817057.1|	137	0	5e-94	279	100	100	hypothetical protein [Oenococcus oeni]	97	97	97	97	97	97	97	97	97	97	97	97	97	97	97	97	97	97	97	97	97	97	97	97	94	97	97	97	97	97	97	97
491	CL_503_	+	199	LASGFYYGSPQNIFWSTLAKTLGVDEPEKSKEARLSFALKHRVAIWITLKEADIIGAQDSTIKNPVPNDFSDILKNSQIRTIFTEGKKATELFNKLAAPKIGQESVYLPSTSPANRATQAKPIFMERWNLVKDALND	centroid_503_orf00002_AWRIB344_contig26_group30_1094_1507_len=414		FIG00001253	G:T/U mismatch-specific uracil/thymine DNA-glycosylase	137	gi|488907270|ref|WP_002818345.1|	137	1	2e-94	280	99.27	100	DNA glycosylase [Oenococcus oeni]	75	75	75	75	75	75	75	75	75	75	75	75	75	75	75	75	75	75	75	75	75	75	75	75	75	75	75	75	75	75	75	75
492	CL_504_	+	199	MVFLFATKEGIKIFKESRELKMKAAVVREKNDGFVDLIDDWKPRELGFGDALVDVEYCGLCHTDLHCASGDFGDPNTLGERNGDFRRVVGHEGVGIVSKLGEGADQYLKVGDRVSIAWFYDACGVCDYCVSGNETFCRKVRNSGYTVDGAMAQQVVVDAKYAVKVPEGLDPAQASSITCAGVTMYKSLKVGETKPGQWVSVHGAGGLGNLAVQYAHNVFGAHVVAIDGNPDKLEAAKEGGAEVLINRKQPGIDVAAEVQKDTGGVHNAQVTAVNDAAFKQAVDSLRPMGKLVAVALPQGDMELNIVKTVLDGIEVRGSLVGTRADLKEAFQFGAEGKVTPIVEKVDLNDINDVIEEMKEGTITGRKVFDFTHM	centroid_504_orf00003_AWRIB821_contig72_group31_1848_2969_len=1122	K13953	FIG01007502	Alcohol dehydrogenase (EC 1.1.1.1)	373	gi|488907272|ref|WP_002818347.1|	373	0	0	760	100	100	alcohol dehydrogenase [Oenococcus oeni]	98	98	98	98	98	98	98	98	98	98	98	98	98	98	98	98	98	98	98	98	100	98	98	98	98	98	98	98	98	98	91	98
493	CL_505_	-	199	MNKNEQVNISIPKRAFDKLYLNNGGKNKLLARIDHNRIILQAKETKTEAQTQSLRWFMVPGLLAGFVALVNFFIQKTDYVKLSGANSISQITIYLAALFGFITFLIALLLLGRKQLVITSRLAKFRSITTLSIAFTLLDFSLTSYFFYFVDLAFHGVILDRYTSSALIAGFVGIASYLMMNAAQSIDFSTITTILIFTLVGGIFFSMINNKHEDWWQINFSYLGSNLSNNWWQFNLTLIFSAMIMLTLIDYIFSLIFQIPQFFNTQMKVLRLLLAATSIVFGLVGAFQNNRSIIWLHELHWWSANALVILVLILIIGLKWLLPNATREFLLTAYGFAGLLALSEILFQTVHYLSLTAFEIISFSLSFGLLILLMQNLNTLYIENAEIFTVEIK	centroid_505_orf00004_AWRIB344_contig26_group30_4208_3027_len=1182		FIG00885422	FIG00885423: hypothetical protein	393	gi|488905979|ref|WP_002817054.1|	393	0	0	775	100	100	ABC transporter [Oenococcus oeni]	59	100	100	100	100	100	100	100	100	100	100	25	100	45	100	100	100	100	100	100	100	100	100	100	100	100	100	100	100	100	59	100
494	CL_506_	+	199	MQKVFILSAVRTPIGKFGGVLKNKTAVELGATVIKSLLKRSEISAEEIDEIYMGNVIQAGVGQNPARQAARLAGIPFSIPSTTINDVCGSGLHSINLAAKLIAGGFDDIIVAGGMESMSNAPFLLKNHRFGHKLGNEKIDDTLLRDALIDPIGNFHMGITAENIAERYSISRQSMDRYALESHSRAVRAEKKGLFNDEIVAVDQVKQDQAPRADTSLEQLSKLKAVFKEGGKVTAGNASGINDGAAGVILASERKVGELNLNPLAEWKFGNAVGVNPEIMGIGPVFAINDLYKKNNLSDQDIDLYELNEAYASQMLVDTSELHLNLNKVNPNGGSIALGHPVGASGARILVTLLYDLIHEEKKRGIASLCVGGGMGVSTMIEKI	centroid_506_orf00002_AWRIB821_contig47_group32_767_1921_len=1155	K00626		3-ketoacyl-CoA thiolase (EC 2.3.1.16) @ Acetyl-CoA acetyltransferase (EC 2.3.1.9)	384	gi|488907273|ref|WP_002818348.1|	384	0	0	777	100	100	acetyl-CoA acetyltransferase [Oenococcus oeni]	99	99	99	99	100	100	99	100	100	99	99	100	99	100	100	99	99	99	99	99	99	99	99	99	99	100	100	100	99	99	100	99
495	CL_507_	+	199	VDYDNFFLGVDNMAESVDFYKNVLGLPVKFDFRDKGMIGFQIGENEPAIILKDRHMFPDAESTLWFVVKNVKDTYSHLKESGHVNFMSEPYEIHTGLAVEFEDLSGNRLGITDYSKQ	centroid_507_orf00597_PSU1_contig1_group1_512599_512952_len=354		FIG00885946	Lactoylglutathione lyase or related lyase	117	gi|488909917|ref|WP_002820992.1|	128	0	5e-80	243	100	100	lactoylglutathione lyase [Oenococcus oeni]	91	91	91	91	91	91	91	91	91	91	91	91	91	91	91	91	91	91	91	91	91	91	91	91	91	91	91	91	91	91	82	91
496	CL_508_	-	199	MQCNEIDERIFTAFVLVIKESSSYSKITLISVANKLGMSRQALYKTHYQSIDELVIALHYFIDQNPQMKLKKFLSQQAAYQHTDLIHFFAEEILPDLYSKRQYLQILYKGIACPPWTRFIMKSYIDILEPYFKGSEAKTGLSVEFMMQLAVTQTLTIIANWMNQPKPENPATFSKKFIFLMTHSINDLISINPD	centroid_508_orf00004_AWRIB821_contig47_group32_3376_2792_len=585		FIG00885851	FIG00885853: hypothetical protein	194	gi|488907277|ref|WP_002818352.1|	194	0	6e-141	403	100	100	TetR family transcriptional regulator [Oenococcus oeni]	100	100	100	100	100	100	100	100	100	100	100	100	100	100	100	100	100	100	100	100	100	100	100	100	100	31	100	100	100	100	100	100
497	CL_509_	+	198	MKIFKIICMYIVNLLILATVTLPNHKNIVTVVCQQFSKNTIIPGIWLALVVLILFLLADRLNKKDSNDIYFNRLRSIMMLLIFVSLATSIFF	centroid_509_orf00599_PSU1_contig1_group1_513894_514172_len=279				92	gi|488907279|ref|WP_002818354.1|	92	0	2e-56	180	100	100	hypothetical protein [Oenococcus oeni]	100	100	100	100	100	100	100	100	85	100	100	100	100	85	100	85	100	100	100	100	100	100	91	100	100	91	100	85	100	91	100	100
498	CL_510_	+	198	MEVFDYENVQLIPNKCLISSRSEADTSVEFGGHRFKLPVVPANMASVIDDKLAIWLAENGYFYIMHRFEPGKRFNFVTDMKQRGLISSISVGVKEEEYRLIDELVDAGLTPDYITIDIAHGYANTVIDMIHYIKKHLPKAFVVAGNIATPDAVRELEDAGADATKVGIGPGRACITKLKTGFGTAGWQLAAVRLCAKAARKPIIADGGIRHNGDIAKSVRFGASMVMIGSLFAGHKQSPGSDLVIDHRHYKQYYGSASAKQKGVYKNVEGKDLLVPYRGDIANTLNEMAQDLQSSISYAGGNNLQALRTVNYVIVQNTIMNGD	centroid_510_orf00600_PSU1_contig1_group1_514365_515336_len=972	K00364	FIG00001278	GMP reductase (EC 1.7.1.7)	323	gi|488906137|ref|WP_002817212.1|	323	0	0	668	100	100	guanosine 5'-monophosphate oxidoreductase [Oenococcus oeni]	100	100	100	100	100	100	100	100	100	100	100	100	100	100	100	100	100	100	100	100	100	100	100	100	100	100	100	100	100	100	95	100
499	CL_511_	-	198	MSINNRESQNNLVDNYHSALLGIQHLLAMYSGAVLVPLLIGGALKFSAAQMTYLISIDIFMCGLATFLQLFTNRIFGIGLPVILGCAIQAVAPLEMIGQNFSIGTMYGAIIASAVFVFLIAGLFAKIRKFFPPLVTGTVITVIGLTLIPIGFVNLGGGSATAKSFGSGNNLIVGLFTILVVLVCSVYGRGFISRIAVLIGLLLGTILASLMGMVSFKAVVDASWFHFPQPFYFGTPRFEVSSILTMIAISLVSLVESTGVFFALGDITKKPIGEKDLKKGYRAEALAGILGGIFNTFPYTTFSQNVSLVQLSGIKSRQPIYYAAGFLMLLGLLPKIGALATIIPTPVIGGATVIMFGMIAIQGIRILEKMDFSNNKNILVAAISIGAGLGVSVEPNIFQ…	centroid_511_orf00601_PSU1_contig1_group1_516698_515352_len=1347	K16169		Xanthine permease	448	gi|488907281|ref|WP_002818356.1|	448	0	0	880	100	100	xanthine permease [Oenococcus oeni]	100	100	100	100	100	100	100	100	100	100	100	100	100	100	100	100	100	100	100	100	100	100	100	100	100	100	100	100	100	100	100	100
500	CL_512_	-	199	LKLDRRLVIKILEEKIKSEGIVLGSDILKVDSFLNHQIDPFLMSQIGQAFAEKFSHENISKVLTIESSGIAPALMTSLQLQVPMIFARKHQSRTLNEEFFSASVYSYTKQTENQIAVSKRFINPGDRVLIIDDFLANGQAVQGLLDIINQAGASAVGVGIVIEKRFQAGHQLILSKNLPLVSLASIDRFEDGQVVFSKQGETSHVN	centroid_512_orf00008_AWRIB821_contig47_group32_7068_6448_len=621	K03816	FIG00001449	Xanthine phosphoribosyltransferase (EC 2.4.2.22)	206	gi|488907283|ref|WP_002818358.1|	206	1	5e-144	412	99.51	100	xanthine phosphoribosyltransferase [Oenococcus oeni]	100	100	100	100	100	100	100	100	100	100	100	100	100	100	25	100	100	100	100	100	100	100	100	100	100	100	100	100	100	100	100	100
501	CL_513_	+	198	MAEINYQLIDFDNRGDLGLKNEPFELFGRMKIDRLNNNWSYEVEIFTHKRTMAFPDERYHLQEINQNGFALGAYDDSNCVGLAIYQKHWNKYLYLKDLKVNRDHRKLGIGNQLIKEGLRRAVQLGYKGVYAVCQDNNLAACQFYLKIGFQIGGFNDFDYNYTTQSGKSDIYFYLDKNSAR	centroid_513_orf00603_PSU1_contig1_group1_517521_518063_len=543		FIG00003590	Streptothricin acetyltransferase, Streptomyces lavendulae type	180	gi|488907284|ref|WP_002818359.1|	180	0	7e-129	371	100	100	streptothricin acetyltransferase [Oenococcus oeni]	100	100	100	100	49	100	100	100	100	100	100	98	100	100	52	100	100	100	100	100	100	100	59	100	59	100	100	100	100	100	100	100
502	CL_514_	+	179	LLFLTVKRDEDKISSLTYKKKKAFNDSTIFLNLFSAIKKREYCFYFKKLIRNYWLLVI	centroid_514_orf00604_PSU1_contig1_group1_518250_518426_len=177				58	gi|488907290|ref|WP_002818365.1|	58	1	8e-31	112	98.28	100	hypothetical protein [Oenococcus oeni]	100	100	100	100	100	100	100	100	100	100	100	100	100	100	100	100	100	100	100	100	100	100	100	100	100	100	100	100	100	100	100	100
503	CL_515_	+	198	LTDDLSLQSYIILHNTARKLHFLARIRSKSEGIPQELGRTLNAISHKNGRCTAKDFAAHLRITAPSATMKINNLLEEGLVKKRLVSQDHRSFFLEITEKGEKLRQQINRQNIEVGSRIFSSFSTQQKKTLSKCFRSLIGR	centroid_515_orf00011_AWRIB821_contig47_group32_8220_8642_len=423		FIG01312420	Transcriptional regulator	140	gi|488909308|ref|WP_002820383.1|	140	1	1e-95	283	99.29	100	MarR family transcriptional regulator [Oenococcus oeni]	96	96	96	96	96	96	96	96	96	96	96	97	96	96	96	96	96	96	96	96	96	96	96	96	96	96	96	96	96	96	96	96
504	CL_516_	+	154	MQKEADTAGNKYATWQMLRFVFGEVLHNRWILILNVVALTIITMLQFVIPQIEQFIIDSVIPKKRFQLADRFNCGFITDGRFFRLAELFFGLLHGSAEPIGDYRIAQ	centroid_516_orf00012_AWRIB821_contig47_group32_8722_9045_len=324		FIG00886185	FIG00886187: hypothetical protein	107	gi|488907294|ref|WP_002818369.1|	107	0	8e-72	221	100	100	hypothetical protein [Oenococcus oeni]	64	64	64	64	64	64	64	64	64	64	64	64	64	64	64	64	64	64	64	64	64	64	64	64	64	64	64	64	64	64	64	64
505	CL_518_	+	199	LGIFFTFIGVWAFIFYVNWQMALAVSLTFPFMFIIYRVFRGRIHTAFRAARRSQSDMSNQMQNTLTQIELIKSYASENLEEERFEENSNRNKRDLIQVTHNMAIFSPLVDLVNYIGTAIILTLGAYFVIHDQLTVGQLVAYLSYVSLLQNPIRSLTSLLNQLQESLVSYGRIMDINQVKSSIVEDKGAINFPKISKGINLENVSFAYEKEETIHDITFSIPFGKTTALVGRSGSGKTTITKLIDRLYDLDNGSIKFDRLDIKKIKLRSLRENIAIVSQDTYIVDGTIKDNIIYGKQGASEEDIWQAAEMADIADFIHQQTKGMNTLVGERGVKLSGGQKQRISIARALLKDAPIVILDEATASLDNESEKNIQHALKALMKNRTSLVIAHRLSTIYNAD…	centroid_518_orf00608_PSU1_contig1_group1_519417_520721_len=1305	K06147	FIG00017059	Lipid A export ATP-binding/permease protein MsbA	434	gi|488912608|ref|WP_002823683.1|	434	1	0	885	99.77	100	multidrug ABC transporter ATP-binding protein [Oenococcus oeni]	74	74	74	74	74	74	74	74	74	74	74	74	74	74	74	13	74	74	74	74	74	74	74	74	74	74	74	74	74	74	74	74
506	CL_519_	-	194	MRDGDKIVRKKLYKSGKNFVIASIISVVGIGLTTIPASADSSINNAATVNAVQIQATKQDDSKVDTNGQTTANGNQKNTDTTTTPTQALTKTSQTTTGNNQTTDNDNQQNSNNTKTVAVTEQTQATKQAADSNIANQASTGSTRQDSIEEKTDVSEQTKKVVSKSDATNSAINTSSQQVYSSKNIKVIDGKTYYVDDNGQIKKNFATIINGKVLYFDKNTGELLPTNSYQFKSGLSSENSDYTSHNAVNSTQADDYTAIDGYLTADSWYRPKDILDNGQTWTAASKDDLRPLLMSWWPDKTTQVNYLNYMKNLGLSDSPTNFTNDENQGRLSKAAENVQVKIERKITQEGQTQWLKEVITNFVKSQPNWNISSESQTSGNGKDHLQGGALLYVNNDKTP…	centroid_519_orf00015_AWRIB821_contig47_group32_15290_10863_len=4428	K00689	FIG01418147	Glucosyltransferase GtfG	1475	gi|488909307|ref|WP_002820382.1|	1475	0	0	3009	100	100	hydrolase [Oenococcus oeni]	97	6	7	97	27	97	97	97	97	97	97	97	5	97	55	5	97	97	97	81	32	97	97	97	97	0	97	97	97	97	97	97
507	CL_520_	+	199	LGTLIGSQSMVSRIENNQTEPNDHTLFLLCRALNISFDEYFNSVFGQRESILEKLESVLLTSYIENDRQQLNNLTEFYFQRFSDDPNDLAIFHQLMMVKATLFHFDFKLASFDEQNKLIEYFFGVQEWQYYDLSLLEWTINMLDIKKIIPYVFEIVRRNNSKQISHRSSNLIEKIIINALEASIVQEEYKTTKCLLQMAELWQGRQINFEFKTWLLFWKGIFEKKTHLNENYNKKIGHAYKIAMYLNSEATVYLFDRFLKSLGCD	centroid_520_orf00610_PSU1_contig1_group1_525885_526682_len=798		FIG00742231	Transcriptional regulator, xre family	265	gi|399969379|gb|EJO03719.1|	287	0	0	545	100	100	XRE family transcriptional regulator [Oenococcus oeni AWRIB422]	41	43	43	92	92	92	92	92	92	92	92	69	92	92	92	92	92	92	49	92	92	92	92	92	43	92	92	92	92	92	92	92
508	CL_521_	+	199	MLENIFVFRGNSACGKSSTAKELKKSLGNSTLLISQDEVRKRMLDEKDKPNNKSISLIETMINWADQNVDFVILEGILKRDVYANMLFRLKNQYQKKMKTFYFDIFFEETYRGNLLKKKPFSRGLMQDWWLDNDRLGYEDHVFTINDDLPARMKYILKIK	centroid_521_orf00611_PSU1_contig1_group1_526744_527226_len=483		FIG00885478	FIG00885487: hypothetical protein	160	gi|488907307|ref|WP_002818382.1|	160	0	2e-112	328	100	100	hypothetical protein [Oenococcus oeni]	100	100	100	100	100	100	100	100	100	100	100	100	100	100	100	100	100	100	100	100	100	100	100	100	100	100	100	100	100	100	100	100
509	CL_522_	+	199	MSEALIVIDMQNGLEDVYQRKQLINNINKRIDQYRSKRKPLVFLQHIDENMPVFSREWSLFDDLHNQATDRYFNKYRPDSFYQTGLESFLKLNKISSIELCGAQTEYCVDTTIRAAFYLGFQISVLKDGFSTFDNEILTAKQINQYHLYIWQGTFAKIVEI	centroid_522_orf00612_PSU1_contig1_group1_527295_527780_len=486		FIG00009017	Isochorismatase (EC 3.3.2.1)	161	gi|488907308|ref|WP_002818383.1|	161	0	1e-115	336	100	100	amidase [Oenococcus oeni]	100	100	100	100	100	100	100	100	100	100	100	100	100	100	100	100	100	100	100	100	100	100	100	95	100	100	100	94	100	100	91	80
510	CL_523_	-	190	LGFQLLNRQTRPITLTNSGVKYLQGLEKIESSYSALLSESIKYSKNKKQISIGINEVLASRLLPEILSAYKQGFPNKSQRIFIEENYSNALENDLLEKEIDLHIRLLPIFSNKISYQKLFKSPIYLIADKTFLLFKKNNHKILSVETIDREKWEKMKFIFLYPGSGFSRLVDSFLNNHKIIVQNSFKIRSLETAANLAYEGLGCTFIPSFYLKQNFDSSKCNIFKLSEDIFSVQLVIAFLRDMNLNEETKKFIKEVVKYYKNKK	centroid_523_orf00004_AWRIB821_contig90_group33_2714_1920_len=795		FIG00886069	FIG00886070: hypothetical protein	264	gi|488907309|ref|WP_002818384.1|	264	1	0	525	99.62	100	transcriptional regulator [Oenococcus oeni]	85	0	85	85	85	85	85	85	85	85	85	0	0	85	85	85	85	85	85	85	85	85	85	85	82	85	85	85	85	85	75	85
511	CL_524_	+	169	MQQQRSRKILILVLFLALIIGGIWYGGSQLFTSSSGKLKTVTIGYQAADEVDVSRLRGQLVKK	centroid_524_orf00608_BAA1163_contig1_group1_486855_487046_len=192		FIG00885688	FIG00885689: hypothetical protein	63	gi|488911893|ref|WP_002822968.1|	63	0	1e-34	123	100	100	hypothetical protein [Oenococcus oeni]	100	100	100	100	100	100	100	100	100	100	100	100	100	100	100	100	100	100	100	100	100	100	100	100	100	100	100	100	100	100	100	100
512	CL_525_	+	199	MKKQGYKVVFKEFQNGSPEMQALASGKIDYARVGDTPPVSALASGTKLTYIAEGGTKASGSGVLVKKGSGINSISDLKGKTIAYTVGTSSQYMVLKTLKLAGLKTSDVKLENMDSAAAAVAFAKGKVDAWAIWDPYVAKAELTESAKLLVNGKENKAVNRSFIVSLSSYSKKNTKVSKLLIKYMEEDMKWANKNTPALTKKMSKELKMSKSVIKKMLNRRTFKISAMNSEAIKEEQDISNQFYAYKWIKTKVVIKNHIANLK	centroid_525_orf00615_PSU1_contig1_group1_529390_530178_len=789	K15553	FIG00886314	COG0715: ABC-type nitrate/sulfonate/bicarbonate transport systems, periplasmic components	262	gi|488907316|ref|WP_002818391.1|	262	0	0	522	100	100	nitrate ABC transporter substrate-binding protein [Oenococcus oeni]	81	81	81	81	81	81	81	81	81	81	81	81	81	81	81	81	81	81	81	81	81	81	81	81	81	81	81	81	81	81	81	81
513	CL_526_	+	199	VTAGIASGKLLPAPSDILLDAWKLFKSGELQKNIGISLFRALLGFIIGGGIGFILGVLNGIFKVCRLAFDNTIQMLRNIPHLALIPLIILVIGIGEPSKIFLVSVGCMFPMYINTYHGVTSIDKGLVEMGRSYGLSNSQVFFKIIFPGALPTILMGVRYALGVMWTTLIVAETVATSSGIGYMANEAEQFTDMSTVILCILIYALFGKLSDFIAKLLEDTFLVWQNPREIS	centroid_526_orf00003_AWRIB821_contig9_group34_1180_1875_len=696	K15554	FIG00138354	Alkanesulfonates transport system permease protein	231	gi|488907318|ref|WP_002818393.1|	231	1	2e-162	461	99.57	100	ABC transporter permease [Oenococcus oeni]	92	92	92	92	92	92	88	92	92	92	92	92	92	92	92	92	92	92	92	92	92	92	92	88	92	92	92	92	92	100	90	92
514	CL_527_	+	199	MNEPLMTIKNVSKQYGNHLILENINLSLYDNDFIALVGKSGGGKSTLLRLIAGFEPYSSGEIIFMNQRITSLNKQMRIMFQEDRLLPWMTVSENISFRSRGQQIKEKALSLLELVGLEDFANYYPIQLSGGQRQRVSLARALMANPKLLLLDEPLSALDALTRLNMQELIMDICSKQHLTTILVTHDVDEAARMANRIVVLKHGRKADEISAPEDKTNTEEINLIAAQIKTLILSD	centroid_527_orf00004_AWRIB821_contig9_group34_1975_2685_len=711	K15555	FIG00061912	Alkanesulfonates ABC transporter ATP-binding protein / Sulfonate ABC transporter, ATP-binding subunit SsuB	236	gi|488906151|ref|WP_002817226.1|	236	0	1e-170	482	100	100	sulfonate ABC transporter ATP-binding protein [Oenococcus oeni]	98	98	98	98	98	98	98	98	98	98	98	98	98	85	98	98	98	98	98	98	98	98	98	98	98	98	98	98	98	98	98	98
515	CL_528_	-	192	LIDEKYSYQRYFRLCGEKLIDNGIPIIKGLYGKLIEKSYKENIKGPLYTTRKNFSKELTKPD	centroid_528_orf00618_PSU1_contig1_group1_532240_532052_len=189				62	gi|488907320|ref|WP_002818395.1|	62	1	6e-35	123	98.39	100	hypothetical protein [Oenococcus oeni]	77	77	77	77	77	77	77	77	77	77	77	77	77	77	77	77	77	77	77	77	77	77	77	77	77	77	77	77	77	77	77	77
516	CL_529_	+	199	MRKIGIIGMGHVGSTLAHIVIDRGMVDEIVLLDINQKHLKAEALDFWDAQSFLPHHTKIIAGDYKDLADANLIVSTFGNVNLTVESGDRFAELQFNVKQIRSMAEQLKKVHFDGVFLTITNPVDVITAVYQRELALPKNQVIGTGTFLDSSRLKKEIGERFKIDPRSVSGFVIGEHGNSQFPAWSSIRIFDNPISSFAKENSVNIDDLEEKTKEDAFRVIDGKGYTNIAIATAAATLIEMILSDSHSEVIVSHYNKKFGIYISLPAIIGRKGIVKDIYLPLDQKESTKLKTSAESIIKKTKLFE	centroid_529_orf00007_AWRIB345_contig79_group50_3476_4390_len=915		FIG00000812	L-lactate dehydrogenase (EC 1.1.1.27)	304	gi|488907322|ref|WP_002818397.1|	304	0	0	616	100	100	L-2-hydroxyisocaproate dehydrogenase [Oenococcus oeni]	100	100	100	100	100	100	100	100	100	100	100	100	100	100	100	100	100	100	100	100	100	100	100	100	100	52	100	100	100	100	100	100
517	CL_530_	+	199	MELAQARNSISDMQEQIDGFRSTLDLDALDASIAENEDKMSQPGFWDDQQSAQKIIDETNTLKNRRDSFLSLQKSVEDLTAMAELLSEEDDADMHAELDTDIEKTEKDLEKYNLNQLLTEKYDSNNAILEIHPGEGGTESTDWASNLYRMYTRWAQAHDFKVEVTDYQTGDVAGIDSATLRIIGHNAYGFLRSEKGVHRFVRISPFDSAGRRHTSFVSIDVMPELDDDEIEIEIKPQDVKMDVYRSGGAGGQNVNKVSTAVRLTHIPTGIVVASQVERTQYGNRDIAMKMLKAKLYEREEQKREEEHAKLSGTKLDVAWGSQIRSYVFQPYRMVKDLRSGYETGDTDGVMDGNLDPFINAYLKWKLSQKNPE	centroid_530_orf00007_AWRIB821_contig9_group34_4387_5505_len=1119	K02836	FIG01255877	Peptide chain release factor 2	372	gi|488907325|ref|WP_002818400.1|	372	0	0	769	100	100	peptide chain release factor 2 [Oenococcus oeni]	98	98	98	98	98	98	98	98	98	98	98	23	98	98	15	98	98	98	98	15	98	98	98	98	23	98	98	34	98	98	98	98
518	CL_531_	+	198	MKKWLVSLLALAAIGGASLTSANLGTSAFAASKSKLTGKVLAVGSTALQPLAEQLGERFSSANSSVQITVQGGGSGAGLTQVQAGSVQIGDSDIFASQEDGIDPSKIVDHKVAVIGIAPVVNKDVGVKSLTKSQLKKIFTGKVTNWDQVGGKDQKIDLINRASGSGTRTVFENAILGNATAASSQEQDSNGTVQKIVSTTPGAISYLAFSYIKGQSGLKALKINGVSPTNKNVENNKWKVWGYEHMYTKGKATGATKAFINYFYKSSNKSLIKKLGYIPLPSMKVVKR	centroid_531_orf00621_PSU1_contig1_group1_534722_535588_len=867	K02040	FIG00010508	Phosphate ABC transporter, periplasmic phosphate-binding protein PstS (TC 3.A.1.7.1)	288	gi|488909306|ref|WP_002820381.1|	288	0	0	571	100	100	phosphate ABC transporter substrate-binding protein [Oenococcus oeni]	97	97	97	97	97	97	97	97	97	97	97	97	97	97	97	97	97	97	97	97	97	97	97	97	97	97	97	97	97	97	97	97
519	CL_532_	+	193	MKKNLIRIGIILIAVLALYYGSTHRGLTSNTVSSTHATTKNILIVGSTALQPLVEKASSMYEKENPNTSISVQGGGSGAGLTQVQAGSVQIGDSDIFASQEEGIKPSKIVDHKVAVVGIAPVVNKDINVSNLSMKQLRDIFTGKITNWKDVGGPDMAITVVNRSSGSGTRTVFEDSVLKGETAVKAQEQDSNGTVQKIISSTPGSISYLASGYISGKNLRAVKVDNVSLTTENIENNKWKIWGYEHMYTHGKAEGQTASFIKYFKSKKVQNGIVKELGYIPLAGMKVDKNSQGKVTSK	centroid_532_orf00622_PSU1_contig1_group1_535652_536548_len=897	K02040	FIG00010508	Phosphate ABC transporter, periplasmic phosphate-binding protein PstS (TC 3.A.1.7.1)	298	gi|488909305|ref|WP_002820380.1|	298	0	0	598	100	100	phosphate ABC transporter substrate-binding protein [Oenococcus oeni]	100	100	100	100	100	100	100	100	100	100	100	100	100	100	100	100	100	100	100	100	100	100	100	100	100	0	100	100	100	100	100	100
520	CL_533_	+	199	MARRNKKNSQDPIKESLLRKSISAKKDMFGRSLSLSALILIGVVVFSIFFFVLSRGLMAFTLDGINPFKFIFGTVWNPTTPDSNGNLQFGAFPMIVGSFLVTLLSALVATPFAIATALFMVELQSNWGKKIMQPVVELLVGIPSVVYGFIGLTVVVPLLRKTFGGSGFGILAGTIVLFVMILPTITSLTVDALRNVPNHYRELALAIGATRWQMIYKVILRAATPGILTAVVFGMARAFGEALAVQMVVGNAPIMPNGLLESASTLTSILTQGIGNTSDGSVQNDVLWTLATLLLIMSLFFNLIIRFIGKRTNITQGGH	centroid_533_orf00010_AWRIB821_contig9_group34_7450_8409_len=960	K02037	FIG00018561	Phosphate transport system permease protein PstC (TC 3.A.1.7.1)	319	gi|488907334|ref|WP_002818409.1|	319	0	0	629	100	100	phosphate ABC transporter permease [Oenococcus oeni]	100	100	100	100	100	100	100	100	100	92	92	100	100	100	53	100	100	100	100	100	100	100	100	100	100	100	100	100	100	100	100	100
521	CL_534_	+	199	MNTKVTNKIAIGIIYFISALVILILAALLISILGQGLPHVSWHFLISHSSSFESGGGISDQLFNSFYLLIVSMIISLPIALGSAIYLNEFADPKSEFIAVFRSAIEVLSSLPSVVVGLFGFLLFVLKFHMGFSVLSGAIALTFFNLPLLTRSIENSLAAIPNLQREAGLALGLSKWETTEKVIFPAAVPSIVTGVVLAAGRVFGEAAALLFTSGQSAPQLNWYNWNPLNSNSPLNLMRPAETLAVHIWKVNSEGTMPDAVEVSAGSSAVLIVMVFIFNLSARFFGNMLYKKMTSGTGK	centroid_534_orf00624_PSU1_contig1_group1_537510_538406_len=897	K02038	FIG00083946	Phosphate transport system permease protein PstA (TC 3.A.1.7.1)	298	gi|488907335|ref|WP_002818410.1|	298	0	0	585	100	100	phosphate ABC transporter permease [Oenococcus oeni]	100	100	100	100	100	100	100	100	100	100	100	100	76	100	66	100	100	100	100	100	100	100	100	100	100	100	100	100	100	100	100	100
522	CL_535_	+	199	MARTRKSKPSLVKNIKKIINLDNPDSYISEPDPSKHELALKAENVSVFYDENEAIKSVNLAFERFKITTLIGASGSGKSTFIRSLNRMNDGIARVSGKIMYRGLDLNSPDVDVYEVRRHIGMVFQMPNPFAKSIYNNITFALTQRGKYSKEQLDEIVESSLKQAALWDQVKDDLNKSALELSGGQAQRLVIARALALKPDILLMDEPTSALDPKSIMQIEETMMELKKKYTIIIVTHNLQQAARIGDYTAFFHLGKVIEYDLTRKIFTRPKVKLTDDYVSGNFG	centroid_535_orf00625_PSU1_contig1_group1_538406_539260_len=855	K02036	FIG00011114	Phosphate transport ATP-binding protein PstB (TC 3.A.1.7.1)	284	gi|488907336|ref|WP_002818411.1|	284	0	0	583	100	100	phosphate ABC transporter ATP-binding protein [Oenococcus oeni]	100	100	100	100	100	100	100	100	100	100	100	100	100	100	100	100	100	100	100	100	100	100	100	100	100	100	100	100	100	100	100	100
523	CL_536_	+	199	MAEKENYLLTTKNVNLFYGKKQALFDINLSFPKNGITALIGPSGSGKTTYLRSLNRMHDLTPGVKVEGKFLFHNNDIYSDNFDLVDLRKRIGMVFQQPTPFPFSVYDNVAFGLRLGKKISKHQLDEDVEKALRQAGVWNEVKDRLGANALGLSGGQQQRVSVARVLATKPDILLLDEPTSALDPISSRVVEDSLLDLKKEYCLIIVTHNMQQAARISQTTAFFNDGRLIEVGKTREIFLNPKEEETQDYVSGKFG	centroid_536_orf00626_PSU1_contig1_group1_539260_540027_len=768	K02036	FIG00011114	Phosphate transport ATP-binding protein PstB (TC 3.A.1.7.1)	255	gi|488907338|ref|WP_002818413.1|	255	0	0	525	100	100	phosphate ABC transporter ATP-binding protein [Oenococcus oeni]	100	100	100	100	100	100	100	100	100	100	100	100	100	100	100	100	100	100	100	100	100	100	100	100	100	100	100	100	100	100	100	100
524	CL_537_	+	199	VSRIFDIEMEDLDDQFRSMGKMVARTIDKSVVGFMAHDTKTAEEIIDRDHEINEREAAIEKKTFEMIALYQPVTTDLREVVTILKAVSVLERMGDYARDIAYSTIRIHHRENGDRRMPEIERKISEMGLMATRTFDEILDAYVSDSIDDAQKVADHSEEVSRLSATIRKDILTSMKGDVDTIDAGADYLVVVGYLKRTADHATDIAEWLVYKRSGKIVELNPGSSSFI	centroid_537_orf00628_PSU1_contig1_group1_540062_540748_len=687	K02039	FIG00104848	Phosphate transport system regulatory protein PhoU	228	gi|488906162|ref|WP_002817237.1|	235	0	5e-161	457	100	100	PhoU family transcriptional regulator [Oenococcus oeni]	98	98	98	98	98	98	98	98	98	98	98	98	98	98	98	98	98	98	98	98	98	98	98	98	98	98	98	98	98	98	98	98
525	CL_538_	+	199	MSFLYKLVVNTLVFVVFHYLFPYGLTVKDWTSAFVAAVVLALLNTFLKPLLHIISFPITFITLGLFSIVINMIVLAVDASLVSGITIHGWGWVFILSLVFSFTQSLITSTERIR	centroid_538_orf00629_PSU1_contig1_group1_540761_541105_len=345	K08972			114	gi|488906163|ref|WP_002817238.1|	114	0	5e-71	219	100	100	hypothetical protein [Oenococcus oeni]	100	100	100	100	100	100	100	100	100	100	100	100	100	100	60	100	100	100	100	100	100	100	100	100	100	100	100	100	100	100	100	100
526	CL_539_	+	199	MDEQQNVTVRDLVQNTALRVVWGEDHLERPITVPDIARPGLQLTGFLDYFEPRRVQLYGVNETEYAKTMTHEHKTIVFKKMASETTPAFVISTNLKIPEELIEAAKDAGIPVLTSSLTSSRLLSNMTYYLGAQLSERKSVHGVLIDINGIGVLLTGDPGIGKTEAALELIQQGKARLIADDRVDIYAEDEQRLVGAPPEVLANLMEVRGIGIIDVLKTYGAATIRDHTTIVLNIDLKRSNEKVQNFDRLGDDGANFKILGIEIPKMELPVTSGRNTASVIDAAALKYRTERMGFDALSTLEQRQTKLIKENEIHDQANT	centroid_539_orf00630_PSU1_contig1_group1_541105_542064_len=960	K06023	FIG00004170	HPr kinase/phosphorylase (EC 2.7.1.-) (EC 2.7.4.-)	319	gi|488910334|ref|WP_002821409.1|	319	0	0	649	100	100	HPr kinase/phosphorylase [Oenococcus oeni]	100	100	100	100	100	100	100	100	100	100	100	100	100	100	100	100	100	100	100	100	100	100	100	100	100	100	100	100	100	100	100	100
527	CL_540_	+	199	MIKQTRKIAILGAGSWGTALASTFSMNGNQVILWGKNQSDIDDINQNHQNRRFLQEAFLDKNLKATTDLKDAVKDAEIVLFVVPTSAVRQVAGKLASILPSLKNEIIFGHAIKGIEVDSNKRVSQMISEEIPSIKEDDLFFISGPSHAESVVKRAITLVAVASSNQARAAIIQAALSNSFFRVYTNSDLCGSEYAAALKNVLAIAGGIIKGLKMTDNTQAALVTRGLSEMRRLGVALGGKSETFNGLAGLGDLIVTAMSTNSRNFRAGLGLASGKDLKQVQKEMGMVIEGVKTAKAVDQLSRKNNISMPISESVYKILYENAKIDDVVADLMNRPLISEE	centroid_540_orf00631_PSU1_contig1_group1_542045_543067_len=1023	K00057	FIG00000309	Glycerol-3-phosphate dehydrogenase [NAD(P)+] (EC 1.1.1.94)	340	gi|488907345|ref|WP_002818420.1|	340	0	0	688	100	100	glycerol-3-phosphate dehydrogenase [Oenococcus oeni]	100	100	100	100	100	100	100	100	100	100	100	100	100	100	100	100	100	100	100	100	100	100	100	100	100	100	100	100	100	100	100	100
528	CL_541_	+	199	MVQKVKKAVIPAAGLGTRFLPATKALAKEMLPIVDTPTIQFIVEEAIQSGIEDIVIVDGKSKRSIEDHFDSNTELEDNLSAKGKDKLLKLVQDTTDLNIYFIRQSHPHGLGDAVLKAKSFISNEPFVVMLGDDLMTDRVPLTKQLVDRYNETEQSTLAVMPVPHEETSKYGVIDPSKEVKPGLFEVKNFVEKPRPQDAPSDLAIIGRYLFTPTIFSELENTMPGKGNEIQLTDAIESLNHKEHVYAHQFDGKRYDIGSKIGFLETNIEFGLKHPDTGDELRKYIKELAKTL	centroid_541_orf00632_PSU1_contig1_group1_543073_543948_len=876	K00963	FIG00000108	UTP--glucose-1-phosphate uridylyltransferase (EC 2.7.7.9)										99	99	99	99	99	99	99	99	99	99	99	99	99	99	99	99	99	99	99	99	99	99	99	99	99	99	99	99	99	99	99	99
529	CL_542_	+	199	MTQKYDVVIIGAGPAGMTTATYASRANLSVMMINKGIYGGQMNDTAEVENYPAFDSILGPDLAEKMYASSTRFGAEYTFGEVQNVIDHGKTKTIVTDDEQYEAKVVIVASGATHRHIGVPGEDKYSGRGVSYCAVCDGAFFKNEQIVVIGGGDSAVEEASYLANLAKDVTIVHRRDQLRASRIAQKRAFDTDNIDFSWNKRTEEIIGDDEKVTGVKVLDKISNQESVIKTNGVFIYVGIDPNTQGLENLGILDEKGWVLTDDNMQTKVPGIYAVGDVRKDSIRQIAAAVGDGAVAGKILFDYIQSLSDTEIEA	centroid_542_orf00633_PSU1_contig1_group1_544057_544998_len=942	K00384		Thioredoxin reductase (EC 1.8.1.9)	313	gi|488907347|ref|WP_002818422.1|	313	0	0	637	100	100	thioredoxin reductase [Oenococcus oeni]	100	100	100	100	100	100	100	100	100	100	100	100	100	100	100	100	100	100	100	100	100	100	100	100	100	100	100	100	100	100	100	100
530	CL_543_	+	199	MKIKVISFGFKYKHLPEASILFDLRFLDNPYWQPEMRTMTGLDEKVSDFIMSVPGASEFYDNYKRTIEQVLPLAQKKESKGGDIQSEIVIAFGCTGGQHRSVAFAERLGKDLKKDGYKVTISHRDLQKSLKKELAKVKEEAKP	centroid_543_orf00634_PSU1_contig1_group1_545015_545446_len=432	K06958		Hypothetical ATP-binding protein UPF0042, contains P-loop	143	gi|488906168|ref|WP_002817243.1|	143	0	7e-100	295	100	100	hypothetical protein [Oenococcus oeni]	100	74	100	100	100	100	100	100	100	74	100	100	100	100	100	100	100	100	74	74	100	100	100	100	100	100	100	100	100	74	74	100
531	CL_544_	+	199	VTGRKKRNIVVIGGGSGLPVILRPLRDCNVEVTAIVTVADDGGSSGVIRNFMNIVPPGDIRNALVSLSLLPEDFLDIFQYRFDSSDEFFKNHALGNLIIAAMTEMSGDIFGAVQKLGRYMMISGKVYPVANVPLVLHAAFTDGSTGVGEHEITIAHKVIEKLSITTEAGKQPVPTSEVLLAINHADMIVFGPGSLYTSILPNLVIPVVGKAVKESPAKKVYIANIMTQKGETDNYTDASHIKAIYHNVSKNIIDYVLTNTAVVPEDYIDYQKWNEISTQVKVDTNEDRKLGVTPITGDFLKLRDQGAFHDGDKIVRKLLDILDNKIK	centroid_544_orf00635_PSU1_contig1_group1_545443_546426_len=984		FIG00002813	FIG002813: LPPG:FO 2-phospho-L-lactate transferase like, CofD-like	327	gi|488906169|ref|WP_002817244.1|	327	1	0	662	99.69	100	hypothetical protein [Oenococcus oeni]	100	100	100	100	100	100	100	100	100	100	100	100	100	100	100	100	34	100	100	100	100	100	100	100	100	100	100	100	100	100	100	100
532	CL_545_	+	199	MTFTQQVKKELSILPINVKTSKSELSAIFRLNGIYHLGTAVGNTLEVQTQNPASARRTYQLLSQTYEADIQTNIERGGSAKIFGLHRYGVITMKQADQILADIQLDPFSSDRRVPEVFLNSQAKQQAFLRAAFLSTGSVNAPNSKNYHLEISAADEDLIEQIFSIMNNRNFNLGAKIADRRNKLIVYLKTGERISDFLSIIQATSSMLHFEDARIMSDMRNSANRLANADNANVTRMAEAAERQYEAMDFLRQQNRLDNLPEKLKIVADLRLKNPEASLSDLAGMIEGQELTKSGINHRMRKLMQIVKELNHKKV	centroid_545_orf00636_PSU1_contig1_group1_546423_547370_len=948	K09762		FIG001886: Cytoplasmic hypothetical protein	315	gi|488906170|ref|WP_002817245.1|	315	0	0	644	100	100	sporulation protein [Oenococcus oeni]	100	100	100	100	48	100	100	100	100	100	100	100	100	100	100	100	100	100	100	100	100	100	100	100	100	100	100	100	100	100	100	100
533	CL_546_	+	198	MWPGVIEQTANGRESYDLPSRLLKDRIILVQGEVEDQMATSIVAQLLFLDAQDPNKDIYMYINSPGGSVTAGMAIVDTMNFIRSDVQTIVMGMAASMATIIASSGTKGKRFMLPNAEYLIHQPMGGAGAGTQQTDMSIIADQLLKTRKRLNNILKENSGKPIEKIEKDTERDHWMDSKETLDYGLIDKILINKEKNKS	centroid_546_orf00637_PSU1_contig1_group1_547424_548020_len=597	K01358	FIG00000028	ATP-dependent Clp protease proteolytic subunit (EC 3.4.21.92)	198	gi|488906172|ref|WP_002817247.1|	202	0	3e-142	407	100	100	ATP-dependent Clp protease proteolytic subunit [Oenococcus oeni]	97	97	97	97	97	97	97	97	97	97	97	97	59	97	97	97	97	97	97	97	97	97	97	97	97	97	97	97	97	97	0	97
534	CL_547_	+	199	MEIDIKAYLIDHNLTIYQVAKAGGYGYTTIHKSFNKPQSDATSLNLRDLDALAQATQSSMWEVLKELETDYLED	centroid_547_orf00638_PSU1_contig1_group1_548137_548361_len=225		FIG00886163	FIG00886165: hypothetical protein	74	gi|488906173|ref|WP_002817248.1|	74	0	3e-46	153	100	100	hypothetical protein [Oenococcus oeni]	100	100	100	100	100	100	100	100	100	100	100	100	100	100	100	100	100	100	100	100	100	100	100	100	100	100	100	100	100	100	100	100
535	CL_548_	+	198	MANNDYFNNSNNDPFNSMDDIFNNLMGRMNGINSESRYLINGQEVSPEEFAAYRQSGKMPINGQFQEVGSQAQPGQLGTAVSQKNGQSKKTGILEKLGRNLTEEARQGKLDPVIGRNKEIQETAEILSRRTKNNPVLVGDAGVGKTAVVEGLAQAIINGNVPAAIKGKEIYSIDISALEAGTQYRGSFEENIQKLISEVKSAGNVILFFDEIHQILGAGNTGEESGSNGMADILKPALSRGEVSVIGATTQDEYRNTIMKNAALARRFNEVTVNAPSPEDTLAILKGVRSLYEKHHHVKFPDDALKAAVDYSVQYIPQRSLPDKAIDLVDMTAAHLSAQHPVTDKVSLENDLKNAKTEQDQSAAKEDFEKAAAAKKRVEELEDKLKNVSSENKKEEVVV…	centroid_548_orf00639_PSU1_contig1_group1_548377_550539_len=2163	K04086	FIG00886027	ATP-binding subunit of Clp protease and DnaK/DnaJ chaperones	720	gi|488907351|ref|WP_002818426.1|	720	0	0	1457	100	100	ATP-dependent Clp protease ATP-binding protein [Oenococcus oeni]	100	100	100	100	100	100	100	100	100	100	100	100	100	100	100	100	100	100	100	31	100	100	100	100	100	100	100	100	100	100	100	100
536	CL_549_	-	199	MVAKLQDVAKRAGVTITTVSRVLNDFPHVSKKTHDKVYAAIRALNYHPNALARSLQGKSSKFIGLIFPTIANPFFSELSNELEVKLSAKGYKIIIASSANNVEAERRYLGMLAANMVEGIITGSHNLGVEEYDQVNMPIVSFDRFLSDKIPIVSSDNLNGGKLATQYLIDQGAKRIAIITDDDDSKSPTSLRAIGALNPIHKANVQAEEFSFPDAHFTEEKKSEELKDLLSGNKFDGIFANNDTTALQINKIIKENNFKKIPVVGYDGTAFVRLYLTDIATIVQPISQIADALIDLLFKRIEKPDIHFANPPLLPVELFKS	centroid_549_orf00027_AWRIB821_contig9_group34_22448_21483_len=966	K03484	FIG00003530	Sucrose operon repressor ScrR, LacI family	321	gi|488907353|ref|WP_002818428.1|	321	0	0	649	100	100	hypothetical protein [Oenococcus oeni]	100	100	100	100	100	100	100	100	100	100	100	100	100	100	100	100	100	100	100	100	100	100	100	100	100	100	100	100	100	100	100	100
537	CL_550_	-	199	MAKFNQTRLNKLQKTLVDKQIDFAFISDYKTIQYITGFGSNPYERILAMIVFADKDPFIFAPALEVEVVKSVGWPYDLYGYQDNEDGLEMIYDHIKERSANPKKIATEQGNLTLSRFNRLQAAFPDADYSFNLTPVIEHQRLIKDEDEIKKLEQAGRDADLAFEAGFKALKVGKTELQVAAKLEFATKNRNVPEMSFGTLVQTAEHAADPHGETSDLALKNNSLVLFDLGTVYKGYISDASRTVALGTPTDHMREVHQVVLEAQLAAQAAVKPGITAASLDKIARDIIEKAGYGKYFIHRLGHGMGMSEHEYPSIMQGNDLVLEPGMCFSLEPGVYIPGDLGVRIEDCVHVTENGCQPFTHMDKKLQLF	centroid_550_orf00642_PSU1_contig1_group1_552804_551695_len=1110	K01271	FIG00003427	Proline dipeptidase (EC 3.4.13.9)	369	gi|488907354|ref|WP_002818429.1|	369	0	0	766	100	100	dipeptidase [Oenococcus oeni]	100	100	85	100	92	100	100	100	100	100	100	94	100	100	100	100	100	100	100	32	100	100	100	100	100	100	100	100	100	100	95	100
538	CL_551_	+	199	MTKLLLLQKIKDPDLKQIHRDFPDLELINADEMTNELVDQIEIVYGQFSHLQKGYGFSSWFGKVVPNGKSLKWVQTISAGIDFLPLDQLAKRGIMVSNMSGLHSEAISENVLAYILILNRGLKFALANQAKQSWDFNFPKIKQLQDKKILIFGTGAIGSAIAKILQAFDVEVIGVNRHGKDLKYFDRVITQEQLGDFADADYLISDMPLTTQTRGYFDSDFFSLFKKQPIFINVGRGPSVVEKDLIKALKADILSGAALDVFEHEPLASDSPLWKMENVIVTPHSSALLEHFQRDAYKIFGPNLKSYLANGKLAVNEVNLKEGY	centroid_551_orf00643_PSU1_contig1_group1_552845_553819_len=975		FIG00031250	D-3-phosphoglycerate dehydrogenase (EC 1.1.1.95)	324	gi|488907355|ref|WP_002818430.1|	324	0	0	657	100	100	phosphoglycerate dehydrogenase [Oenococcus oeni]	100	100	100	100	100	100	100	100	100	100	100	100	100	100	100	100	100	100	100	100	100	100	100	100	100	100	100	100	100	100	100	58
539	CL_552_	+	199	MKHQTKILHLKNGYDIWSASFGNPDAPIKLLTLHGGPGGTSKEFWPWAENFQKYVGMDVQVFTYDQLGSFWSESPDWTKKENVDKFLNYQYYLDELEEVRSLMGLDHFYLLGHSWGGVLTYEYSLAHPEHLKGSIVYSMTDNIKDYVTSINQERLDLLGQDEVDYMKSIEAKEDFSDSRYHADLNKLYKENIERTANYNPDAGPDLLATDVYNHFQGNNEFVVTGILKDWNIRPRLHNIKIPMLLTTGEKDTMPVWSMKETAKTIPRAELFVNKDGGHHHAVDHPVEFYNNLAAFLKRTEAAQ	centroid_552_orf00030_AWRIB821_contig9_group34_24719_25630_len=912	K01259	FIG00000951	Proline iminopeptidase (EC 3.4.11.5)	303	gi|488907357|ref|WP_002818432.1|	303	0	0	630	100	100	hypothetical protein [Oenococcus oeni]	99	99	99	99	99	99	99	99	99	99	99	99	99	99	99	99	99	99	99	99	99	99	99	99	99	61	99	99	99	99	99	99
540	CL_553_	+	199	VGIDVNGIGFRVFTPNPYEYNQNDQTTIFTEQIVRDNQISLYGFKTVKERNLFQKLLNVSGIGPKSALAIIAGGDRDGLIAAVENGKPKYLTKFPGIGNKTAQQIVLDLKGKLGDFSKNIAPMKNLLENSAELDDALAALVALGFSSKEVNKINPKLASLGELTTDAYIQKGLKLLTK	centroid_553_orf00645_PSU1_contig1_group1_554829_555365_len=537	K03550	FIG00000314	Holliday junction DNA helicase RuvA	178	gi|696230252|ref|WP_032810345.1|	194	0	1e-121	353	100	100	ATP-dependent DNA helicase RuvA [Oenococcus oeni]	92	92	92	92	92	92	92	92	92	92	92	92	92	92	92	92	92	92	100	92	92	92	100	92	92	92	92	92	92	92	92	100
541	CL_554_	+	199	MNDEDQKILDAKPIADEIDSELTLRPKYLREYIGQKEIKDQLSVYLKAAKQRDEALDHVLLFGPPGLGKTTLAIVIANEMGAKIKTTSGPAIEKTGDLVALLNELTAGDILFIDEIHRLPKSVEEVLYSAMEDFYVDIVVGQGETAHAIHFPLPPFTLIGATTRAGMLSAPLRDRFGIVAHMQFYPVSDLKLIAKRTAEIFDTSIAGSGAAELALRSRGTPRIVNRLLKRVRDFAQVAGKDTIDEQIVDNALNKLHVDARGLDETDLKYLNTLIHQYKGGPAGVNALASNIGEDSETVEEMVEPYLLQIGFIQRTPRGRQATQAAYEHLQIPYQTGLS	centroid_554_orf00646_PSU1_contig1_group1_555362_556378_len=1017	K03551	FIG00000352	Holliday junction DNA helicase RuvB	338	gi|488907360|ref|WP_002818435.1|	338	0	0	684	100	100	Holliday junction DNA helicase RuvB [Oenococcus oeni]	100	100	100	100	100	100	100	100	100	100	100	100	100	100	100	100	100	100	100	100	100	100	100	100	100	100	100	100	100	100	100	100
542	CL_555_	+	199	MTEEKVPHYTLSDFDYNLPHELIAQTPLKQRDASRLLLLNAKTGAYEDKHFYDIIDYLNPGDALVMNNSRVIPARLRGWRPETKGHVEVLLLRQDHGDVWETLIKPAKKFPVGSVIDFGNENETIMTGKVVGELEHGGRYVEFQYDGIFMELLDKLGEMPLPPYIKEKLKDQERYQTVYSKIEGSAAAPTAGLHWTPELLDKVRAKGIKTIELTLHVGLGTFRPVEEENIDKHKMHSEFYQLSQAAADQINQVRNNGGRIVATGTTTIRTLETIGHKFNRDKYGGNVQADSGWTDIFIKPGFRWTTVDAFITNFHLPKSTLVMLVAAFTGRENILNAYKHAIQEKYRFFSFGDAMFIHK	centroid_555_orf00648_PSU1_contig1_group1_556502_557581_len=1080	K07568	FIG00000334	S-adenosylmethionine:tRNA ribosyltransferase-isomerase (EC 5.-.-.-)	359	gi|488907363|ref|WP_002818438.1|	359	0	0	744	100	100	S-adenosylmethionine tRNA ribosyltransferase [Oenococcus oeni]	95	95	95	95	95	95	95	95	95	95	95	95	95	95	95	95	95	95	95	95	95	95	95	95	95	95	95	95	95	95	95	15
543	CL_556_	+	199	MDWHGLYAFPLFVPRGYKWSSVYDGKEYINKYAAIGSGHDRKMHADLSDGVNEFGLSVQKLTFANASRQYAKTRNEKKIQLAPFEFAFWAMTNFRSVQELIESLPSIEVINDNEALNKYGDADLHYAAADPSGRFVIIEPLSMPMRVIENPLGVVTNAPNFKREVNKLNDYMPLLPEYLNGQLSYNSQHVASKDFSGKKQLPGGYTPSARFIRAAYLKERSDSAADQEEQLVNARNILNSVTVPKMSSRSDTYTVYRSAVALETRTLYYENYSATGLFKLVLNDSLLEQSKEIFFQRRYKQFSNYFFKLIVVLSDNFCLGSLIDKIKMMSTFEEQLDRQKHIRNFSIVAHIDHGKSTLADRILEMTHSVAQRQMKAQILDDMPLERERGITIKMNSVEV…	centroid_556_orf00057_AWRIB318_contig81_group2_50767_53601_len=2835	K03596	FIG00000165	Translation elongation factor LepA	944	gi|399964830|gb|EJN99464.1|	944	0	0	1935	100	100	GTP-binding protein LepA [Oenococcus oeni AWRIB419]	100	100	100	100	100	100	100	100	100	100	100	100	100	100	100	100	100	100	100	100	100	100	100	100	100	100	100	100	100	100	100	14
544	CL_557_	+	156	VKIDHSKGLFFSATIAVLLLTFFSIFYRFQNRPTLAMAEKDAKSIFSGAVSNNLSEKYLYGGKATSKELYIKK	centroid_557_orf00651_PSU1_contig1_group1_560524_560745_len=222				73	gi|488907365|ref|WP_002818440.1|	73	1	3e-43	145	98.63	100	hypothetical protein [Oenococcus oeni]	51	51	51	51	51	51	51	51	51	51	51	51	51	51	51	51	51	51	51	51	51	51	51	51	51	51	51	51	51	51	51	51
545	CL_558_	+	199	LIYKNHQYKKNQVLDKIAERIYRLEFKNRQVKIESVSLNNFHTVTVDYKVRQIILSKVLDKLSASSEKDLAAAEKQTSISDLNQSQIAFLQYILISIHWDKYFSEYNAASWSKSSFQMIFDPKKQHYLISKKTLQSIQTSEIKNGE	centroid_558_orf00652_PSU1_contig1_group1_560784_561224_len=441				146	gi|488907366|ref|WP_002818441.1|	146	1	3e-98	291	99.32	100	hypothetical protein [Oenococcus oeni]	63	63	63	63	63	63	63	63	63	63	63	63	50	63	63	63	63	63	63	63	63	63	63	63	63	63	63	63	63	63	59	63
546	CL_559_	+	199	MANNKISQTTKKLSQIFNSEKQPAVFFDKNVSTIEENNSLLDGQTDVPVLDPHDLLVEVQAVSVNPVDTKLRQTGVASKIKILGYDAFGIVKNTGKDVTRFHAGDRVYYAGTTQRPGSNEKFQAVDERLVGRAPEKLNKSEIAAMPLTSITAYEILVDQLGLRFQNHAADGKNMLVINGAGGVGSVLLQMAAYLGINLSVTAHSSESIEWLKKYSVDKIYDYENIDETLADQKFDYIVFLYDPALYWDIAIKHIKPYGQLVSIVGTNKPLNMGPLKNIAVQFKWEYMFAKSDFNHNILSQGQALDKIAILLDAGILKTTLNKTFDLINAENLRQAYKLVESGRMQGKVVLNGPFDKALK	centroid_559_orf00653_PSU1_contig1_group1_561214_562293_len=1080		FIG01393346	Bifunctional protein: zinc-containing alcohol dehydrogenase; quinone oxidoreductase ( NADPH:quinone reductase) (EC 1.1.1.-); Similar to arginate lyase	359	gi|488907367|ref|WP_002818442.1|	359	0	0	734	100	100	NADPH:quinone reductase [Oenococcus oeni]	100	100	100	100	100	100	100	100	100	100	100	100	100	100	100	100	100	100	100	100	100	100	100	100	100	100	100	100	100	100	100	100
547	CL_560_	+	199	VTSRFFLENSQEFLSGNKISKKNNPDVFHHLKDVLRVKDKDLVELVAGQSAYLVRVNEISAMEVFFNRLDKLSKDPEIPVKTTIVVPLLKSDHLDWLIQKATELGVFKIILTNFSYSVVKDIKIEKKLQRYEKIVKGAAEQSHRLLVPEIIYEKKFIEQAGLSDHQIGIVAWEESAKAGEKSNLFKMIRLAKLDSKFNEIVAVFGPEGGISKKEIKKLESSGFITAGLGPRILRAETAPLYLLSSVSLLIELS	centroid_560_orf00654_PSU1_contig1_group1_562290_563051_len=762	K09761	FIG00000248	Ribosomal RNA small subunit methyltransferase E (EC 2.1.1.-)	253	gi|488907368|ref|WP_002818443.1|	253	1	3e-178	503	99.6	100	16S rRNA methyltransferase [Oenococcus oeni]	94	100	100	100	100	100	100	100	100	100	100	100	100	100	100	100	100	100	100	100	100	100	100	100	90	100	100	100	100	100	100	100
548	CL_561_	+	199	MVKIIKKRYLFWFMISILLSALGPLIFRAHFLDGSRRIIWLLGVIFGGFSLYSGYYFRRFGLRFWGIFIFPLTFSLINYFSKLVFGSSLITYSYAYFFAAFYVVLALFTFVGDDNHDSDLDKQIPVDDGFKELHDGKN	centroid_561_orf00655_PSU1_contig1_group1_563058_563474_len=417		FIG00885781	FIG00885784: hypothetical protein	138	gi|488907369|ref|WP_002818444.1|	138	0	1e-90	271	100	100	hypothetical protein [Oenococcus oeni]	100	100	100	100	100	100	100	100	100	100	100	100	100	91	100	100	100	100	100	64	100	100	100	64	100	100	100	100	100	100	100	100
549	CL_562_	+	199	MAKIENRSFEDVHDIYVKYLAPDQVKRVDSAYQLAKKMHAGQKRKSGEDYIYHPIQVAGILADLKMDPDTIAAGFLHDVVEDTPETNDEIRQNYGDDVADIVDGVTKLGRIHYESTEENMAENHRKLLLAMAKDVRVIIVKLADRLHNMRTLQVHRPEKQHRIASETLDIYAPLAHRLGLANIKWELEDLSLRYLDPDEYHRIAKMMHSRREERDADIASATKQIEKVISDLKIGHFEVTGRPKHIYSIYRKMTDKHKQFSEIYDLLAIRVLVDSVADCYAALGTIHANWKPLPGRFKDYIALPKPNGYQSLHTTIIGPNGHPLEVQIRTFEMHQVAEFGVAAHWAYKENKGSEKQARVSDSDQQHLNAIQGILELQEGATDAEQFVDTVKGDLFSDRV…	centroid_562_orf00657_PSU1_contig1_group1_563461_565707_len=2247	K00951	FIG00005237	GTP pyrophosphokinase (EC 2.7.6.5), (p)ppGpp synthetase I	748	gi|488907370|ref|WP_002818445.1|	748	0	0	1543	100	100	GTP pyrophosphokinase [Oenococcus oeni]	100	100	100	100	100	100	100	100	100	100	100	100	100	100	100	100	100	100	100	100	100	100	100	100	100	100	100	100	100	100	100	100
550	CL_563_	-	199	VLRRILKKQVPLIVSAVLIIAGLLLVASIYVPDQIKKSSNLKSITTKAKKTVLRDGPGPMYKQLATFSNSEKLTILKEKHGWLKVRSSIDKKTGWVASWVAEGKANNVSKVTRMTEATIVLDPGHGGSDPGSLAIDGATDPKYFEKTYTLRTARKIKKALESTGARVIMTRDSDKLLWPLSKISNISKKYHADAFISIHFDNYTVANAATGFTEYYYHKKTTNSYSLAETLKKHFNNLPLSNRGVRSGNFYVIHYTYLPSVLLEMGYLNNSNDFQYIKSASYQEAIAQDVKKGLQDWFDNVQPSLSKTK	centroid_563_orf00658_PSU1_contig1_group1_566685_565756_len=930	K01448	FIG00001385	N-acetylmuramoyl-L-alanine amidase (EC 3.5.1.28)	309	gi|116091377|gb|ABJ56531.1|	315	0	0	630	100	100	N-acetylmuramoyl-L-alanine amidase [Oenococcus oeni PSU-1]	98	98	98	98	98	98	98	98	98	98	98	100	98	98	24	98	98	98	98	100	98	98	98	98	98	98	98	98	98	98	100	98
551	CL_564_	+	199	MSDKLFQKPKGTADLLPAVQAIWDKINRAAQEIFGRRYRFGRIDTPLFENYEIFARTSGDSSDVVSKEMYDFYDKGNRHLALRPEGTAGVVRAYVENKLYGPEYEKPVNLYYLESMFRYERPQAGRTREFHQLGVESFGSDSPFLDAQIIQMAIDFFQEFNLDNFIVKINSLGDEESRTNYRSALVDYLKQFEDRLSNDSKNRLKSNPLRILDSKDPKDQELLIDAPKILDYLNQESKDRFKKVTKALDDFDISYEIDNKLVRGLDYYNNTIFEIETRDPKLKSSATVCGGGRYSGMVEEFGGPETPAIGFGIGLERLITLVGQIEDQDHNDVYIVQTDKSVNEFANLLAKRLREKFHFGVLLDYTDRSMKSQLKSADRTKSRYSIVIGEEEVKNKKVT…	centroid_564_orf00659_PSU1_contig1_group1_566747_568015_len=1269	K01892	FIG00000087	Histidyl-tRNA synthetase (EC 6.1.1.21)	422	gi|488907372|ref|WP_002818447.1|	422	0	0	860	100	100	histidyl-tRNA synthetase [Oenococcus oeni]	100	100	100	100	100	100	100	100	100	100	100	100	100	100	100	100	100	100	100	100	100	100	100	100	100	100	100	100	100	100	100	100
552	CL_565_	+	199	MSGKQRTVYAGLVNEKMAGQAITLKGWVQKRRDLGGLIFVDLRDREGIVQLTFSDEFSKDALKTAERIRSEYVISITGVVSLRAESAINPKMKTGKVEVLVHQAEILAESKTPPFDIEDGVDVNEELKLKYRYLDLRRPEMQKGLILRSKIMSSSMRFMEENGFLDIETPYLAKSTPEGARDYLVPSRIYPGSFYALPQSPQLFKQLLMGAGFDRYFQIARCFRDEDLRGDRQPEFTQLDMETSFMNQGEIMELVNRWITQIMSDVVKANIDSNSFPVLHWQEAMDRFGSDKPDLRFGIELHDVSEIMKQTNFTVFTGAIKKGGFVKAIVAPKGATKFTRKMIDGQTDYIKRFGAKGLAWIKFENGEFSGPIAKFVSDVKGQLVSFLSLSDGDLVFFAA…	centroid_565_orf00661_PSU1_contig1_group1_568012_569787_len=1776	K01876	FIG00000750	Aspartyl-tRNA synthetase (EC 6.1.1.12)	591	gi|488907373|ref|WP_002818448.1|	591	0	0	1214	100	100	aspartyl-tRNA synthetase [Oenococcus oeni]	100	100	100	100	100	100	100	100	100	100	100	100	100	100	100	100	100	100	100	100	100	100	15	100	100	100	100	100	100	100	100	100
553	CL_566_	+	162	MKRDSRKSSFIPGIEGLRAFSVIGVILFHLWPKIFAGGFAGVTVFFVISGFLMIRIILNEFYERGRFRIKRFYSRRFWRLYPAFIVMIFLTTAVLAVAFPEGLFGIRGSLLSNIFYVNNWYQIANSLSYFAASAHWSVFTHLWSLSVEAQFYLFWPLLLSLILYFGDKRWQLALIVPTIFALISATLFAILYSPISTNRAYYGTDTRVFSFIIGGIVAIFMSLAASPYCPKQITRILIFLKKLQAI	centroid_566_orf00021_AWRIB216_contig23_group47_17996_18736_len=741		FIG00743224	acyltransferase (putative)	246	gi|488907374|ref|WP_002818449.1|	246	0	3e-172	487	100	100	hypothetical protein [Oenococcus oeni]	94	94	100	94	100	94	100	94	100	100	94	100	94	94	46	100	32	100	100	100	94	100	86	100	0	100	100	100	100	100	94	100
554	CL_567_	+	199	LLGLIALFILANGVQAWVYYFGMLLLSIFTAILIFYLSSNPQSEFGLLMGNRYFRYIGSRSYSIYLYQLPIMMIIERIFPVVSLLDDILRSITSVLIILFVSELSYRLIEMPFRHGFVLRLTKLAFNWKTILSITVAVFAIGGTAFGLISKSAVRSKDADQLQQKLNKSSKVIEKRNNKAVQARKSSSSSTSSASSSSDSHEQQLASIFGTSSENIHKVESLNITAVGDSLLLDVGPDIQWVMPKTIVNAKVGRHTLNAIDILRHLKKEGKLDPIILMVIGTNGEISAQNIQEVRSIAGSRQVYWVNSFSGGKPWEGPNNQLLNAAAKKDRRLHIVDWYDSARSHPEWFSPDGIHPQRTGNRIMTTMIINSIASNTK	centroid_567_orf00002_AWRIB124_contig63_group104_424_1557_len=1134		FIG00743224	acyltransferase (putative)	377	gi|488907376|ref|WP_002818451.1|	377	1	0	764	99.73	100	hypothetical protein [Oenococcus oeni]	60	60	60	60	60	60	60	60	60	60	60	60	60	60	60	60	24	60	60	60	60	60	60	60	60	60	60	60	60	60	60	60
555	CL_569_	+	199	VARGLARSVGQTAATFNPPASTAKSKKDKTSTGNTLQQLDYVKSTVQNTTPLENNVSYAATSSSQQTLSSVQTSSQSSSSSISESSYSSSTATGTSMYSESQNTVQRSSVSSSYSYAAKISSSSSIPQTSVSSSSSSSSISSGSDDINWLISRESSGNPNAVNGSYKGIGQLSEAAYETYLGMTWDQVKGNYQLQLKAMQAYISARYASVSAAISFWQQNGWY	centroid_569_orf00024_AWRIB216_contig23_group47_20188_20859_len=672		FIG00886103	FIG00886105: hypothetical protein	223	gi|488909302|ref|WP_002820377.1|	223	1	1e-148	425	99.55	100	hypothetical protein [Oenococcus oeni]	63	63	82	82	82	82	82	82	63	82	82	82	82	82	82	82	63	63	82	82	82	63	82	63	63	63	63	63	63	63	82	82
556	CL_570_	+	199	MAERKIRIRLKAYEYRTIDASAAKIVETAKRTGAQVVGPIPLPTERTIYTILRSPHKHKDSREQFEMRTHKRLIDLVNPTDKTVDSLRKLDLPAGVAIEIKL	centroid_570_orf00668_PSU1_contig1_group1_573150_573458_len=309	K02946	FIG00001107	SSU ribosomal protein S10p (S20e)	102	gi|488906196|ref|WP_002817271.1|	102	0	1e-65	204	100	100	30S ribosomal protein S10 [Oenococcus oeni]	100	100	100	100	100	100	100	100	100	100	100	100	100	100	100	100	100	100	100	100	100	100	100	100	100	100	100	100	100	100	100	100
557	CL_571_	+	199	MTKGILGRKVGMTQVFTDKGELIPVTVIEALPNVVLQVKTPETDGYSALQLGVFDKRKIAANKPEQGHAKKASAAPKRYVREIRDAQGDYKQGDKVKVDVFAAGEYVDVQGITKGHGFQGSIKRLGQSRGPMAHGSRYHRRPGSMGSIINKVFKGKLLPGQMGGDLRTAQKLLVAGVDPANNLILIKGNVPGANKSFVTIKSTVKPFKASKIKLGGTVGQEVKAEAKDTASTEKKQAETKNDSASAE	centroid_571_orf00669_PSU1_contig1_group1_573484_574227_len=744	K02906	FIG00001818	LSU ribosomal protein L3p (L3e)	247	gi|488907380|ref|WP_002818455.1|	247	0	3e-176	497	100	100	50S ribosomal protein L3 [Oenococcus oeni]	97	97	97	97	97	97	97	97	97	97	97	97	97	97	97	97	97	97	97	97	97	97	97	97	97	97	97	97	97	97	97	97
558	CL_572_	+	199	MTKVALYKQDGTQAGEVELADSIFAIEPNEAVVTDAVLMQRASLRQGTHSVKNRSTVSGGGRKPWRQKGTGNARQGSIRAPQWRGGAISMGPIPRPYAYKINRKAYRLALKSVLSDKVSAKNFVIIDELNFEKPSTKAIADSLNKLEATKKTLLVVDDANENAKLSARNLPNVQVTTASGVNVYDLVKAQKVVIVQSAVKQVEEVLG	centroid_572_orf00670_PSU1_contig1_group1_574242_574865_len=624	K02926	FIG00000263	LSU ribosomal protein L4p (L1e)	207	gi|488907381|ref|WP_002818456.1|	207	0	8e-147	419	100	100	50S ribosomal protein L4 [Oenococcus oeni]	100	100	100	100	100	100	100	100	100	100	100	100	100	100	100	100	100	100	100	100	100	100	100	100	100	100	100	100	100	100	100	100
559	CL_573_	+	199	MQARDVILRPIITESSMAGADRKVYQFEVNRKATKTDVKVAVADVFGVTVKKVNIANVRGKNKRMGRYQGLTRNRKKATVSLTADSKDIEVFKNQEENK	centroid_573_orf00671_PSU1_contig1_group1_574865_575164_len=300	K02892	FIG00000271	LSU ribosomal protein L23p (L23Ae)	99	gi|488906198|ref|WP_002817273.1|	99	0	5e-63	197	100	100	50S ribosomal protein L23 [Oenococcus oeni]	100	100	100	100	100	100	100	100	100	100	100	100	100	100	100	100	100	100	100	100	100	100	100	100	100	100	100	100	100	100	100	100
560	CL_574_	+	199	MAIKTYKPTTNGRRNMSGFDFSVITKTTPEKSLLAKKSKTGARNAEGRMTVRHHGGGHKQQYRIIDFKRIKDDKTATVKAIEYDPNRTANIALLVYEDGVKSYILAPKGLEAGTKVQSGPDADIKVGNALPLGNIPEGTLIHNIELKPGKGGQLARSAGTSAQILGKDDAGKYVIIRLSSGEVRMIPATSRATIGEVGNAEHSLISWGKAGRSRWRGKTPHVRGSVMNPNDHPHGGGEGKAPVGHPSPMSPWGKKSYGKKTRDKKKPSTKFIVRGRKGK	centroid_574_orf00672_PSU1_contig1_group1_575186_576025_len=840	K02886	FIG00000223	LSU ribosomal protein L2p (L8e)	279	gi|488907382|ref|WP_002818457.1|	279	0	0	564	100	100	50S ribosomal protein L2 [Oenococcus oeni]	100	100	100	100	100	100	100	100	100	100	100	100	100	100	100	100	100	100	100	100	100	30	100	100	100	100	100	100	100	100	100	100
561	CL_575_	+	197	MSRSLKKGPFADPSLLKKIEQLKGQSKKPVIRTWSRRSTIFPSFIGFTIAVYDGRKHVPVYIQDDMVGHKLGEFVPTRTFRGHAGSDDKKTGK	centroid_575_orf00673_PSU1_contig1_group1_576038_576319_len=282	K02965	FIG00000199	SSU ribosomal protein S19p (S15e)	93	gi|488907383|ref|WP_002818458.1|	93	0	6e-60	189	100	100	30S ribosomal protein S19 [Oenococcus oeni]	100	100	100	100	100	100	100	100	100	100	100	100	100	100	100	100	100	100	100	100	100	100	100	100	100	100	100	100	100	100	100	100
562	CL_576_	+	199	MAENVTSAKATAFQVRIAPRKARLVLDTVRGKSVNEAYAILKFLPNTGTEPVYKVLNSAVANAENNFALDRADLVIKEAYANEGPTMKRFRPRAKGTASKINKRTSHITIVVSENDKKGA	centroid_576_orf00674_PSU1_contig1_group1_576330_576692_len=363	K02890	FIG00000219	LSU ribosomal protein L22p (L17e)	120	gi|488907384|ref|WP_002818459.1|	120	0	2e-79	241	100	100	50S ribosomal protein L22 [Oenococcus oeni]	100	100	100	100	100	100	100	100	100	100	100	100	100	100	100	100	100	100	100	100	100	100	100	100	90	100	100	100	100	100	100	100
563	CL_577_	+	199	MGQKINPIGFRVGVIRDWDAKWYADKKEYVPALQEDLRIRKYLETNLKDAAVDRITIERTEPTRINLTIHTAKPGIVIGRGGADVERLRSELSKIVDTYKGQHKRVNINIVEIRKPDLNAHLVGQQIAADLERRVAFRRAMRGAIQRVQRAGAKGVRTMVSGRLNGADIARKEQYTEGTVPLHTLRADIDYSWDEAMTSYGNLGIKTWIYRGDAENGQFIKDEDVAAAANNRGRGNNRGRGNSRQNGGRSRRPRQGQASTQGRGGNN	centroid_577_orf00675_PSU1_contig1_group1_576695_577498_len=804	K02982	FIG00000218	SSU ribosomal protein S3p (S3e)	267	gi|488907385|ref|WP_002818460.1|	267	0	0	538	100	100	30S ribosomal protein S3 [Oenococcus oeni]	100	100	100	100	100	100	100	100	100	100	100	100	100	100	36	100	100	100	100	100	100	100	100	75	29	100	100	100	100	100	100	100
564	CL_578_	+	198	MLVPKRVKYRRVHRGHMRGEAKGGRTVAFGDYGLQSLENNWITNRQIEAARIAITRYMKRGGKVWIKIFPQKSYTSKGVGVRMGNGKGAPEGWVAPTKRGTIMFEVGGVSEAVAKEALRLAMHKLPVKAKIVSKAEASKEVNA	centroid_578_orf00676_PSU1_contig1_group1_577498_577929_len=432	K02878	FIG00001132	LSU ribosomal protein L16p (L10e)	143	gi|488907386|ref|WP_002818461.1|	143	0	3e-97	288	100	100	50S ribosomal protein L16 [Oenococcus oeni]	100	100	100	100	100	100	100	100	100	100	100	100	100	100	100	100	100	100	100	100	100	100	100	100	100	100	100	100	100	100	100	100
565	CL_579_	+	198	MKASEIKGLSRDDLLKREKDAKEELFNLRFQQAAGQLENTARLSTVKKDIARIKTELWAQEIAAEKAKA	centroid_579_orf00677_PSU1_contig1_group1_577929_578138_len=210	K02904	FIG00015729	LSU ribosomal protein L29p (L35e)	69	gi|488907388|ref|WP_002818463.1|	69	0	9e-39	134	100	100	50S ribosomal protein L29 [Oenococcus oeni]	100	100	100	100	100	100	100	100	100	100	100	100	100	100	100	100	100	100	100	100	100	100	100	100	100	100	100	100	100	100	100	100
566	CL_580_	+	197	MSEERNTRKVYRGRVVSDKMDKTITVAVETYKNHPVYGKRVNYAKKFKAHDENNDAKLNDVVEIMETRPLSATKRFRLVRVVEKAVVL	centroid_580_orf00678_PSU1_contig1_group1_578149_578415_len=267	K02961	FIG00000181	SSU ribosomal protein S17p (S11e)	88	gi|488907389|ref|WP_002818464.1|	88	0	5e-55	176	100	100	30S ribosomal protein S17 [Oenococcus oeni]	100	100	100	100	100	100	100	100	100	100	100	100	100	100	100	100	100	100	100	100	100	100	100	100	100	100	100	100	100	100	100	100
567	CL_581_	+	198	MIQQESRLKVADNSGAREILTIKVLGGSGRKFANIGDMIVATVKQAIPGGTVKKGDVVKAVIVRTVSGVHRIDGSYIKFDENAAVIVRDDKSPVGTRIFGPVARELRDNNYMRIVSLAPEVL	centroid_581_orf00680_PSU1_contig1_group1_578437_578805_len=369	K02874	FIG00090781	LSU ribosomal protein L14p (L23e)	122	gi|488907390|ref|WP_002818465.1|	122	0	1e-79	241	100	100	50S ribosomal protein L14 [Oenococcus oeni]	100	100	100	100	100	100	100	100	100	100	100	100	100	100	100	100	100	100	100	100	100	100	100	100	100	100	100	100	100	100	100	100
568	CL_582_	+	199	MNIKTGDKVRVIAGKDKGKEGSVTKVFLKTDRVIVEGVNKVKKHQKPTQAEPKGGIIEKEAAIHVSNVMLLDASKKKTIRASKRESNKK	centroid_582_orf00681_PSU1_contig1_group1_578816_579085_len=270	K02895	FIG00000198	LSU ribosomal protein L24p (L26e)	89	gi|488905273|ref|WP_002816348.1|	89	0	1e-53	173	100	100	50S ribosomal protein L24 [Oenococcus oeni]	100	100	100	100	100	100	100	100	100	100	100	100	100	100	100	100	100	100	100	100	100	100	100	100	100	100	100	100	100	100	100	100
569	CL_583_	+	199	MVNALKEKYVNEVRPALISKFDYTSLMQAPKLEKIVLNMGVGDAVTNSNNLDEAVSELRLIAGQQPVVTKAKKSIAGFRLREGMSIGSKVTLRGTRMYDFLDKLINVALPRVRDFHGTSTKSFDGRGNYTLGIKEQLIFPEINYDDVNRVRGLDIVIVTTAKTDEEGLELLSQLGMPFAK	centroid_583_orf00683_PSU1_contig1_group1_579104_579646_len=543	K02931	FIG00000174	LSU ribosomal protein L5p (L11e)	180	gi|488905274|ref|WP_002816349.1|	180	0	2e-126	365	100	100	50S ribosomal protein L5 [Oenococcus oeni]	100	100	100	100	100	100	100	100	100	100	100	100	100	100	100	100	100	100	100	100	100	100	100	100	100	100	100	100	100	100	100	100
570	CL_584_	+	199	MTMSDPIADFLTRIRNANMVRHETVETPASKIKINIAQILKDEGFITDYQVVDTPNKQGLISLSLKYGPNRERIITGLKRISKPGLRSYVQADSVPKVLNGLGIAILSTSEGVMTDKAARAKMIGGEVIAYVW	centroid_584_orf00684_PSU1_contig1_group1_579768_580169_len=402	K02994	FIG00000153	SSU ribosomal protein S8p (S15Ae)	133	gi|488905275|ref|WP_002816350.1|	150	0	4e-91	272	100	100	30S ribosomal protein S8 [Oenococcus oeni]	100	100	100	100	100	100	100	100	100	100	100	100	100	100	100	100	100	100	100	100	100	100	100	100	100	100	100	100	100	100	100	100
571	CL_585_	+	199	MSRIGNKAITIPTGVEIKQEGDQVTVKGPKGEITRSIASVISMNIEGSEAKFSRPDDSNRNKALHGTTRANVANMIEGVSKGFKKNLELVGVGYRASMQGDKLVLTVGFSHPVEFEAREGLKVAVPDATHISIEGISKQRVGDFAAEIRGVRPPEPYKGKGIRYQGEIVRRKEGKTGK	centroid_585_orf00685_PSU1_contig1_group1_580209_580745_len=537	K02933	FIG00001577	LSU ribosomal protein L6p (L9e)	178	gi|488905276|ref|WP_002816351.1|	178	0	4e-123	357	100	100	50S ribosomal protein L6 [Oenococcus oeni]	100	100	100	100	100	100	100	100	100	100	100	100	100	100	100	100	100	100	100	100	100	100	100	100	100	100	100	100	100	100	100	100
572	CL_586_	+	199	MITKPDKNKTRQKRHARVRGKISGTAQRPRLSVFRSNSNIYAQVIDDVAGVTLASASTLEKENQGGTKSEQASKVGQSVAKLAIAKKITEVVFDRSGYLYHGRVRSLADGAREAGLKF	centroid_586_orf00686_PSU1_contig1_group1_580777_581133_len=357	K02881	FIG00000200	LSU ribosomal protein L18p (L5e)	118	gi|488907392|ref|WP_002818467.1|	118	0	2e-78	238	100	100	50S ribosomal protein L18 [Oenococcus oeni]	51	51	100	51	100	51	100	100	51	100	51	100	100	51	100	51	51	100	100	51	51	100	51	100	100	100	100	100	51	100	51	51
573	CL_587_	+	199	MAEYINPNALGDLEENVVSINRVTKVVKGGRRLRFSALVIVGDRNGHVGFGTGKAQEVPEAIRKAVEDAKRHLIKVPTVGTTIPHQVLGVDGGGKVLLKPASEGSGVAAGGSTRPIMELAGIPDVTAKSLGSSTAVNVVRATFDGLKNLKEAKVVAALRGVSLGE	centroid_587_orf00687_PSU1_contig1_group1_581151_581648_len=498	K02988	FIG00000155	SSU ribosomal protein S5p (S2e)	165	gi|488907393|ref|WP_002818468.1|	165	0	4e-110	323	100	100	30S ribosomal protein S5 [Oenococcus oeni]	100	100	100	100	100	100	100	100	100	100	100	100	100	100	42	100	100	100	100	100	100	100	100	100	100	100	100	100	100	100	100	100
574	CL_588_	+	199	MADLKITLIKSIVHREPRQREIAKSLGLGRVHSSVVRPDNAATRGIIFKIAHLVSVEEVNK	centroid_588_orf00688_PSU1_contig1_group1_581658_581843_len=186	K02907	FIG00000409	LSU ribosomal protein L30p (L7e)	61	gi|488905278|ref|WP_002816353.1|	61	0	3e-34	122	100	100	50S ribosomal protein L30 [Oenococcus oeni]	100	100	100	100	100	100	100	100	100	100	100	100	100	100	100	100	100	100	100	100	100	100	100	100	100	100	100	100	100	100	100	100
575	CL_589_	+	199	MDLSTLKPVAGSRKSSTRKARGFSAGKGKTAGRGQKGQKAREGKKLRLSFEGGQMPLMRRMPKRGFNNISRKEYAIVNLDQLNKFDDGTTVSASSLKEAGIIKKELSGVKVLASGKLNKKITIHAAKASQAAQDSIKEAGSKIILTTETADSEN	centroid_589_orf00689_PSU1_contig1_group1_581843_582307_len=465	K02876	FIG00000166	LSU ribosomal protein L15p (L27Ae)	154	gi|488907394|ref|WP_002818469.1|	154	0	8e-104	306	100	100	50S ribosomal protein L15 [Oenococcus oeni]	100	100	100	100	100	100	100	100	100	100	100	100	100	100	100	100	100	100	100	100	100	100	100	100	100	100	100	100	100	100	100	100
576	CL_590_	+	199	MFSLLIKALKQKEIRVRIYWTLLILLVYRFGAYITVPGVNASALTKLMDQTSLLSILNLFSGGGLSAYSLFALGVSPYVTAQIIIQLLQMDIVPKLVEWSKQGETGRRKTTQVTRYLTIVLAFIQSIGITAGLNALGEPIGVTLLKNTSLNSYFVIAAVMTVGSMFSVWLGEQIQDKGIGNGVSMIIFAGIVAQLIPGIWQLFQEDVLEGPAVNGWISFGVLFLALLIVVTFVTWFYGAVRRLPMQYTRSDRNYGDESYLPLRVNVSGVIPVIFASSLITTPQTILQAFVGSWGDKPWYKIASNIFSLQTWEGTLAYGLMIVLFTFFYAFVQVNPEKVSENLQKQGSYIIGVRPGEETKKFLSRLLNRLSGPGSIFLAVVAVVPLLAQNFGILDANSKI…	centroid_590_orf00690_PSU1_contig1_group1_582313_583659_len=1347	K03076	FIG00937056	Preprotein translocase secY subunit (TC 3.A.5.1.1)	448	gi|488907397|ref|WP_002818472.1|	448	0	0	890	100	100	preprotein translocase subunit SecY [Oenococcus oeni]	100	100	100	100	100	100	100	100	100	100	100	100	100	100	100	100	100	100	100	100	100	100	100	100	100	100	100	100	100	100	100	100
577	CL_591_	+	198	MSKNIVMLGLPGVGKGTNADIMVEDFKLPHISTGDIFRSAMANHTELGDKAKSFMDAGNLVPDEITNGIVNERLNEADVKDAGGFILDGYPRNTSQADSLESFLRSIQQKLNAVIYLDASEKTVTNRMLGRGREDDTPEVVAHRIDVAKKETMPLVEYYRNKGSLYTIDANGEVSVVYPKIKKLVSNL	centroid_591_orf00691_PSU1_contig1_group1_583661_584227_len=567	K00939	FIG00000089	Adenylate kinase (EC 2.7.4.3)	188	gi|488907399|ref|WP_002818474.1|	188	0	2e-133	384	100	100	adenylate kinase [Oenococcus oeni]	99	99	99	99	99	99	99	99	99	99	99	99	99	99	72	99	99	99	99	99	99	99	99	99	99	99	99	99	99	99	99	62
578	CL_592_	+	198	VAGNDVIEIEGVIKETKPNANFIVELENGARIQAGVSGKIRKNYIRILVGDRVTVEMSPYDLTKGRITYRHK	centroid_592_orf00692_PSU1_contig1_group1_584295_584513_len=219	K02518	FIG00000143	Translation initiation factor 1	72	gi|488905261|ref|WP_002816336.1|	78	0	6e-43	144	100	100	translation initiation factor IF-1 [Oenococcus oeni]	100	100	100	100	100	100	100	100	100	100	100	100	100	100	100	100	100	100	100	100	100	100	100	100	100	100	100	100	100	100	100	100
579	CL_593_	+	199	MARIAGIDLPRDKRIVIGLTYIYGIGNTTAEKVLAEAGVSEDVRVRDLSPEDEDKVRAAVDKLNLTLEGDLRREVSLNIKGLQEIASYRGIRHRRGLPVRGQHTKNNARTRKGPARAIAGKKK	centroid_593_orf00693_PSU1_contig1_group1_584732_585103_len=372	K02952	FIG00000160	SSU ribosomal protein S13p (S18e)	123	gi|488905260|ref|WP_002816335.1|	123	0	6e-80	243	100	100	30S ribosomal protein S13 [Oenococcus oeni]	100	100	100	100	100	100	100	100	100	100	100	100	100	100	100	100	100	100	100	100	100	100	100	100	100	100	100	100	100	100	100	100
580	CL_594_	+	199	MASRTSRTSGHKRRAKKNIEKGVAHIHSTFNNTIVLITDEAGNAVSWSSAGSLGFKGSRKSTPFAAQLAGEAAAKAAMEQNMHSVAISVKGPGPGRESAIRAVAAAGLEITAISDVTPVPHNGSRPPKQRRA	centroid_594_orf00694_PSU1_contig1_group1_585125_585523_len=399	K02948	FIG00055673	SSU ribosomal protein S11p (S14e)	132	gi|488909299|ref|WP_002820374.1|	132	0	7e-88	263	100	100	30S ribosomal protein S11 [Oenococcus oeni]	100	100	100	100	100	100	100	100	100	100	100	100	100	100	100	100	100	100	100	100	100	100	100	100	100	100	100	100	100	100	100	100
581	CL_595_	+	199	MIEFQKPTISTVEESENYGKFVAEPLERGYGTTLGNSLRRVLLSSLPGAAINSVQIDGVLHEFTTIDGVTEDVTQIILNLKKVAMRIDSDEQKTLEVDFSGAGELTAGDIKSDGDVEILNPDLHIATVSAGKSLHMALTAVRGRGYDSAEENKAKMELGIGVLAIDSIYTPISKVNYTVEKTRVGHRDDYDKLTLEVWTDGSVSPSESLSLGSKILSEHLALFIDLSNAGKKEMMLDPDAVETVMENKEPIEELELSVRSFNCLKRAGINTIEDLTDKTLHDMGEVRNLGRKSLEEIIQKLAERGQSFKQETEN	centroid_595_orf00695_PSU1_contig1_group1_585548_586492_len=945	K03040	FIG00000140	DNA-directed RNA polymerase alpha subunit (EC 2.7.7.6)	314	gi|488907404|ref|WP_002818479.1|	314	0	0	636	100	100	DNA-directed RNA polymerase subunit alpha [Oenococcus oeni]	91	91	91	91	91	91	91	91	91	91	91	91	91	91	91	91	91	91	91	91	91	91	91	91	91	91	91	91	91	91	91	91
582	CL_596_	+	199	MGYRKLQRTKSQRKALLRDLTTNLILNGKIQTTEARAKEVRRQAEKMITLGKRGDLAARRLAATYLRDVEDENKIKNATNAEDIVEQKAVKTLFSDVAPRFKSRNGGYTRIYKLGQRRGDAAPMALLEFVD	centroid_596_orf00696_PSU1_contig1_group1_586523_586918_len=396	K02879		LSU ribosomal protein L17p	131	gi|488907405|ref|WP_002818480.1|	131	0	3e-87	262	100	100	50S ribosomal protein L17 [Oenococcus oeni]	100	96	100	100	100	100	100	100	100	100	100	94	100	100	100	100	100	100	100	100	100	100	100	88	83	100	100	100	100	100	88	100
583	CL_597_	+	193	MLLQWHYWNLLIKLIILKAPNLSKVLKVSMLYGLKIKFEGFFIFNSFPLLKF	centroid_597_orf00697_PSU1_contig1_group1_586881_587039_len=159				52	gi|399904618|gb|EJN92071.1|	52	0	3e-26	100	100	100	hypothetical protein AWRIB304_1124 [Oenococcus oeni AWRIB304]	98	98	98	98	98	98	98	98	98	98	98	98	98	98	98	98	98	98	98	98	98	98	98	98	98	98	98	98	98	98	98	98
584	CL_598_	+	198	MVSAIVINNLSFSFDDGQELFRQLSLQVNRGEWLSLVGRNGSGKSTLMRLILGLETPSSGTIKVAARLGAVFQNPEDQFIGATVEDELAFGLENQQIKPELMPNKIKETLQEIGMSDYAKSSPDQLSGGQKQRVAIGSALILNADVLFFDEATSMLDPLARESIINLIGKLHKQNPNLTIINITHDPDEILWGQRAVVLEKGKIIADEPAKVLMSDIDFLHHHQLGETFVSKLVSKINQKRSLNRKIPSSIISQKELLSWLLNSNK	centroid_598_orf00698_PSU1_contig1_group1_587042_587842_len=801	K16786	FIG00013638	ATPase component of general energizing module of ECF transporters	266	gi|488907407|ref|WP_002818482.1|	266	0	0	535	100	100	cobalt ABC transporter [Oenococcus oeni]	100	100	100	100	100	100	100	100	100	100	100	100	100	100	97	100	100	100	100	96	100	100	100	100	100	100	100	100	100	97	100	100
585	CL_599_	+	198	MAIEFKQVNYLYKSFLHENSFSLNNLSLSINSGEFILVAGQTGSGKTTFLRLLDTLILPSNGEINFDGQIINNSSPEKILMKVRRNFGFVFQFPQRQLFSPTVLDDVEFAALNFGNNKAEASKKAKEVLKQIGIEEDLWEHSVFNLSVGQMRKVAIAGALVNQPKYLLLDEPTSGMDEYAKNDLLKILNYFHEQGATIIAVSHDINTLAPLVDRAIIFRRGKIISDNNPTKIFSKPMNADIQPPSTVSFARSIGLKSTPLSIDELADEIEAINE	centroid_599_orf00699_PSU1_contig1_group1_587818_588642_len=825	K16787	FIG00013638	ATPase component of general energizing module of ECF transporters	274	gi|488907409|ref|WP_002818484.1|	274	0	0	555	100	100	cobalt ABC transporter [Oenococcus oeni]	99	99	99	99	99	99	99	99	99	99	99	82	91	99	99	99	99	99	99	99	99	99	99	99	47	99	99	99	99	99	99	99
586	CL_600_	+	199	MNNIFGRFLPTDSLLGKLDPRTKIVIDFFFVIILLFANSWLTYGILIFFVAFAIYCSKIPIKVFWLGLRSILSLVILMMLIQLLLTAPSDQSDILISFGWLRISSTGLINSIIIALRFFLMIFMTTVLTVTTPSTSIADGISSLLKPLSKIGLDTKTFALLISMTLRFVPILSDEFSTIVDAQRSRGLSLKTGSIVKRTKTLIPMIIPLISVAFKKALTLADTMEIRGFIDAKSRTSFHQLKFQKIDLIVLIIFTVISFSIVYFSYAKL	centroid_600_orf00701_PSU1_contig1_group1_588635_589444_len=810	K16785	FIG00024851	Transmembrane component of general energizing module of ECF transporters	269	gi|488907411|ref|WP_002818486.1|	269	0	0	517	100	100	cobalt ABC transporter permease [Oenococcus oeni]	98	98	98	98	98	98	98	98	98	98	98	98	98	98	98	98	98	98	98	98	98	98	98	98	98	98	98	98	98	98	98	98
587	CL_601_	+	199	MQNYKVTISYDGHYFEGFQTQNRPGSRTVQDELIKVVSKMAKTKIKVIGASRTDAGVHANGQVINFIFPFDLNEKAILMGMNSQLPTDILVKKVEKVPINFNARHSSHRKRYLYRVSTSKFIDPFKRFYTGHYFWNLDTNKIQEALPDLIGEHDFSSFAASGNQTATTIRTVTKAELKIFPKNNELLFTFEGNAFLYNQIRIMVGVLLEIGNGTRPVHDIIRLIKIKDRQQARFTAPASGLYLDEVYYESMD	centroid_601_orf00702_PSU1_contig1_group1_589431_590189_len=759	K06173	FIG00000093	tRNA pseudouridine synthase A (EC 4.2.1.70)	252	gi|488907412|ref|WP_002818487.1|	252	0	0	523	100	100	tRNA pseudouridine synthase A [Oenococcus oeni]	100	100	100	100	100	100	100	100	100	100	100	100	100	100	100	100	100	100	100	92	100	100	100	100	100	100	100	100	100	100	100	100
588	CL_602_	+	196	MSQWIKTIEYFVGQDDQTPNIAVIEINHPKKTDNGSELVKLLNGSEPFSNFNEETKKYDNFSMMTLSEDSFFQLGLEVFTRLSSDPFYESIIFFDSEIKGFLPVATKQLAQFVDRNMNLERDNTNTLSKPSHDALNRFYKLQTKETEKIENPALQTSLDTNEVNQNNINDLINGAVFLIPTRIKKHKVRQDSIDFFLLSQDGEADVTYLPIFTDWDHLSQWYFSPSANGYNTDDLAQIIAVPVQGLVEIRGNLGSAISHIVVNPITNDFILELSANSDNDSE	centroid_602_orf00703_PSU1_contig1_group1_590173_591021_len=849				282	gi|488907413|ref|WP_002818488.1|	282	0	0	575	100	100	hypothetical protein [Oenococcus oeni]	100	100	100	100	100	100	100	100	100	100	100	100	100	100	100	100	100	100	100	100	100	100	100	0	100	100	100	100	100	100	0	100
589	CL_603_	+	199	MRSTFLAKPHEIQRNWYIVDATDVPLGRLSSVVATVLRGKNKPTFTPSVDTGDFVIVINADKVQLTGKKATDKTYYHHSGYPGGLKARKAGTLREKNPKKLIELSVQGMLPKNTLGRAQGLKLHVYASGEEVGQSAQKPQVLNIKDLL	centroid_603_orf00704_PSU1_contig1_group1_591116_591562_len=447	K02871	FIG00000211	LSU ribosomal protein L13p (L13Ae)	148	gi|488905268|ref|WP_002816343.1|	154	0	4e-103	303	100	100	50S ribosomal protein L13 [Oenococcus oeni]	100	100	100	100	100	100	100	100	100	100	100	100	100	100	100	100	100	100	100	100	100	100	100	100	100	100	100	100	100	100	100	100
590	CL_604_	+	199	MANTQYAGTGRRKVSVARVRLTPGSGKITINNRSFEEYIPAANLRAVVIQPFAVTSTDGTYDVNVNVVGGGFAGQAGATRHGIARALLQVDPDFRPALKSAGLLTRDSRMVERKKPGLKKARRASQFSKR	centroid_604_orf00705_PSU1_contig1_group1_591581_591973_len=393	K02996	FIG00001110	SSU ribosomal protein S9p (S16e)	130	gi|488907415|ref|WP_002818490.1|	130	0	3e-87	261	100	100	30S ribosomal protein S9 [Oenococcus oeni]	100	100	100	100	100	100	100	100	100	100	100	100	100	100	100	100	100	100	100	100	100	100	100	100	100	100	100	100	100	100	100	100
591	CL_605_	+	199	MGIGLMTEETVQPLIEFKNVSLDYGETKVLKKVDLEIEEGKFYTLLGPSGSGKSTILSLISGRLQPTGGDILIEGKNVNSLPSNQRKVNTVFQNYALFPNMNVYDNVAFGPSIKGFSKKKIDQLVKSMLKLVKLDDFSDREISEISGGQQQRVAIARALANQPKVLLLDEPLSALDYKLRKEMQSELRELQQRLGITFIFVTHDQEEALAMSDWIFVINDGKVEQSGSPVDIYDEPINHFVANFIGEANIVPGVMKEDYLVSFAGKDFKNVDAGMRTNERVEVVIRPEDLDIVVPSRGKLQVTIEDQSFRGDSYEITAIDDAGNEWAVQATNPAKIGQRRGLKFDPEDIHIMRLNESEEDFDARLESYEGED	centroid_605_orf00706_PSU1_contig1_group1_592073_593191_len=1119	K11072	FIG00007514	Putrescine transport ATP-binding protein PotA (TC 3.A.1.11.1)	372	gi|488905266|ref|WP_002816341.1|	372	0	0	754	100	100	spermidine/putrescine ABC transporter ATP-binding protein [Oenococcus oeni]	100	100	100	100	100	100	100	100	100	100	100	100	100	100	100	100	100	100	100	100	100	100	100	100	100	83	100	100	100	100	100	100
592	CL_606_	+	199	MKKGKLFFAVLYVLWLALFVVVPIALLLFQSLTSESGQLTLNNFVSYFSSGTYLRMTFNSIFYAFLITLITLVISYPTAYLLSQLKNRQFWLLLVILPTWINLLLKTYAFIGLLSRDGTANSFIGLFGISPQQLLFTDSSFVLVSSYIEIPFMILPIFNALNEIDRDLVQASRDLGANSWQTLWRLIIPLSMPGVKSGVQSVFIPSLSLFMITRLIGGNRVITLGTAIEELFLTTQNWHMGSTIGVILIIAMVATMVITRERKKSVLRRGGK	centroid_606_orf00707_PSU1_contig1_group1_593191_594009_len=819	K11071	FIG00004037	Spermidine Putrescine ABC transporter permease component PotB (TC 3.A.1.11.1)	272	gi|488907416|ref|WP_002818491.1|	272	0	0	536	100	100	spermidine/putrescine ABC transporter permease [Oenococcus oeni]	94	94	94	94	94	94	94	94	94	94	94	94	94	94	94	94	94	94	94	94	94	94	94	94	94	23	94	94	94	94	94	94
593	CL_607_	+	199	MKKNKIGNLYLWLVFIVLYVPIFYLITYSFNSGKYMHGWKGFSLIHYCQLWADTRMIEIVVDTLIIAFLSSVLATIIGTFGALWINFAKSQLTKNILLNFNSILLVSPDVIIGASFLIFFTAIGLSLGFLSVLLSHIAFSIPIVVLMVLPRLQEMPVTLTEAAEDLGANFWQVLNKVTLPYISSGIMAGFFMALTYSLDDFAVTFFVTGNGFSTLSVEIYSRARQGISLEINALSAIMFIVSLILVFIYYFISRNGNRKRTPGLEATK	centroid_607_orf00708_PSU1_contig1_group1_594009_594815_len=807	K11070	FIG00003894	Spermidine Putrescine ABC transporter permease component potC (TC_3.A.1.11.1)	268	gi|488907417|ref|WP_002818492.1|	268	0	0	534	100	100	spermidine/purescine ABC transporter permease [Oenococcus oeni]	100	100	100	100	100	100	100	100	100	100	100	100	100	100	100	100	100	100	100	100	100	100	100	100	100	100	100	100	100	100	100	100
594	CL_608_	+	199	MKKLLSALFAISLVIVGLFAIQRYLVAKENAAAGTSGSGSKVLNIYNWGDYIDPSLLTKFTKETGYRINYETFDSNEDMYAKVKQGGTSYDIVVPSDYMVEKMRREKMLLPINRKKFKGFKYYDKRFLNKSFDPGNKYSIPYFWGTLGIVYNDKFVKRSEVESWDQLWSSKFRDKILLVDSARDDFAFSLISMGKSVNDKRPADVQAAKAKLDALMPNVKAILDDEIVMYMVQEEAPIGITWSGEASEMIAENKHLHYVIPKEGSNIWFDNLAIPKTAKHFKAIYKFLNFMSEPKNAAQNAEYVEYSTPNKGAIKILPKSVTGDQQFYPSNKTLKNLHVYSDLGQKWTQIYNDLFLEFKMTSR	centroid_608_orf00055_AWRIB821_contig8_group35_31842_32933_len=1092	K11069	FIG00005022	ABC transporter, periplasmic spermidine putrescine-binding protein PotD (TC 3.A.1.11.1)	363	gi|488905439|ref|WP_002816514.1|	363	0	0	746	100	100	spermidine/putrescine ABC transporter substrate-binding protein [Oenococcus oeni]	100	100	100	100	100	100	100	100	100	100	100	100	100	100	100	100	100	100	100	100	100	100	100	100	100	100	100	100	100	100	100	100
595	CL_609_	+	199	MMEKNKKLGLFYGVLGPFLWGTNGVVTQYLLKVVDINVNWLLSVRLLFAGTALILYVFLTDRKNLFRLLANKQVYFQMIIFIIFGDFLSQYTYIIAIAKSNAALATILTSLNPVFVIIFYVFLQKRVPQRIDVISVFVALLGTFLLVTHGSFNHLEISPAGLFWGLLAAAVYAFGTIYPIGLIGEYGPLPVTAISLFVSGIAFNFYRPFLSRCQRCH	centroid_609_orf00116_AWRIB318_contig81_group2_88772_89425_len=654		FIG00544934	permease of the drug/metabolite transporter (DMT) superfamily	217	gi|488907418|ref|WP_002818493.1|	217	1	2e-151	431	99.54	100	hypothetical protein [Oenococcus oeni]	72	72	72	72	72	72	72	72	72	72	72	72	72	72	72	72	72	72	72	72	72	72	72	72	72	72	72	72	72	72	72	72
596	CL_610_	+	198	MCGIVGYTGVNNALPFLLNGLEKLEYRGYDSAGVYVHTDDNRDVLVKEKGRVKDLEKKVKEYDMQGKSGIAHTRWATHGQPSIENAHPHVSADGRYYLVHNGVIENYKQLKADYLSDVEFKSQTDTEVAVQLVGKFASQGLDTLAAFRKMINLLDDNSSYAFLLMDTKQPDLLYTAKTKSPLLIGISETGNVVASDAPAALDLTKDFIELRDGEIAVVSKNDVQLYDAEGNNYTRQPFHLDIDPTAADKGAYPFFMLKEIDEQAIVTRTLIEHYFVNGLPHINEKIIQAIKQSDRLYIVAAGTSYHAGLIGRRFFEKWAGIPTETHIASEFAYDRPIISKKPFFIFISQSGETADSIQVLDFVQKESYPSLTISNVMNSTLTRESDFALPILAGPEIAV…	centroid_610_orf00711_PSU1_contig1_group1_596915_598720_len=1806	K00820	FIG00000038	Glucosamine--fructose-6-phosphate aminotransferase [isomerizing] (EC 2.6.1.16)										100	100	100	100	100	100	100	100	100	100	100	100	100	31	100	100	100	100	100	100	100	100	35	100	100	100	100	100	100	100	100	100
597	CL_611_	+	199	MKVTFKKDYLKDFVADSEVELLKPTAGFVRDTLLARTGVGNEMEDWLTLPSDYDKEEFARILKVADEIKSDSKVLVVIGIGGSYLGARAVIEFLKSEFHNEKANKEGLPEVYFVGTSASGRYVDDVIDLIGNRDFSINIISKSGTTTEPAIAFRTFKSLIEKKYGKEEASKRIFATTDAHKGALLNVAKENGYERFVVPDGIGGRYSVLSAVGLLPIAVAGINIQKLMDGAKAAQEEFAKDEDILNKPSILYAIYRNILYRKGFDVETIVGYEPQFRFLFEWWKQLMAESEGKDNKGIYPTSAIFSTDLHSIGQYIQDGKKILFETILDITKPISDRVVPSADDNTDNLDYILNKPMKEVNEAALTATAQAHTSAGVPNILLQLDDLDEFNLGNLIYFF…	centroid_611_orf00090_IOEBL652_contig21_group16_63528_64844_len=1317	K01810	FIG00000245	Glucose-6-phosphate isomerase (EC 5.3.1.9)	438	gi|488910330|ref|WP_002821405.1|	438	0	0	885	100	100	glucose-6-phosphate isomerase [Oenococcus oeni]	100	100	100	100	100	100	100	100	100	100	100	100	100	100	100	100	100	80	100	100	100	100	100	100	100	100	100	100	100	100	100	100
598	CL_612_	+	196	MIVCTTENIAGYRIDKTFGEVFGLTTRSRNLVRTFGAGLKTLVGGEVVTWTQLQDQARLEAIERLKNNADKIGANAVTMMRFDSNEANGIMSVVAYGTAVKVSEL	centroid_612_orf00713_PSU1_contig1_group1_600093_600410_len=318		FIG01227221	PlcB, ORFX, ORFP, ORFB, ORFA, ldh gene	105	gi|488905435|ref|WP_002816510.1|	105	0	1e-68	212	100	100	hypothetical protein [Oenococcus oeni]	100	100	100	100	100	100	100	100	100	100	100	100	100	100	100	100	100	100	100	100	100	100	100	100	100	100	100	100	100	100	100	100
599	CL_613_	+	199	MTKLTVKDLDLKGKKVLMRVDFNVPIKDGVIGNDNRVVAALPTIKYVLEQGGKAILFSHLGRIKKAEDKPGLSLAPVAKHLSDLLNQEVVFPGKTEGKELEDAIDKLKDGQVLMVENTRYEDVDANGEYVKRESGNDPELGKYWADLGDDLFVNDAFGTAHRSHASNVGIASNVSKTAAGFLMEKEIKYLDEAVNNPKRPFVAVLGGAKVSDKIEVIKNLLSKADKVIVGGGMSYTFSNAKGVKIGNSLFEADKVSLAKEIMKEAGDKLVLPEDSVAAESFANDVPTKVFENGIPDGWMGLDIGPKTIEKFKNTLKGAKTVVWNGPMGVFEMSNFANGTLELGKFIGSLTSEGAATIVGGGDSTAAVSQLGIADQFTHISTGGGASLEYLEGKTLPGIA…	centroid_613_orf00714_PSU1_contig1_group1_600462_601676_len=1215	K00927	FIG00054459	Phosphoglycerate kinase (EC 2.7.2.3)	404	gi|488907424|ref|WP_002818499.1|	404	0	0	805	100	100	phosphoglycerate kinase [Oenococcus oeni]	100	100	100	100	100	100	100	100	100	100	100	100	100	100	100	100	100	100	100	100	100	100	100	100	100	100	100	100	100	100	100	100
600	CL_614_	-	199	MQIIIAIHVMSVIAIAVSATAALILQPEKDKNLVLTTRIIYLPLFVSGLLLALKTAHSQPILTILKIAVALAFVALLEISFAHKIKKTPTKIVLAILAILFFLAALLGIMLITNENS	centroid_614_orf00074_AWRIB216_contig23_group47_50023_49670_len=354				117	gi|488907425|ref|WP_002818500.1|	117	0	1e-70	218	100	100	membrane protein [Oenococcus oeni]	92	92	100	100	100	100	100	100	100	100	92	100	92	100	92	92	92	100	92	100	100	100	92	100	100	100	100	92	100	92	100	92
601	CL_615_	-	199	MTPMFEIFLYLTEEKMADYNDDPFVFGNFNVDDIFRQLNGQMANMQQANNGSAQARPGNTGGNNNKKKNGLLEQFGINITEQARKGKLDPVIGRGKEVERVIEILNRRTKNNPVLIGEPGVGKTAVVEGLAQAIVAKKVPDKLMNKEVIRLDMVSLVQGTSMRGQFEARMQQLMKEVESRDEVILFIDEIHEIMGAGNAEGGMDAGNILKPALARGEFQLIGATTLKEYRNIEKDGAVSRRFQEVMVEEPSRIEAVEILKGLRPKYEDFHHVKYPDDVLETAVDLSDRYIPERFLPDKAIDLIDEAGSRKNLHLEFVSSEEIQQKINNAEAMKQQAIEKEDYEKASYWRDQVDNLQKQKKIAEENPENVANAATVTVSDIAKIIEEKTKIPVGDLKKNE…	centroid_615_orf00064_AWRIB821_contig8_group35_41377_39197_len=2181	K03697	FIG00014000	ATP-dependent Clp protease ATP-binding subunit ClpA	726	gi|488907426|ref|WP_002818501.1|	726	0	0	1481	100	100	ATP-dependent Clp protease ClpE [Oenococcus oeni]	100	98	100	100	100	100	100	100	100	100	100	100	100	100	100	100	100	100	100	100	100	100	100	31	100	100	100	100	100	100	100	98
602	CL_616_	+	199	MKKFLLFLGIFLLLLIGVGFYAWHIERDSSDKYQQLKTLAKKQVEENKYKQAKKTLTNSLDFVINQGAIESKINQISSFQEASKFLKVKNYSDAITAFKKIQSYKNGYNILLSRANDSIEKARQAIEEQKNQAAKESSEETETAGQADSASASSSEAAKSSSSIASEWTKIYQTTSSIPQEVVDQGRKNLQDAGVNTDAISDLKIREMIVAAGKLQENIVTYAKENGYSN	centroid_616_orf00718_PSU1_contig1_group1_604481_605173_len=693		FIG00886071	FIG00886074: hypothetical protein	230	gi|488907429|ref|WP_002818504.1|	230	0	1e-161	458	100	100	hypothetical protein [Oenococcus oeni]	96	82	96	91	96	96	91	96	91	91	91	96	91	96	91	91	82	82	91	96	91	91	96	91	96	96	96	91	91	91	96	91
603	CL_617_	+	198	MDKDFKEQLEALRNGEIDQFEVTSETFPDFYKAWSDFSFQSSIKGFAQKGGKIIYRRKEKVE	centroid_617_orf00719_PSU1_contig1_group1_605173_605361_len=189		FIG00886259	FIG00886261: hypothetical protein	62	gi|488907430|ref|WP_002818505.1|	62	0	6e-36	126	100	100	hypothetical protein [Oenococcus oeni]	100	100	100	100	100	100	100	100	100	100	100	100	100	100	100	100	100	100	100	100	100	100	100	100	100	100	100	100	100	100	100	100
604	CL_618_	+	198	MVSKEFTITADSGLHARPATMLVQKASEFDSKLTLKYDGKEVNLKSIMGVMSLGAGKGAKIEIVADGGDAQAALDGVEGTLKSESLV	centroid_618_orf00720_PSU1_contig1_group1_605474_605737_len=264	K11189	FIG00000809	Phosphocarrier protein of PTS system	87	gi|488905428|ref|WP_002816503.1|	87	0	4e-53	171	100	100	phosphocarrier protein HPr [Oenococcus oeni]	97	97	97	97	97	97	97	97	97	97	97	85	97	97	97	97	97	97	97	91	97	97	97	97	97	97	97	97	97	97	97	97
605	CL_619_	-	199	MKLEIINSQIEAGQKGLQIFKQAIQQGAQVFGLATGSTPISIYDAITQSDLDFTKFISINLDEYKGLANNHPESYHYFMNKYFFSKKPFAHSYMPNGLADDLKSETKHYDQIIEENPIDLQILGIGRNGHIGFNEPGTSFNSQTHIVNLTDNTIQANSRFFDSIDQVPKQAVSMGIASIMKSKEILIAAYGKEKAQAVKEFIEGPVTEDVPASILQKHPKVTVILDQAAAALLSKK	centroid_619_orf00721_PSU1_contig1_group1_606616_605906_len=711	K02564	FIG00000645	Glucosamine-6-phosphate deaminase (EC 3.5.99.6)	236	gi|488907431|ref|WP_002818506.1|	236	0	4e-170	480	100	100	glucosamine-6-phosphate deaminase [Oenococcus oeni]	99	99	99	99	99	99	99	99	99	99	99	99	99	99	99	99	99	99	99	99	99	99	99	99	99	99	99	99	99	99	99	99
606	CL_620_	+	199	MVEKKNVLLVDAAGMSISLLAKKMDDYAEMNKLPYSVEGALLIQLDLIKLLKASQGLFWLHHRYVIW	centroid_620_orf00722_PSU1_contig1_group1_606852_607055_len=204				67	gi|488907432|ref|WP_002818507.1|	67	0	6e-39	134	100	100	hypothetical protein [Oenococcus oeni]	64	64	64	64	64	64	64	64	64	64	64	64	64	64	64	64	64	64	64	64	64	64	64	54	58	64	64	64	64	64	64	64
607	CL_621_	+	199	LEIKLIALDLDNTLLNANSEISSRNREVLKLLHNKGLKVVLTTGRPIKGILPFIDQLELKQPEDYSINFNGGVIQNNLSKKIIFSKFLTKEDIVPINDLANQMRFPLDGVAIDRAYSIIDIRKSGYQSFIGKLMDFTDLSFHDLPADEHYYKFISQTDPEQVAKIQEKAADYPTFTIVKSRPNLLEFLPKGVNKSFGLGQLIKHFGWTFDNVMAFGDEENDLPMIKSAGIGVAMGNAIKEVKEAAQAVTKLNTEDGVAAYLVKYFDL	centroid_621_orf00724_PSU1_contig1_group1_607238_608041_len=804	K07024	FIG00746622	hydrolase, HAD superfamily, Cof family	267	gi|488907434|ref|WP_002818509.1|	267	1	0	541	99.63	100	haloacid dehalogenase [Oenococcus oeni]	100	100	100	100	100	100	100	100	100	100	100	100	100	100	100	100	100	100	100	100	100	100	100	100	100	100	100	100	100	100	100	100
608	CL_622_	+	199	MAETKKLTGIAASDGVGIAKSYLLVDPSLAFPYNEKIKDVAAEESRLDKALSASKDDLKKIEAKAEKNLGKEEAEVFQAHITILSDPELVSGIKAQIEHKQINAESALKNVTDNYIATFETMTDNAYMQERAADIRDIAKRVTSHLLGIDLPNPALIDEEVIIVAHDLTPSDTAQLDPTFVKGIVTDIGGRTAHASIMARSLEIPAVVGIGNAISEIKNHVNIIVDGGAGQVLIDPNEEEEVVYARKVGEYFARKREQAKLKNQTTESADGKHFDINANIGSPKDLDSVIESGAEGIGLFRTEFLFIDSDHLPTEDEQFSAYKAALQAVDGKPVTIRTMDIGGDKQLSYWKLPKEDNPFLGYRAIRISLKQDDIFRTQLRALLRASVYGNLWIMFPMIA…	centroid_622_orf00725_PSU1_contig1_group1_608299_610026_len=1728	K08483	FIG00028694	Phosphoenolpyruvate-protein phosphotransferase of PTS system (EC 2.7.3.9)	575	gi|488907435|ref|WP_002818510.1|	575	0	0	1168	100	100	phosphoenolpyruvate-protein phosphotransferase [Oenococcus oeni]	100	100	100	100	100	100	100	100	100	100	100	100	38	100	100	100	100	100	100	100	100	100	100	100	100	100	100	100	100	100	100	100
609	CL_623_	+	199	MNIGLFTDTYFPQISGVSTSTQILAQQLENLGHNVYIFTTTDPKVKRSHYGHGSEKNIYRFSSIPYTGFKDRRITFRGFFEAIEIARTLRLDIIHTQTEFSLGLMGKIIARQLKIPIVHTYHTMYQDYTHYVMNGRLIKAGGVEVIVRAYLKSVNGVIAPSQRVYDTLRGYGVDAPMPIIPTGVSFSKNMPDNSAELRKTLKIRPRQPVILSLGRVAFEKNIEELINVMSYIINDFHNAILVIAGDGPAREELEDHAKALGLNKHVKFVGMVDHADVYSYYRMADVFASPSTSESQGLTFIEAVNANRPFVAMSNPYLTQITKSKFIGTIVHDNAEMTEAIENYLSDPSFKKENPERDRVLKEISAEKFGADVLKFYQQIINSFDPNGSKSSDEPTDEE…	centroid_623_orf00726_PSU1_contig1_group1_610070_611365_len=1296	K19002	FIG00087623	Glycosyltransferase LafA, responsible for the formation of Glc-DAG	431	gi|488907436|ref|WP_002818511.1|	431	0	0	885	100	100	glycosyl transferase [Oenococcus oeni]	100	100	100	100	100	100	100	100	100	100	100	100	100	100	100	100	100	100	100	100	100	100	100	100	100	100	100	100	100	100	100	100
610	CL_624_	+	199	MKVLQYFENPGLISRSGIGHAQRLQQEELSYTDIVLDTSPFSKDYDLIDVNTYGPKSLAMVAKARLQNRKVVYHAHSTYEDFRNSFIGSNFLSKPFKKHLIKAYRQADLIITPTPYAKSLLRSYGLKQPIVPISNGVRVSSYRRNKSKIIKFRQFLNLKENDKRKIIISVGLYFQRKGIMDFVELARRNPEHLFVWFGYTDLRIIPKKIRETVKKDHPDNCVFAGYITGDVLQGAYSGADLFLYPSYEETEGIVVLEALASSQKVLVRDIPVYNDWLHDGFDCYKASNLDEFDKRLNEILAGKVKNVSKAGHEVALKRDVSLIGPQLKKAYEEALSLPSQESR	centroid_624_orf00727_PSU1_contig1_group1_611379_612410_len=1032	K13677	FIG00007147	Glycosyltransferase LafB, responsible for the formation of Gal-Glc-DAG	343	gi|488905423|ref|WP_002816498.1|	343	0	0	705	100	100	glycosyl transferase family 1 [Oenococcus oeni]	99	99	99	100	100	99	100	100	100	100	100	100	100	100	85	100	100	100	100	100	100	100	100	100	100	100	100	100	100	100	100	100
611	CL_625_	+	199	MNTKQRVFWMFFTLFIGALAFIYSFHKVNIREFREQISQTNYGWLLVAFVLIIFYYLSMAWILKILLEPTKVSFWGILRTPFMEQFGNGITPFSVGGQPMQILGLRQAGVSLGEGSSVSLMKFVIYQSMIVIAFFICLLFGYQYVANHMLAMTSLVVFGIVIHALVLLVLIFIMFFPPITEKIANIVLIPFHWFLTDQQVDGIDRKLNQKIIEFHDVSKKLANDPKKLIKVSLVTLIQLFVYYLIPYFILLAVGADNADPMFIVVLNVILTLAISIFPVPGGTGGAEIGFSLLFSSFLPNHTVTIFAMLVWRIITYYFGIFTGLIAYNVIPNQLDEKDHVEN	centroid_625_orf00728_PSU1_contig1_group1_612407_613435_len=1029	K07027	FIG00004828	Integral membrane protein LafC, accessory function in glycolipid and LTA synthesis	342	gi|488907437|ref|WP_002818512.1|	342	0	0	685	100	100	membrane protein [Oenococcus oeni]	100	100	100	100	100	100	100	100	100	100	100	19	100	100	100	100	100	100	100	100	100	100	100	100	100	100	100	100	100	100	100	18
612	CL_626_	+	198	MSKTESEITPIINRLEAMVKDQSGQEVQVRNFDLYGLNLARVSFDRRTNIFTIKEFRDNHVFKFDNIDLVAIDIYEILRDLKLTF	centroid_626_orf00729_PSU1_contig1_group1_613422_613679_len=258				85	gi|488905421|ref|WP_002816496.1|	90	0	2e-53	172	100	100	hypothetical protein [Oenococcus oeni]	100	100	100	100	100	100	100	100	100	100	100	100	100	100	100	100	100	100	100	100	100	100	100	100	100	100	100	100	100	100	72	100
613	CL_627_	+	195	MIRHKFEQIKNFLSNHQVRPIVAFFLINLFFIELKTVIEYYINFNLGIKGMMQVLISVLNPLPTAILFLSIALYFRGYLAYWLMILMNLIQTLWLFANMLYYREFSDFLSFSIMSSGSSVSENLGKSIAGIIRLSDFLVFLDIIVLILLLLFRQITSDKKGLQRRYAVLTSTLGFVLIFVVFGLANSNRSGLLTRSFDTNYIVKYLGLNEYAAFNAVQTRNQAVSRKKASAAELKPILKWINSNRAPVNVKYYGVDKGKNVFVFHLESFQQFLIDYKVDGKEVTPNLNKFYHDSHTLSFDNFYNQVGQGKTSDAEMMLDNSLFGLSSGSAMVEYGTSNTFQSAPAILNQLGYTTAAFHGDVPSFWNRDNTYKSWGYDYFFSKNFYSNASKSTYNVGYGM…	centroid_627_orf00077_AWRIB821_contig8_group35_50708_52942_len=2235	K19005	FIG00043547	Lipoteichoic acid synthase LtaS Type IIa	744	gi|488909294|ref|WP_002820369.1|	744	0	0	1516	100	100	phosphoglycerol transferase [Oenococcus oeni]	100	100	100	100	100	100	100	100	100	0	100	61	100	100	100	100	100	100	0	100	100	100	100	100	100	100	100	100	100	100	100	100
614	CL_628_	+	198	VFFFAQPTTLTIALIRVNYPHRICLPTDSIIIIKQVYEGEMTETLLKKKLNLNDQFLLNLKNYQEIFWKNPNYGDELPDLDVNRETIFQANRRLERFAPYLESVFSDTKRSKGIIESPIQRMDSIKDLLSVKGSLLIKRDDLMPVSGSIKSRGGIYEVLCFAEKIAIENGFDLKKDNYQDLRKDKYRKLFNQWRIEVASTGNLGLSVGLMASTLGFKARIHMSHDATDWKINKLRQNGVEVKIYDDNFSNAVAAARVSSQRDPYSYFIDDEGSKLLFAGYATAGERVKKQLSKMQIEVSKEHPLVVYLPAGVGGSPSGVAFGLKLQFADAVIPIFVEPTHMPSVLLGMASGLNHDISVYDIGIDGKTAADGLAVGRPSMIAGKYMKDKLFGIATVSDSD…	centroid_628_orf00001_AWRIB821_contig54_group36_282_1703_len=1422	K01753	FIG00001695	D-serine dehydratase (EC 4.3.1.18)	473	gi|116091440|gb|ABJ56594.1|	473	2	0	971	99.58	100	D-serine ammonia-lyase [Oenococcus oeni PSU-1]	88	88	89	10	89	88	88	88	88	89	88	88	88	88	88	88	88	88	88	88	88	88	88	88	88	88	88	88	88	88	88	88
615	CL_629_	-	199	MNKKIIEKEILSKVIKKRKEESNKTNYGRILLICGSQSFGGAAIMASKAVVYSGAGLVTLASDMINRAPFLSSVSEAMFLDYTRTDKLINSIAKSDVILIGSGLEDSDFSFSLLKLVFQNAKTNQLLVLDGTALSMIGKRNLNIPKKPTIIMTPHQGEWQRVSGLSISEQVPVENYKKMVDLNIDFLVLKSSATEIYALQNPREYKELNIGGPFQAIGGMGDTLAGLIAGFLGQFKNDQISVIQAATYLHSYIARNLSQKQYVTLPTRISEQIPTEMKKIIQTSKY	centroid_629_orf00002_AWRIB821_contig54_group36_2541_1681_len=861		FIG00001859	NAD(P)HX dehydratase	286	gi|488907443|ref|WP_002818518.1|	286	0	0	582	100	100	sugar kinase [Oenococcus oeni]	100	100	100	100	100	100	100	100	100	100	100	100	100	100	100	100	100	100	100	100	100	100	100	100	100	100	100	100	100	100	100	100
616	CL_630_	+	199	MPSGTLKTFQFLGLTFDWTTIISTSMAFVLVLAIVIFLSRKLSIRPGKRQNFLEWTIDFTNRIVKDQIPTAEGSTYRLYIFTLFLFIFVSNQMGLFLQFGSDSAQIKSPTAVPLVTMTMALITLMVARFAGVGKFGYKGYFRNTYLAPIPVLFPINILEQFTNFLTLGLRIYGNIFAGEILLTLISGFALPSDKLSSPLSFILAIPLELAWQAFSILIGSIQAFVFATLTSVYISQMVTKE	centroid_630_orf00003_AWRIB821_contig54_group36_2669_3394_len=726	K02108	FIG01959520	ATP synthase F0 sector subunit a	241	gi|488907445|ref|WP_002818520.1|	241	0	7e-168	475	100	100	F0F1 ATP synthase subunit A [Oenococcus oeni]	96	96	96	96	96	96	96	96	96	96	96	96	96	96	96	96	96	96	96	96	96	96	96	96	96	96	96	96	96	96	30	96
617	CL_631_	+	198	MNYIAAGIALCGSAIGAGIGNGMLMAKLIESIARQPELEGNLRTNMFISMALVEAMPIIVIAMSFVLINE	centroid_631_orf00735_PSU1_contig1_group1_624505_624717_len=213	K02110	FIG01970034	ATP synthase F0 sector subunit c (EC 3.6.3.14)	70	gi|488905318|ref|WP_002816393.1|	70	0	3e-39	135	100	100	F0F1 ATP synthase subunit C [Oenococcus oeni]	100	100	100	100	100	100	100	100	100	100	100	100	100	100	100	100	100	100	100	100	100	100	100	100	100	100	100	100	100	100	100	100
618	CL_632_	+	199	MLTTIAIQIPDGSAIFVLLTFILLMFILKKLAWGPITKIMDARANQINDDLDSAAKSKNEAKKLQTVADTNLKESQSQATALMENARKSSEEQSKKIVDLAQAHADSINRQAQIDARQIKDDALDSAKDEIADLSVSIASRIIGKEITASKHKALIDDFISELEKQQENSSVKEKS	centroid_632_orf00005_AWRIB821_contig54_group36_3671_4201_len=531	K02109			176	gi|488905316|ref|WP_002816391.1|	179	0	4e-118	343	100	100	ATP synthase subunit B [Oenococcus oeni]	100	100	100	100	100	100	99	100	100	100	100	100	100	100	100	100	100	100	100	100	100	100	100	100	100	100	100	100	100	100	100	100
619	CL_633_	+	199	MAFNENRVINNYAEALMEVSGKQTAKVLSELQVIELVFERNKELAQTLDDVSVSSQQQEAFIGILGKGCSTTTKNFLETLADNRHFSLLEEIVENLDQRVSASNNHSLVIAKTAIPITAEQSKRLSKIAQKKFGYQHVEVKNVVDPNVIAGVILTAGSKTIDGSIKNKLVQLNNHIKQAVGKE	centroid_633_orf00737_PSU1_contig1_group1_625272_625823_len=552	K02113	FIG00000262	ATP synthase delta chain (EC 3.6.3.14)	183	gi|488905315|ref|WP_002816390.1|	183	0	1e-127	368	100	100	ATP synthase subunit delta [Oenococcus oeni]	100	100	100	100	100	100	100	100	100	100	100	100	100	100	100	100	100	100	100	100	100	100	95	100	100	100	100	100	100	100	100	100
620	CL_634_	+	199	MAIKSDQISSLIKQQLEKYDSTLKIDEVGTVTYVGDGVARASGLANVMSGELVEFENGVYGMAQNLEESEVGIIVLGDFDGISQGDTVKRTGKVMEVPVGDEMIGRVVNALGQPIDGNGAIKTKHTRPVEFKAPGVMQRKSVFEPLQTGIKVIDALVPIGRGQRELIIGDRKTGKTSLAIDTILNQKDQDMIVVYVAIGQKDSTVRTQVETLREMGALDYTIVVSAAPSEPAPMLYLAPYVGAALGEYFMYNGKHVLIVYDDLSKQATAYRELSLILRRPPGREAYPGDVFYLHSRLLERAAKLSDELGGGSMTALPIIETQAGDVSAYIPTNVISITDGQIFLDADQFYSGNRPAIDAGTSVSRVGGDAQIKAMKKVSGTLRLDLASYHELEAFAQFG…	centroid_634_orf00738_PSU1_contig1_group1_625827_627389_len=1563	K02111	FIG00000082	ATP synthase alpha chain (EC 3.6.3.14)	520	gi|488907455|ref|WP_002818530.1|	520	0	0	1053	100	100	F0F1 ATP synthase subunit alpha [Oenococcus oeni]	100	100	100	100	100	100	100	100	100	100	100	100	100	100	100	100	100	100	100	100	100	100	100	100	100	100	100	100	100	100	100	100
621	CL_635_	+	199	MASLQDIRRRIDSTKKTSQITSAMQMVSSSKLIQIQKHTSGYLDYANHVEAIVAHLAAAHLLEHQNGSSIPFITQRPVKTTAILVITSDRGLVGGYNNQVLKRTDQIMREQKLTKENAVIFALGGKGSDYYAKRGFTIAFENRDITDVPKFWEVSDLVKEVTKQYAARKFDALELVFNHFINRLKNDVVNQQILPIRSENFQRDEKGNLTADKYKGQSSIYEFEPAPESLLKIVLPQFAQSLLYGAILDAKTAEHAASASAMRAATDNAKDLISTLELKYNRARQAAITTEITEITGGMAALQ	centroid_635_orf00739_PSU1_contig1_group1_627389_628300_len=912	K02115	FIG00023994	ATP synthase gamma chain (EC 3.6.3.14)	303	gi|488907458|ref|WP_002818533.1|	303	0	0	624	100	100	F0F1 ATP synthase subunit gamma [Oenococcus oeni]	100	100	100	100	100	100	100	100	100	100	100	100	100	100	100	100	100	100	100	100	100	100	100	100	100	100	100	100	100	100	100	100
622	CL_636_	+	199	MAEKKTTKATASSTSKVAKRTRGSKSTQTKASVSNEKDLAEGTVLQVIGPIVDVQFPDNKKLPDINNALKVQRIDGSELTIEVSIDLGDSVVRTIAMDSTDGLTRGMKVLDTGAPIEVPVGEATLGRVFNVLGEPVDGGDPIPNSVDRHPIHRSAPKYDELATSAEVLETGIKVIDLLEPYLRGGKTGLFGGAGVGKTVLIQELIHNIAQGHNGISVFTGVGERTREGNDMYYEMKASGVLKNTAMVYGQMNEPPGARMRVGLTGLTMAEDFRDQEGKDVLLFIDNIFRFTQAGSEVSALLGRIPSAVGYQPTLATEMGQLQERITSTKKGSVTSIQAVYVPADDYTDPAPATTFAHLDATTNLERSLTQQGIYPAVDPLESTSSALTPDIVGEDHYEV…	centroid_636_orf00009_AWRIB821_contig54_group36_7244_8758_len=1515	K02112	FIG00040241	ATP synthase beta chain (EC 3.6.3.14)	504	gi|488907459|ref|WP_002818534.1|	504	0	0	1022	100	100	F0F1 ATP synthase subunit beta [Oenococcus oeni]	100	100	100	100	100	100	100	100	100	100	100	100	100	100	100	100	100	100	100	100	100	100	100	100	100	100	100	100	100	100	100	100
623	CL_637_	+	199	MAEDGSTTKNKLTISIVTPDGTAYNQSDVNLTVLDTSIGQMGIMANHVPIVVALKISQMRIHRGEKEDLYTVNGGFAEFSNNVLTVVADSAENAEDIDVNRAHAAEQRAKARAQNAKTADERARARVALARAINRINTSKVR	centroid_637_orf00741_PSU1_contig1_group1_629843_630271_len=429	K02114	FIG00000249	ATP synthase epsilon chain (EC 3.6.3.14)	142	gi|488907460|ref|WP_002818535.1|	142	0	1e-96	286	100	100	F0F1 ATP synthase subunit epsilon [Oenococcus oeni]	100	100	100	100	100	100	100	100	100	100	100	100	100	100	100	100	100	100	100	100	100	100	100	100	100	100	100	100	100	100	100	100
624	CL_638_	+	199	MAFWSLQNIEFEKFVLKDARHQVRLLRAFLAIIIGYFVANFFLTMGNLIITFSKSFQH	centroid_638_orf00742_PSU1_contig1_group1_630372_630548_len=177		FIG00886000	FIG00886001: hypothetical protein	58	gi|499996818|ref|WP_011677536.1|	73	0	9e-33	118	100	100	hypothetical protein [Oenococcus oeni]	100	100	100	100	100	100	100	100	100	100	100	100	100	100	100	100	100	100	100	100	100	100	100	100	100	100	100	100	100	100	100	100
625	CL_639_	+	199	MAKDIGIDLGTANVLIYVEGQGIALNEPSVVAIDVKTDKVLAIGSDAYKWIDRGNQDIRVVRPLKDGVISDFDATEAMLTTFVNQLRVKGWMSRPNIMVCAPTNITEIERKAIIQAAQSAGGTNVYLEYEPKVAAVGAGLDIFDFVGSMVIDIGGGTSDIAVLSGGDIVTSRSLRMAGDQLTQDIIRYLRLQFGILIGMPMAERIKQDVGSSLQVTNPIEMTIRGQDLNDANSVKGLPKQVTIDSNDIEEAMHATLNTIVRSAKEILGEIQPGLAGDIIDRGIMLTGGGALLGSKVKGGGIDTLLQQELHVPVNISESPLDNVAKGAGTLLEYAKRERHNSHQILGIGNPSYKKKLDQETQIESNNIHINKVEN	centroid_639_orf00012_AWRIB898_contig49_group56_9735_10859_len=1125	K03569	FIG00065314	Rod shape-determining protein MreB	374	gi|488912239|ref|WP_002823314.1|	374	0	0	753	100	100	rod shape-determining protein MreB [Oenococcus oeni]	100	100	100	100	100	100	100	100	100	100	100	100	100	100	100	100	100	100	100	100	100	100	100	100	100	100	100	100	100	100	100	100
626	CL_640_	+	198	MSNREKNYQVELVEDGAIINVLIAGKTIGNVTLQNDLYSAKNSWDNFLGDFKKQDQAVMAVISNFNLRQA	centroid_640_orf00744_PSU1_contig1_group1_631716_631928_len=213				70	gi|488905643|ref|WP_002816718.1|	70	0	6e-42	142	100	100	hypothetical protein [Oenococcus oeni]	100	100	100	100	100	100	100	100	100	100	100	100	100	100	100	100	100	100	100	100	100	100	100	100	100	100	100	100	100	100	100	100
627	CL_641_	+	199	MQNLNLKNRGTTFHWRDDSRIDWRIIFVLIALMAIGFVSIFLALKADSSGSIVKSMFVQCLWWAFGWSIAIFLMHLDSQQLFRFAPVAYALGIFLLVFVLFAYSRSLEATTNAKSWLAIGSLTFQPSEVMKPALILMLARVVYTHNQNYSVHTLSSDFLLIAKMSGITIPVIVLMLLQHDFGSTLVFVAIFGGIFLVSGILNRILVPIVGAFGTIGALAIFAVTTTPGRNFLTQLGFESYQFARIDDWLDPSGNDTNSSGYQLYQSIKAIGSGRIFGNGLNNITVYVPVRESDMIFSVIGEGLGFVGGFVLIALYFFLIYSMIRRVFDTKNSFYAYVVSGVVLMILFHVFENIGMSIGLVPLTGIPLPFISQGGSALIANMIGIGLTLSMQYHNFTSEF…	centroid_641_orf00745_PSU1_contig1_group1_631939_633162_len=1224	K05837	FIG01420623	cell division membrane protein	407	gi|488909078|ref|WP_002820153.1|	407	0	0	816	100	100	cell division protein FtsW [Oenococcus oeni]	100	100	100	100	100	100	100	100	100	100	100	100	100	100	100	100	100	100	100	100	100	100	100	100	100	100	100	100	100	100	100	100
628	CL_642_	+	199	MIDDQITLVKNTVSQARDKLSSGKIYQSLNGQLENLVSRLSRRSKTIVKPVDDGDAALALMQKTAEKFIQVKKVLLTDDQLFEVLRQLASTNPAYRDRGAFYFLTDLISNKALSPEQMRWMANYLVADERLFGHILEPLNDGVFQRSFSLLVLGQLLSADAQIHFIDTQLRDRIINQVIAYSLLEHDGRGFVGEKGWAHAFTNIGNVWDLLCANPSVKRSDKILLLASLLVGYHNCPVPFVAGEDSRIVAYLANITNLNEIYEDYFLRVLKFWHQGLTAQMTVATEAGWNKIYNRNRLLQVLLLQKDSFPSSIIDYIQSTRDYLN	centroid_642_orf00746_PSU1_contig1_group1_633159_634136_len=978		FIG00885701	FIG00885702: hypothetical protein	325	gi|488905646|ref|WP_002816721.1|	325	0	0	667	100	100	hypothetical protein [Oenococcus oeni]	100	100	100	100	100	100	100	100	100	100	100	100	100	100	100	100	100	100	100	100	100	100	100	100	100	100	100	100	100	100	100	100
629	CL_643_	+	199	MAEKIRVGLFFGGNSSEHDVSKRSAKNYYDALDPEKYQIFPVLISKKGIMIDSETSKRVLFGEDEDELLAGLPNKNADIFGPIDSIRNLKLDVLFPSVHGNLGEDGTLAGLFRLMNIPYVGSGLRAHAISFDKVITKELMTVNGIRNTKYIVIFQNDKNKPDWDSVSKQLGEVVFVKAANQGSSVGVSRVTNAEEYENALRDSFQYDEKLLVEKAVESPTELEIGLLGNDRVITSPIGAHWAPGQDHGSGWFDYKNKFVDNSKMKYQIPAKISPAKSKELENMAVKAYKVLGIKGFARIDFLMSKDGEIFLSEPNTLPGNTNMSLFPILFEAAGMNRSQQAEKLIQLAFEEFKREQNISYSFKELGSEKLGQFDIKK	centroid_643_orf00747_PSU1_contig1_group1_634208_635341_len=1134	K01921												100	100	100	100	100	100	100	100	100	100	100	100	100	100	100	100	100	100	100	96	100	100	100	16	100	100	100	100	100	100	31	100
630	CL_644_	+	199	LSLKTTVKIKAMTKTLLLIDGNSLAFRAFYAMYNQLDRMVAHTGLHTNALVAFNNFFDQVVEKMNPDYALVAWDAGKGATTFRAKIFDDYKGDRQTTPPELSEQFPYLRKMVDLHGIHSYELPGFEADDIIGTYSKLAEKAGLKTTIITGDRDLTQLVTDNVSVNVTKKGVTELDRYTPKFLAEKWGGITPSQVIEMKSLTGDTSDHYPGVTKVGLKTAIKLLNEFGSLDGIYQHIDSMKTSKLKENLLNDKESAYRAHELATIRTDAPVELEMKELINQPINFQELIPFYEELDFKVQLAKIHSMQKAGMVGQDQEEEKNVQVTELKAANLDHLSEIKNYLTVYFQTDSDNYHTAKISAFVVGNENDGYFASRDLELLNSSVVRKLFKGDLPKYVFNA…	centroid_644_orf00017_AWRIB887_contig35_group33_14460_17171_len=2712	K02335	FIG00000404	DNA polymerase I (EC 2.7.7.7)	903	gi|399967505|gb|EJO01985.1|	911	0	0	1858	100	100	DNA polymerase I [Oenococcus oeni AWRIB419]	99	99	99	99	99	99	99	99	99	99	99	99	99	99	99	99	99	99	99	99	99	99	99	99	99	89	99	99	99	99	99	99
631	CL_645_	+	198	MTKNKFDNRADKLGESWDLLNKEGRKIGLKHRGEPFKPGEWHSLVNASIFNYQHEILMQQRSFNKIGRPGEWDFETGGSVLASEDSLTAIKREVKEEVGLELNFSEENFVETFRNWPVFDNWYVIKADLSIKDIRIQKSELEQAKFMPFDQAIKYLSSNYLPYLLKAYKKLFGGENA	centroid_645_orf00749_PSU1_contig1_group1_638070_638603_len=534		FIG00001582	Putative Nudix hydrolase YfcD (EC 3.6.-.-)	177	gi|488909074|ref|WP_002820149.1|	177	0	8e-126	363	100	100	NUDIX hydrolase [Oenococcus oeni]	100	100	100	100	100	100	100	100	100	100	100	100	100	100	100	100	100	100	100	100	100	100	100	100	100	100	100	100	100	100	100	100
632	CL_646_	+	199	MPELPEVETVRRGLKKYFENEKIKDLKIIYPKLLDSDRTEFIEKVVGSTVSRIDRRGKFLLFRLDNNLTIVSHLRMEGRYSVEAAQEAPHKHTEMIFELENGKQVFYDDTRKFGKMKLVKSGNEAVEVKSIGSMGPEPVESDLTFDYFYNRLQKSKKAVKALLLDQNNVAGIGNIYADEVLWLSEISPLRPTNEISEEEADNLRENIIRELAFAIENGGSTVHSFIDASGHTGRMQDKLHAYGRAGQPCERDGGELIKIRVAQRGTTYCPKCQK	centroid_646_orf00750_PSU1_contig1_group1_638596_639420_len=825	K10563	FIG00035634	Formamidopyrimidine-DNA glycosylase (EC 3.2.2.23)	274	gi|488909072|ref|WP_002820147.1|	274	0	0	567	100	100	5-hydroxymethyluracil DNA glycosylase [Oenococcus oeni]	61	58	61	61	61	61	61	61	61	61	61	61	61	61	61	61	61	61	61	61	61	61	61	51	61	61	61	61	61	61	61	61
633	CL_647_	+	199	LSKMSKIKMKKIGLTGGTGSGKTTVSNIFRELGYTIIDADQIAREVVMPGRPELEEIKNAFGLPIMKGASLNRKELGKIVFSDPEALKTLNSITHPSIRQLMQMQMEFFENEGRIKTLILDIPLLYEGGWQNQLDSVIVVDADKKTRLRRLIMRDHISEQQAINRIAAQMPLEEKVDRADFVVDNSRDKASLKECVLKFISENKLEP	centroid_647_orf00020_AWRIB821_contig54_group36_18328_18951_len=624	K00859	FIG00000267	Dephospho-CoA kinase (EC 2.7.1.24)	207	gi|488910520|ref|WP_002821595.1|	207	1	9e-148	421	99.52	100	dephospho-CoA kinase [Oenococcus oeni]	100	100	100	100	100	100	100	100	100	100	100	100	100	100	100	100	100	100	100	100	100	100	100	100	100	100	100	100	100	100	100	100
634	CL_648_	+	197	MIERQTQLNAYWNFIVNPVSFDSNDLKNLTRFYLPLIGVDSFSTYFQLLDSSETSYQINDLLDLLNISLTGFDDARKKLEATGLLNSYLDDRTLLFKLKKPLSRDDFFSDDLLSSFFFSVVGEERFQIIVDGTKKTFPNFSGIKLNANFYEAFGDLSLKKPKIDQSQFKKTKKSFPNIDADDFDFSIIEDNLKKYGVSETEISKEHNFIVSQHLIYGFSEEQILDLLANSLLIDKKTIEHSLFRQQINKLASKPRQQAEKRDDSDLSGQLSNDERQLVKAAQSLAPYQFLAQLKQVRGGIVTSSEQKNLEHLFDLGLAPDVINILTHQVIIGMESSNLPAPLSQAIADSFLQAKVKNAAEAILSIKSRQKKQNEKHNFKNGPLQKEKKIDYGTAEKVDN…	centroid_648_orf00007_AWRIB670_contig14_group130_6167_7417_len=1251	K03346	FIG01312154	Helicase loader DnaB	416	gi|488909067|ref|WP_002820142.1|	416	1	0	832	99.76	100	replicative DNA helicase loader DnaB [Oenococcus oeni]	100	100	100	100	100	100	100	100	100	100	100	100	100	100	100	100	100	100	100	100	100	100	100	100	100	100	100	100	100	100	100	100
635	CL_649_	+	199	MNLTEILKNPQVNKFVTENHLQDKKRLLKDNADVLADFVNQIKQPLFPDYYPELFLVNDTINIFYEKAANAVSENQLRIGQAKELAKVTFADFSVDEQRNQALLASISFFEDYSASQQFKKGIYLWGNFGVGKSYLMSALLNELAAKDIETAFVNVSALINRLNEIQMLEKQRLIRKIAHSRILVFDDLGAGDLTTWVRDNVIGAILDDRMNYQRPTFFTSNFDIKSLQEQYLSIARGVAEPIKAARIIERIKFLSEPIKMGGQSRR	centroid_649_orf00754_PSU1_contig1_group1_641266_642069_len=804	K11144	FIG00001402	Helicase loader DnaI	267	gi|488909066|ref|WP_002820141.1|	267	0	0	543	100	100	ATPase AAA [Oenococcus oeni]	100	100	100	100	100	100	100	100	100	100	100	100	100	100	100	100	100	100	100	100	100	100	100	100	100	100	100	100	100	100	100	100
636	CL_650_	-	198	VKKDAYKNLSKFSNNQTAFSLALLRDGILNDILDDDANDILYYAGKEVARQFYTKTLNGIQEFFSAAGWGDIQISSQKENKESWLLTGEAIKIRSAAIDEPSYFLEAGFLAQEIQQQTHRGTECSYQSDDKSRVIFTVYID	centroid_650_orf00755_PSU1_contig1_group1_642499_642074_len=426		FIG00742252	FIG008111: hypothetical protein	141	gi|488905654|ref|WP_002816729.1|	141	1	6e-97	287	99.29	100	hypothetical protein [Oenococcus oeni]	100	100	100	100	100	100	100	100	100	100	100	100	100	100	100	100	100	100	100	100	100	100	100	100	100	100	100	100	100	100	100	100
637	CL_651_	+	199	LGGLTVVREALKQLPNESVYFVGDEARMPYGPRPTVEIQKFTLQMADFLVKKHNIKALVVACNTATAQALPQLRAYLEIPVIGVISAGALAGINATRNLHVNVIGTQSTVESKAYYDQLIALNSDLVIEQKALPEFVQLVESDMAGTPKGKQIVYQAIHNWMEEKNDGKKSDTLVLGCTHFPILKKEIQAAVDKNVAVVDPASEEILQTAEIMRKNNAFHDSKNINHHEKDVFYTTGNIGRFSKFTREWLNKSNLTIKELHIDQKGLKE	centroid_651_orf00025_AWRIB821_contig54_group36_21528_22337_len=810	K01776	FIG00000397	Glutamate racemase (EC 5.1.1.3)	269	gi|488909064|ref|WP_002820139.1|	281	0	0	557	100	100	glutamate racemase [Oenococcus oeni]	96	96	96	96	96	96	96	96	96	96	96	96	96	96	100	96	96	96	96	96	96	96	96	96	94	96	100	96	96	96	44	96
638	CL_652_	+	199	MKYLIFSDTHGDRAEFQEILNHYRDNPEIAAIFYNGDSQFESDDPIWENIHVVLGNMDLFSSDFPIENVYKNKTDDITIYQTHGHLAHVNNGFEKLDHLANKHHADIVLFGHTHVILAEKYNGKLFINPGSTTYPRGPQRSIGGTYVILTINKSEFIVEYFSRSFKEIPFLRQVFSR	centroid_652_orf00757_PSU1_contig1_group1_643405_643938_len=534	K07095	FIG00005889	FIG009886: phosphoesterase	177	gi|488909063|ref|WP_002820138.1|	177	0	9e-127	365	100	100	metallophosphatase [Oenococcus oeni]	100	100	100	100	100	100	100	100	100	100	100	100	100	100	100	100	100	100	100	100	100	100	100	100	100	100	100	100	100	100	100	100
639	CL_653_	+	199	MNIGQIAGLIAAIAFAVLVIAIVVVLISINQTIRILKKHIEPIASDADQITATTKSLLNDLTSKVERLDPVVQATADLGSTVSHFTDKINKKKTEVVGKKAKAWKMVNNLTDSALKSGVIFSAGEAVFNRFKKSRAKKKG	centroid_653_orf00758_PSU1_contig1_group1_643981_644403_len=423		FIG00885730	FIG00885734: hypothetical protein	140	gi|488909062|ref|WP_002820137.1|	140	0	5e-92	275	100	100	chemotaxis protein [Oenococcus oeni]	100	100	100	100	100	100	100	100	100	100	100	100	100	100	40	100	100	100	100	100	100	100	100	100	100	100	100	100	100	100	100	100
[truncated: 1,020 more rows]
[truncated: 159 more columns]

## Sheet: fGIs
									RAST annotation		BLAST top hit results									Percentage sequence length per strain
[truncated: 1,951 more rows]
[truncated: 161 more columns]

[truncated: 1 more sheets: removed fGIs]
