# Supplementary material for: Consensus pan-genome assembly of the specialised wine bacterium Oenococcus oeni
Source: BMC Genomics. 2016 Apr 27;17:308. doi: 10.1186/s12864-016-2604-7 (PMC4847254; doi:10.1186/s12864-016-2604-7)
Supplement: Additional file 5: — List of strains used in this study. Contains a list of strains and other relevant information. (XLSX 18 kb) [file 12864_2016_2604_MOESM5_ESM.xlsx]

## Sheet: Sheet1
Strain ID	Region	Isolated	Variety	Accession
AWRIB1059	Australia	2014	Chardonnay	SAMN04297003
AWRIB1062	Australia	2014	Chardonnay	SAMN04297004
AWRIB1063	Australia	2014	CabSauv	SAMN04297005
AWRIB1064	Australia	2014	CabSauv	SAMN04297006
AWRIB1116	Australia	1992	Red	SAMN04297007
AWRIB1118		-	-	SAMN04297008
AWRIB1119	Australia	1982	CabSauv	SAMN04297009
AWRIB117	Australia	1981/2	Red	SAMN04297010
AWRIB118	Australia	1988	-	SAMN04297011
AWRIB121	-	1980's	-	SAMN04297012
AWRIB124	Australia	1988	-	SAMN04297013
AWRIB126	Australia	1992	Red	SAMN04297014
AWRIB127	Australia	1992	Red	SAMN04297015
AWRIB128	Australia	1992	Red	SAMN04297016
AWRIB129	France	-	-	AJTP00000000
AWRIB130	Australia	1984	PinotNoir	SAMN04297017
AWRIB131	-	-	-	SAMN04297018
AWRIB132	Australia	1970's	-	SAMN04297019
AWRIB133	-	-	-	SAMN04297020
AWRIB134	-	-	-	SAMN04297021
AWRIB136	-	-	-	SAMN04297022
AWRIB138	Australia	1984	CabSauv	SAMN04297023
AWRIB141	Australia	1980's	-	SAMN04297024
AWRIB147	Switzerland	-	-	SAMN04297025
AWRIB148	Australia	-	-	SAMN04297026
AWRIB150	Australia	1980's	Chardonnay	SAMN04297027
AWRIB151	Australia	-	White	SAMN04297028
AWRIB156	Australia	1988	CabSauv	SAMN04297029
AWRIB202	Australia	1994	CabSauv	AJTO00000000
AWRIB203	Australia	1993	-	SAMN04297030
AWRIB214	Switzerland	-	-	SAMN04297031
AWRIB215	Australia	1984	Red	SAMN04297032
AWRIB216	-	-	-	SAMN04297033
AWRIB217	Australia	1984	Red	SAMN04297034
AWRIB240	Australia	1996	Red	SAMN04297035
AWRIB241	Australia	1996	SauvBlanc	SAMN04297036
AWRIB304	Australia	1999	Zinfandel	AJIJ00000000
AWRIB316	-	-	-	SAMN04297037
AWRIB318	-	1964	-	ALAD00000000
AWRIB322	Australia	1982	CabSauv	SAMN04297038
AWRIB323	Australia	-	-	SAMN04297039
AWRIB324	-	1981	CabSauv	SAMN04297040
AWRIB326	Australia	1981	Red	SAMN04297041
AWRIB327	Australia	1982	PinotNoir	SAMN04297042
AWRIB328	Australia	1981	Red	SAMN04297043
AWRIB329	-	-	-	SAMN04297044
AWRIB330	Australia	1982	Chardonnay	SAMN04297045
AWRIB331	Australia	1981	Shiraz	SAMN04297046
AWRIB332	Australia	1981	Shiraz	SAMN04297047
AWRIB333	Australia	1982	Chardonnay	SAMN04297048
AWRIB334	Australia	1982	PinotNoir	SAMN04297049
AWRIB335	Australia	1981	Shiraz	SAMN04297050
AWRIB336	Australia	1982	Shiraz	SAMN04297051
AWRIB337	Australia	1981	Shiraz	SAMN04297052
AWRIB338	-	-	-	SAMN04297053
AWRIB341	Australia	1981	Shiraz	SAMN04297054
AWRIB342	Australia	1981	Shiraz	SAMN04297055
AWRIB343	Australia	1982	PinotNoir	SAMN04297056
AWRIB344	Australia	1982	Shiraz	SAMN04297057
AWRIB345	Australia	1982	Shiraz	SAMN04297058
AWRIB346	Australia	1981	Red	SAMN04297059
AWRIB391	Australia	2001	Shiraz	SAMN04297060
AWRIB392	Australia	2001	Shiraz	SAMN04297061
AWRIB394	Australia	2001	Red	SAMN04297062
AWRIB398	Australia	2001	Chardonnay	SAMN04297063
AWRIB401	Australia	2001	Chardonnay	SAMN04297064
AWRIB402	Australia	2001	Chardonnay	SAMN04297065
AWRIB418	USA	-	-	ALAE00000000
AWRIB419	France	-	-	ALAF00000000
AWRIB422	France	-	Champagne	ALAG00000000
AWRIB424	Australia	2002	CabSauv	SAMN04297066
AWRIB430	Australia	2002	CabSauv	SAMN04297067
AWRIB431	Australia	2002	CabSauv	SAMN04297068
AWRIB432	Australia	2002	CabSauv	SAMN04297069
AWRIB433	Australia	2002	CabSauv	SAMN04297070
AWRIB435	Australia	2002	CabSauv	SAMN04297071
AWRIB436	Australia	2002	Red	SAMN04297072
AWRIB438	Australia	2001	CabSauv	SAMN04297073
AWRIB441	Australia	2002	CabSauv	SAMN04297074
AWRIB442	Australia	2002	Merlot	SAMN04297075
AWRIB445	Australia	2002	Shiraz	SAMN04297076
AWRIB446	Australia	2002	CabSauv	SAMN04297077
AWRIB447	Australia	2002	CabSauv	SAMN04297078
AWRIB454	Australia	2002	White	SAMN04297079
AWRIB459	Australia	2002	-	SAMN04297080
AWRIB460	Australia	2002	-	SAMN04297081
AWRIB461	Australia	2002	-	SAMN04297082
AWRIB462	Australia	2002	CabSauv	SAMN04297083
AWRIB465	Australia	2003	PinotNoir	SAMN04297084
AWRIB467	Australia	2002	PinotNoir	SAMN04297085
AWRIB490	Australia	2004	Chardonnay	SAMN04297086
AWRIB492	Australia	2004	Chardonnay	SAMN04297087
AWRIB494	Australia	2004	Chardonnay	SAMN04297088
AWRIB503	Australia	2004	Grenache	SAMN04297089
AWRIB508	Australia	2004	Grenache	SAMN04297090
AWRIB509	Australia	2004	Grenache	SAMN04297091
AWRIB540	Australia	2006	Shiraz	SAMN04297092
AWRIB541	Australia	2006	CabSauv	SAMN04297093
AWRIB548	France	-	Champagne	ALAH00000000
AWRIB553	France	-	-	ALAI00000000
AWRIB565	Australia	2008	Chardonnay	SAMN04297094
AWRIB568	Australia	2008	Chardonnay	ALAJ00000000
AWRIB576	Australia	2008	Chardonnay	ALAK00000000
AWRIB581	Australia	2008	Chardonnay	SAMN04297095
AWRIB583	Australia	2008	Chardonnay	SAMN04297096
AWRIB619	Australia	2009	Sparkling	SAMN04297097
AWRIB621	Australia	2009	Sparkling	SAMN04297098
AWRIB625	Australia	2009	Sparkling	SAMN04297099
AWRIB629	Australia	2009	Sparkling	SAMN04297100
AWRIB634	Australia	2009	Sparkling	SAMN04297101
AWRIB661	Australia	2009	PinotGris	SAMN04297102
AWRIB663	Australia	2009	Viognier	SAMN04297103
AWRIB670	Australia	2009	PinotGris	SAMN04297104
AWRIB683	Australia	2009	PinotGris	SAMN04297105
AWRIB706	Australia	2009	Red	SAMN04297106
AWRIB708	Australia	2009	Merlot	SAMN04297107
AWRIB710	Australia	2009	CabSauv	SAMN04297108
AWRIB712	Australia	2009	CabSauv	SAMN04297109
AWRIB713	Australia	2009	Shiraz	SAMN04297110
AWRIB714	Australia	2009	Shiraz	SAMN04297111
AWRIB787	Australia	1982	-	SAMN04297112
AWRIB791	-	-	-	SAMN04297113
AWRIB794	USA	-	-	SAMN04297114
AWRIB816	-	-	-	SAMN04297115
AWRIB819	Australia	-	-	SAMN04297116
AWRIB821	-	-	-	SAMN04297117
AWRIB845	-	-	-	SAMN04297118	isolate of PSU1
AWRIB847	Australia	2012	Chardonnay	SAMN04297119
AWRIB853	Australia	2012	Chardonnay	SAMN04297120
AWRIB858	Australia	2012	Chardonnay	SAMN04297121
AWRIB863	-	1986	-	SAMN04297122	isolated from freezed dried ampoule in 2012
AWRIB864	-	1986	-	SAMN04297123	isolated from freezed dried ampoule in 2012
AWRIB867	-	1986	-	SAMN04297124	isolated from freezed dried ampoule in 2012
AWRIB868	-	1980's	-	SAMN04297125	isolated from freezed dried ampoule in 2012
AWRIB869	-	1986	-	SAMN04297126	isolated from freezed dried ampoule in 2012
AWRIB873	-	1986/1984	-	SAMN04297127	isolated from freezed dried ampoule in 2012
AWRIB875	USA	-	-	SAMN04297128
AWRIB879	-	1980's	-	SAMN04297129	isolated from freezed dried ampoule in 2012
AWRIB880	-	1994	-	SAMN04297130	isolated from freezed dried ampoule in 2012
AWRIB882	-	1994	-	SAMN04297131	isolated from freezed dried ampoule in 2012
AWRIB883	Australia	1990	-	SAMN04297132	isolated from freezed dried ampoule in 2012
AWRIB884	-	-	-	SAMN04297133	isolated from freezed dried ampoule in 2012
AWRIB885	-	1986	-	SAMN04297134	isolated from freezed dried ampoule in 2012
AWRIB887	-	1986	-	SAMN04297135	isolated from freezed dried ampoule in 2012
AWRIB888	-	1985	-	SAMN04297136	isolated from freezed dried ampoule in 2012
AWRIB889	Australia	-	-	SAMN04297137	isolated from freezed dried ampoule in 2012
AWRIB897	-	-	-	SAMN04297138	isolated from freezed dried ampoule in 2012
AWRIB898	-	1994	-	SAMN04297139	isolated from freezed dried ampoule in 2012
AWRIB899	Australia	-	-	SAMN04297140	isolated from freezed dried ampoule in 2012
AWRIB900	Australia	-	-	SAMN04297141
AWRIB949	-	1990	-	SAMN04297142	isolated from freezed dried ampoule in 2012
AWRIB950	Australia	2012	PinotNoir	SAMN04297143
AWRIB984	Australia	2011	Chardonnay	SAMN04297144
BAA1163	France	1984	Red	AAUV00000000
IOEB_0205	France	-	Champagne	AZHH00000000
IOEB_0501	France	2005	Red	AZIP00000000
IOEB_0502	France	-	Red	AZKL00000000
IOEB_0607	France	-	Red	AZKK00000000
IOEB_0608	France	2006	Red	AZKJ00000000
IOEB_1491	France	-	Red	AZLG00000000
IOEB_8417	France	-	Red	AZKH00000000
IOEB_9304	France	1993	Cider	AZKI00000000
IOEB_9517	France	-	-	AZKG00000000
IOEB_9803	France	-	Red	AZKF00000000
IOEB_9805	France	-	Red	AZKE00000000
IOEB_B10	France	-	-	AZJW00000000
IOEB_B16	France	-	Champagne	AZKC00000000
IOEB_C23	France	-	Cider	AZJU00000000
IOEB_C28	France	-	Cider	AZLE00000000
IOEB_C52	France	-	Cider	AZLF00000000
IOEB_CiNe	-	-	-	AZJV00000000
IOEB_L18_3	Lebanon	-	Red	AZLO00000000
IOEB_L26_1	Lebanon	-	Red	AZLP00000000
IOEB_L40_4	Lebanon	-	Red	AZLQ00000000
IOEB_L65_2	Lebanon	-	Red	AZLR00000000
IOEB_S277	France	-	-	AZKD00000000
IOEB_S436a	France	-	Red	AZLS00000000
IOEB_S450	France	-	-	AZLT00000000
IOEB_VF	France	-	-	AZLM00000000
PSU-1	USA	-	Red	CP000411
S11	France	2008	Sparkling	AZJX00000000
S12	France	2009	White	AZLH00000000
S13	France	2009	Red	AZKB00000000
S14	France	2009	Red	AZLI00000000
S15	France	2009	Red	AZLJ00000000
S161	France	-	Red	AZLN00000000
S19	France	2009	Red	AZLK00000000
S22	France	2009	Sparkling	AZKA00000000
S23	England	2009	White	AZLL00000000
S25	France	2009	Red	AZJZ00000000
S28	France	2009	Red	AZJY00000000
